# Supplementary material for: Japanese quail (Coturnix japonica) as a novel model to study the relationship between the avian microbiome and microbial endocrinology-based host-microbe interactions
Source: Microbiome. 2021 Feb 2;9:38. doi: 10.1186/s40168-020-00962-2 (PMC7856774; doi:10.1186/s40168-020-00962-2)
Supplement: Supplementary file 18 — Additional file 17: Supplemental Table 8. Title of data (Spearman correlations between microbial relative abundances and cecal chemical levels). Description of data. (Spearman correlation coefficients between microbial relative abundances at the genus level and cecal chemical levels for each stress group. Correlation pvalues and adjusted pvalues are also presented). [file 40168_2020_962_MOESM18_ESM.csv]

Group	Genus	Chemical	Correlation	Pvalue	AdjPvalue	Significant
Low Control	Bacteroides	L DOPA	-0.523809524	0.196626984	0.670688657	FALSE
Low 0 Min	Bacteroides	L DOPA	0.404761905	0.326835317	0.470664683	FALSE
Low 30 Min	Bacteroides	L DOPA	0.476190476	0.243055556	0.729166667	FALSE
Low 60 Min	Bacteroides	L DOPA	-0.19047619	0.664583333	0.896129894	FALSE
High Control	Bacteroides	L DOPA	-0.476190476	0.243055556	0.598412698	FALSE
High 0 Min	Bacteroides	L DOPA	-0.023809524	0.976785714	1	FALSE
High 30 Min	Bacteroides	L DOPA	-0.095238095	0.840128968	0.910139716	FALSE
High 60 Min	Bacteroides	L DOPA	0.714285714	0.057589286	0.748660714	FALSE
Low Control	Bacteroides	Norepinephrine	0.476190476	0.243055556	0.670688657	FALSE
Low 0 Min	Bacteroides	Norepinephrine	-0.69047619	0.069394841	0.351601963	FALSE
Low 30 Min	Bacteroides	Norepinephrine	0.595238095	0.132291667	0.529166667	FALSE
Low 60 Min	Bacteroides	Norepinephrine	0.642857143	0.096180556	0.384722222	FALSE
High Control	Bacteroides	Norepinephrine	-0.285714286	0.500793651	0.751190476	FALSE
High 0 Min	Bacteroides	Norepinephrine	-0.428571429	0.299206349	0.911405885	FALSE
High 30 Min	Bacteroides	Norepinephrine	0.179643939	0.670344277	0.910139716	FALSE
High 60 Min	Bacteroides	Norepinephrine	-0.404761905	0.326835317	0.905035684	FALSE
Low Control	Bacteroides	Epinephrine	-0.467074242	0.243269917	0.670688657	FALSE
Low 0 Min	Bacteroides	Epinephrine	-0.523809524	0.196626984	0.445994847	FALSE
Low 30 Min	Bacteroides	Epinephrine	-0.170782513	0.685954753	0.854462578	FALSE
Low 60 Min	Bacteroides	Epinephrine	0.333333333	0.427876984	0.806162984	FALSE
High Control	Bacteroides	Epinephrine	-0.439155033	0.27632684	0.598412698	FALSE
High 0 Min	Bacteroides	Epinephrine	-0.219577516	0.60133421	1	FALSE
High 30 Min	Bacteroides	Epinephrine	0.219577516	0.60133421	0.910139716	FALSE
High 60 Min	Bacteroides	Epinephrine	0.050734629	0.905035684	0.905035684	FALSE
Low Control	Bacteroides	Dopac	-0.327326835	0.428691507	0.670688657	FALSE
Low 0 Min	Bacteroides	Dopac	0.627376434	0.095891444	0.351601963	FALSE
Low 30 Min	Bacteroides	Dopac	0.077934961	0.854462578	0.854462578	FALSE
Low 60 Min	Bacteroides	Dopac	-0.518267489	0.188235824	0.451765979	FALSE
High 0 Min	Bacteroides	Dopac	0.381881308	0.350540725	0.911405885	FALSE
High 30 Min	Bacteroides	Dopac	0.109108945	0.797038574	0.910139716	FALSE
High 60 Min	Bacteroides	Dopac	-0.109108945	0.797038574	0.905035684	FALSE
Low Control	Bacteroides	Dopamine	-0.634335047	0.091162664	0.670688657	FALSE
Low 0 Min	Bacteroides	Dopamine	0.773703091	0.024277199	0.267049184	FALSE
Low 30 Min	Bacteroides	Dopamine	-0.763762616	0.027396044	0.328752527	FALSE
Low 60 Min	Bacteroides	Dopamine	0.109108945	0.797038574	0.896129894	FALSE
High Control	Bacteroides	Dopamine	-0.317167524	0.443989242	0.751190476	FALSE
High 0 Min	Bacteroides	Dopamine	-0.634182862	0.091264608	0.498247354	FALSE
High 30 Min	Bacteroides	Dopamine	-0.36782606	0.370007988	0.910139716	FALSE
High 60 Min	Bacteroides	Dopamine	0.190940654	0.650592821	0.905035684	FALSE
Low Control	Bacteroides	Salsolinol	0.24743583	0.554646423	0.670688657	FALSE
Low 30 Min	Bacteroides	Salsolinol	-0.24743583	0.554646423	0.831969635	FALSE
Low 60 Min	Bacteroides	Salsolinol	-0.577350269	0.133974596	0.401923789	FALSE
High Control	Bacteroides	Salsolinol	0.031173984	0.941586638	1	FALSE
High 0 Min	Bacteroides	Salsolinol	-0.791039852	0.019384841	0.252002927	FALSE
High 30 Min	Bacteroides	Salsolinol	-0.190940654	0.650592821	0.910139716	FALSE
High 60 Min	Bacteroides	Salsolinol	0.136386181	0.747429395	0.905035684	FALSE
Low Control	Bacteroides	5 HIAA	0.24743583	0.554646423	0.670688657	FALSE
High Control	Bacteroides	5 HIAA	-0.170782513	0.685954753	0.914606337	FALSE
High 0 Min	Bacteroides	5 HIAA	-0.024397502	0.954272834	1	FALSE
High 30 Min	Bacteroides	5 HIAA	0.024397502	0.954272834	0.954272834	FALSE
High 60 Min	Bacteroides	5 HIAA	-0.219577516	0.60133421	0.905035684	FALSE
Low Control	Bacteroides	HVA	-0.327326835	0.428691507	0.670688657	FALSE
Low 0 Min	Bacteroides	HVA	-0.494662632	0.212700517	0.445994847	FALSE
Low 30 Min	Bacteroides	HVA	-0.329775088	0.425038591	0.831969635	FALSE
Low 60 Min	Bacteroides	HVA	0.300049599	0.470261741	0.806162984	FALSE
High Control	Bacteroides	HVA	-0.024397502	0.954272834	1	FALSE
High 0 Min	Bacteroides	HVA	-0.08247861	0.846052524	1	FALSE
High 30 Min	Bacteroides	HVA	-0.202938516	0.62980849	0.910139716	FALSE
High 60 Min	Bacteroides	HVA	-0.215622173	0.608064774	0.905035684	FALSE
Low Control	Bacteroides	5HT	-0.452380952	0.267460317	0.670688657	FALSE
Low 0 Min	Bacteroides	5HT	-0.333333333	0.427876984	0.470664683	FALSE
Low 30 Min	Bacteroides	5HT	-0.285714286	0.500793651	0.831969635	FALSE
Low 60 Min	Bacteroides	5HT	0.023809524	0.976785714	0.976785714	FALSE
High Control	Bacteroides	5HT	-0.80952381	0.021775794	0.130654762	FALSE
High 0 Min	Bacteroides	5HT	0.19047619	0.664583333	1	FALSE
High 30 Min	Bacteroides	5HT	-0.666666667	0.083085317	0.910139716	FALSE
High 60 Min	Bacteroides	5HT	0.095238095	0.840128968	0.905035684	FALSE
Low Control	Bacteroides	UNKN #1	-0.214285714	0.619097222	0.670688657	FALSE
Low 0 Min	Bacteroides	UNKN #1	0.467074242	0.243269917	0.445994847	FALSE
Low 30 Min	Bacteroides	UNKN #1	0.119047619	0.793005952	0.854462578	FALSE
Low 60 Min	Bacteroides	UNKN #1	-0.095810101	0.821452403	0.896129894	FALSE
High Control	Bacteroides	UNKN #1	-0.619047619	0.114980159	0.459920635	FALSE
High 0 Min	Bacteroides	UNKN #1	0.047619048	0.934871032	1	FALSE
High 30 Min	Bacteroides	UNKN #1	0.19047619	0.664583333	0.910139716	FALSE
High 60 Min	Bacteroides	UNKN #1	-0.142857143	0.75203373	0.905035684	FALSE
Low Control	Bacteroides	UNKN #2	-0.380952381	0.359871032	0.670688657	FALSE
Low 0 Min	Bacteroides	UNKN #2	0.357142857	0.389384921	0.470664683	FALSE
Low 30 Min	Bacteroides	UNKN #2	0.666666667	0.083085317	0.498511905	FALSE
Low 60 Min	Bacteroides	UNKN #2	-0.119047619	0.793005952	0.896129894	FALSE
High Control	Bacteroides	UNKN #2	0	1	1	FALSE
High 0 Min	Bacteroides	UNKN #2	0.619047619	0.114980159	0.498247354	FALSE
High 30 Min	Bacteroides	UNKN #2	0.095238095	0.840128968	0.910139716	FALSE
High 60 Min	Bacteroides	UNKN #2	0.238095238	0.582142857	0.905035684	FALSE
Low Control	Bacteroides	Histidine	-0.119047619	0.793005952	0.793005952	FALSE
Low 0 Min	Bacteroides	Histidine	-0.214285714	0.619097222	0.619097222	FALSE
Low 30 Min	Bacteroides	Histidine	0.142857143	0.75203373	0.854462578	FALSE
Low 60 Min	Bacteroides	Histidine	-0.666666667	0.083085317	0.384722222	FALSE
High Control	Bacteroides	Histidine	-0.428571429	0.299206349	0.598412698	FALSE
High 0 Min	Bacteroides	Histidine	0	1	1	FALSE
High 30 Min	Bacteroides	Histidine	-0.547619048	0.170982143	0.910139716	FALSE
High 60 Min	Bacteroides	Histidine	0.261904762	0.53640873	0.905035684	FALSE
Low Control	Bacteroides	Histamine	0.238095238	0.582142857	0.670688657	FALSE
Low 0 Min	Bacteroides	Histamine	-0.380952381	0.359871032	0.470664683	FALSE
Low 30 Min	Bacteroides	Histamine	0.404761905	0.326835317	0.784404762	FALSE
Low 60 Min	Bacteroides	Histamine	-0.646718181	0.083087725	0.384722222	FALSE
High Control	Bacteroides	Histamine	-0.833333333	0.015376984	0.130654762	FALSE
High 0 Min	Bacteroides	Histamine	-0.285714286	0.500793651	1	FALSE
High 30 Min	Bacteroides	Histamine	-0.380952381	0.359871032	0.910139716	FALSE
High 60 Min	Bacteroides	Histamine	0.452380952	0.267460317	0.905035684	FALSE
Low Control	Megamonas	L DOPA	0.166666667	0.703323413	0.948251102	FALSE
Low 0 Min	Megamonas	L DOPA	-0.095238095	0.840128968	0.95510619	FALSE
Low 30 Min	Megamonas	L DOPA	0.071428571	0.881994048	0.881994048	FALSE
Low 60 Min	Megamonas	L DOPA	-0.261904762	0.53640873	0.7975	FALSE
High Control	Megamonas	L DOPA	0.214285714	0.619097222	1	FALSE
High 0 Min	Megamonas	L DOPA	0.452380952	0.267460317	0.888767136	FALSE
High 30 Min	Megamonas	L DOPA	0.19047619	0.664583333	0.881994048	FALSE
High 60 Min	Megamonas	L DOPA	-0.071428571	0.881994048	0.955493552	FALSE
Low Control	Megamonas	Norepinephrine	0	1	1	FALSE
Low 0 Min	Megamonas	Norepinephrine	-0.523809524	0.196626984	0.95510619	FALSE
Low 30 Min	Megamonas	Norepinephrine	-0.357142857	0.389384921	0.667517007	FALSE
Low 60 Min	Megamonas	Norepinephrine	0.642857143	0.096180556	0.485814685	FALSE
High Control	Megamonas	Norepinephrine	-0.214285714	0.619097222	1	FALSE
High 0 Min	Megamonas	Norepinephrine	0.238095238	0.582142857	0.888767136	FALSE
High 30 Min	Megamonas	Norepinephrine	-0.323359091	0.434639449	0.881994048	FALSE
High 60 Min	Megamonas	Norepinephrine	-0.380952381	0.359871032	0.927066799	FALSE
Low Control	Megamonas	Epinephrine	0.155691414	0.712761708	0.948251102	FALSE
Low 0 Min	Megamonas	Epinephrine	0.238095238	0.582142857	0.95510619	FALSE
Low 30 Min	Megamonas	Epinephrine	-0.585540044	0.12724659	0.485814685	FALSE
Low 60 Min	Megamonas	Epinephrine	0.095238095	0.840128968	0.846052524	FALSE
High Control	Megamonas	Epinephrine	-0.121987509	0.773532403	1	FALSE
High 0 Min	Megamonas	Epinephrine	-0.170782513	0.685954753	0.888767136	FALSE
High 30 Min	Megamonas	Epinephrine	-0.121987509	0.773532403	0.881994048	FALSE
High 60 Min	Megamonas	Epinephrine	0.076101943	0.85785883	0.955493552	FALSE
Low Control	Megamonas	Dopac	-0.046760976	0.912450894	1	FALSE
Low 0 Min	Megamonas	Dopac	0.027277236	0.948880546	0.95510619	FALSE
Low 30 Min	Megamonas	Dopac	0.732588632	0.038730632	0.464767587	FALSE
Low 60 Min	Megamonas	Dopac	-0.545544726	0.161938228	0.485814685	FALSE
High 0 Min	Megamonas	Dopac	0.409158544	0.314149428	0.888767136	FALSE
High 30 Min	Megamonas	Dopac	-0.109108945	0.797038574	0.881994048	FALSE
High 60 Min	Megamonas	Dopac	0.845594325	0.008170172	0.106212233	FALSE
Low Control	Megamonas	Dopamine	0.146385011	0.729423925	0.948251102	FALSE
Low 0 Min	Megamonas	Dopamine	0.431244346	0.286072854	0.95510619	FALSE
Low 30 Min	Megamonas	Dopamine	0.545544726	0.161938228	0.485814685	FALSE
Low 60 Min	Megamonas	Dopamine	0.43643578	0.279658291	0.559316582	FALSE
High Control	Megamonas	Dopamine	0	1	1	FALSE
High 0 Min	Megamonas	Dopamine	-0.076101943	0.85785883	0.929347066	FALSE
High 30 Min	Megamonas	Dopamine	0.088785601	0.834399788	0.881994048	FALSE
High 60 Min	Megamonas	Dopamine	-0.409158544	0.314149428	0.927066799	FALSE
Low Control	Megamonas	Salsolinol	0.24743583	0.554646423	0.948251102	FALSE
Low 30 Min	Megamonas	Salsolinol	0.24743583	0.554646423	0.739528564	FALSE
Low 60 Min	Megamonas	Salsolinol	-0.08247861	0.846052524	0.846052524	FALSE
High Control	Megamonas	Salsolinol	-0.452022773	0.260829776	1	FALSE
High 0 Min	Megamonas	Salsolinol	-0.463713017	0.247137817	0.888767136	FALSE
High 30 Min	Megamonas	Salsolinol	0.300049599	0.470261741	0.881994048	FALSE
High 60 Min	Megamonas	Salsolinol	-0.490990253	0.216647636	0.927066799	FALSE
Low Control	Megamonas	5 HIAA	0.24743583	0.554646423	0.948251102	FALSE
High Control	Megamonas	5 HIAA	-0.292770022	0.481617814	1	FALSE
High 0 Min	Megamonas	5 HIAA	0.317167524	0.443989242	0.888767136	FALSE
High 30 Min	Megamonas	5 HIAA	-0.26837252	0.520440978	0.881994048	FALSE
High 60 Min	Megamonas	5 HIAA	-0.195180015	0.643225539	0.955493552	FALSE
Low Control	Megamonas	HVA	0.43643578	0.279658291	0.948251102	FALSE
Low 0 Min	Megamonas	HVA	-0.253673145	0.544373792	0.95510619	FALSE
Low 30 Min	Megamonas	HVA	-0.114152915	0.787815408	0.865097403	FALSE
Low 60 Min	Megamonas	HVA	0.545544726	0.161938228	0.485814685	FALSE
High Control	Megamonas	HVA	-0.365962527	0.372624727	1	FALSE
High 0 Min	Megamonas	HVA	0.577350269	0.133974596	0.888767136	FALSE
High 30 Min	Megamonas	HVA	-0.177571201	0.673986657	0.881994048	FALSE
High 60 Min	Megamonas	HVA	-0.634182862	0.091264608	0.593219955	FALSE
Low Control	Megamonas	5HT	-0.452380952	0.267460317	0.948251102	FALSE
Low 0 Min	Megamonas	5HT	0.071428571	0.881994048	0.95510619	FALSE
Low 30 Min	Megamonas	5HT	-0.452380952	0.267460317	0.598412698	FALSE
Low 60 Min	Megamonas	5HT	0.19047619	0.664583333	0.7975	FALSE
High Control	Megamonas	5HT	0.142857143	0.75203373	1	FALSE
High 0 Min	Megamonas	5HT	-0.047619048	0.934871032	0.934871032	FALSE
High 30 Min	Megamonas	5HT	0.142857143	0.75203373	0.881994048	FALSE
High 60 Min	Megamonas	5HT	-0.071428571	0.881994048	0.955493552	FALSE
Low Control	Megamonas	UNKN #1	0.238095238	0.582142857	0.948251102	FALSE
Low 0 Min	Megamonas	UNKN #1	0.023952525	0.95510619	0.95510619	FALSE
Low 30 Min	Megamonas	UNKN #1	-0.428571429	0.299206349	0.598412698	FALSE
Low 60 Min	Megamonas	UNKN #1	-0.215572727	0.608149066	0.7975	FALSE
High Control	Megamonas	UNKN #1	-0.30952381	0.461805556	1	FALSE
High 0 Min	Megamonas	UNKN #1	0.142857143	0.75203373	0.888767136	FALSE
High 30 Min	Megamonas	UNKN #1	-0.238095238	0.582142857	0.881994048	FALSE
High 60 Min	Megamonas	UNKN #1	-0.023809524	0.976785714	0.976785714	FALSE
Low Control	Megamonas	UNKN #2	0.547619048	0.170982143	0.948251102	FALSE
Low 0 Min	Megamonas	UNKN #2	-0.119047619	0.793005952	0.95510619	FALSE
Low 30 Min	Megamonas	UNKN #2	-0.119047619	0.793005952	0.865097403	FALSE
Low 60 Min	Megamonas	UNKN #2	-0.380952381	0.359871032	0.616921769	FALSE
High Control	Megamonas	UNKN #2	0.523809524	0.196626984	1	FALSE
High 0 Min	Megamonas	UNKN #2	0.214285714	0.619097222	0.888767136	FALSE
High 30 Min	Megamonas	UNKN #2	0.619047619	0.114980159	0.881994048	FALSE
High 60 Min	Megamonas	UNKN #2	0.071428571	0.881994048	0.955493552	FALSE
Low Control	Megamonas	Histidine	0	1	1	FALSE
Low 0 Min	Megamonas	Histidine	-0.095238095	0.840128968	0.95510619	FALSE
Low 30 Min	Megamonas	Histidine	0.571428571	0.151140873	0.485814685	FALSE
Low 60 Min	Megamonas	Histidine	-0.666666667	0.083085317	0.485814685	FALSE
High Control	Megamonas	Histidine	-0.023809524	0.976785714	1	FALSE
High 0 Min	Megamonas	Histidine	0.166666667	0.703323413	0.888767136	FALSE
High 30 Min	Megamonas	Histidine	-0.071428571	0.881994048	0.881994048	FALSE
High 60 Min	Megamonas	Histidine	-0.238095238	0.582142857	0.955493552	FALSE
Low Control	Megamonas	Histamine	-0.166666667	0.703323413	0.948251102	FALSE
Low 0 Min	Megamonas	Histamine	0.047619048	0.934871032	0.95510619	FALSE
Low 30 Min	Megamonas	Histamine	0.30952381	0.461805556	0.692708333	FALSE
Low 60 Min	Megamonas	Histamine	-0.479050505	0.229740545	0.551377309	FALSE
High Control	Megamonas	Histamine	-0.023809524	0.976785714	1	FALSE
High 0 Min	Megamonas	Histamine	0.142857143	0.75203373	0.888767136	FALSE
High 30 Min	Megamonas	Histamine	0.095238095	0.840128968	0.881994048	FALSE
High 60 Min	Megamonas	Histamine	-0.333333333	0.427876984	0.927066799	FALSE
Low Control	Lachnospiraceae_unclassified	L DOPA	-0.404761905	0.326835317	0.945982143	FALSE
Low 0 Min	Lachnospiraceae_unclassified	L DOPA	-0.261904762	0.53640873	0.842928005	FALSE
Low 30 Min	Lachnospiraceae_unclassified	L DOPA	0.666666667	0.083085317	0.604084688	FALSE
Low 60 Min	Lachnospiraceae_unclassified	L DOPA	0.023809524	0.976785714	1	FALSE
High Control	Lachnospiraceae_unclassified	L DOPA	0.142857143	0.75203373	0.908654488	FALSE
High 0 Min	Lachnospiraceae_unclassified	L DOPA	-0.071428571	0.881994048	0.881994048	FALSE
High 30 Min	Lachnospiraceae_unclassified	L DOPA	-0.261904762	0.53640873	0.908654488	FALSE
High 60 Min	Lachnospiraceae_unclassified	L DOPA	0.380952381	0.359871032	0.505376934	FALSE
Low Control	Lachnospiraceae_unclassified	Norepinephrine	0.285714286	0.500793651	0.945982143	FALSE
Low 0 Min	Lachnospiraceae_unclassified	Norepinephrine	-0.333333333	0.427876984	0.842928005	FALSE
Low 30 Min	Lachnospiraceae_unclassified	Norepinephrine	0.476190476	0.243055556	0.604084688	FALSE
Low 60 Min	Lachnospiraceae_unclassified	Norepinephrine	0	1	1	FALSE
High Control	Lachnospiraceae_unclassified	Norepinephrine	0.095238095	0.840128968	0.908654488	FALSE
High 0 Min	Lachnospiraceae_unclassified	Norepinephrine	-0.30952381	0.461805556	0.881994048	FALSE
High 30 Min	Lachnospiraceae_unclassified	Norepinephrine	0.287430303	0.490015485	0.908654488	FALSE
High 60 Min	Lachnospiraceae_unclassified	Norepinephrine	-0.785714286	0.027926587	0.363045635	FALSE
Low Control	Lachnospiraceae_unclassified	Epinephrine	-0.514979293	0.191549313	0.945982143	FALSE
Low 0 Min	Lachnospiraceae_unclassified	Epinephrine	-0.023809524	0.976785714	0.976785714	FALSE
Low 30 Min	Lachnospiraceae_unclassified	Epinephrine	-0.292770022	0.481617814	0.780711386	FALSE
Low 60 Min	Lachnospiraceae_unclassified	Epinephrine	-0.142857143	0.75203373	1	FALSE
High Control	Lachnospiraceae_unclassified	Epinephrine	-0.170782513	0.685954753	0.908654488	FALSE
High 0 Min	Lachnospiraceae_unclassified	Epinephrine	-0.243975018	0.560375585	0.881994048	FALSE
High 30 Min	Lachnospiraceae_unclassified	Epinephrine	0.487950036	0.219943819	0.908654488	FALSE
High 60 Min	Lachnospiraceae_unclassified	Epinephrine	-0.393193374	0.335223335	0.505376934	FALSE
Low Control	Lachnospiraceae_unclassified	Dopac	0.015586992	0.970779123	0.970779123	FALSE
Low 0 Min	Lachnospiraceae_unclassified	Dopac	0.027277236	0.948880546	0.976785714	FALSE
Low 30 Min	Lachnospiraceae_unclassified	Dopac	0.233804882	0.577329946	0.780711386	FALSE
Low 60 Min	Lachnospiraceae_unclassified	Dopac	0.190940654	0.650592821	1	FALSE
High 0 Min	Lachnospiraceae_unclassified	Dopac	0.43643578	0.279658291	0.849771825	FALSE
High 30 Min	Lachnospiraceae_unclassified	Dopac	-0.245495127	0.557856585	0.908654488	FALSE
High 60 Min	Lachnospiraceae_unclassified	Dopac	0.354604072	0.388751488	0.505376934	FALSE
Low Control	Lachnospiraceae_unclassified	Dopamine	-0.243975018	0.560375585	0.945982143	FALSE
Low 0 Min	Lachnospiraceae_unclassified	Dopamine	0.317091431	0.444104661	0.842928005	FALSE
Low 30 Min	Lachnospiraceae_unclassified	Dopamine	-0.190940654	0.650592821	0.780711386	FALSE
Low 60 Min	Lachnospiraceae_unclassified	Dopamine	-0.43643578	0.279658291	1	FALSE
High Control	Lachnospiraceae_unclassified	Dopamine	-0.048795004	0.908654488	0.908654488	FALSE
High 0 Min	Lachnospiraceae_unclassified	Dopamine	-0.621499205	0.099992966	0.573263889	FALSE
High 30 Min	Lachnospiraceae_unclassified	Dopamine	0.101469258	0.811047018	0.908654488	FALSE
High 60 Min	Lachnospiraceae_unclassified	Dopamine	-0.354604072	0.388751488	0.505376934	FALSE
Low Control	Lachnospiraceae_unclassified	Salsolinol	-0.08247861	0.846052524	0.970779123	FALSE
Low 30 Min	Lachnospiraceae_unclassified	Salsolinol	-0.08247861	0.846052524	0.846052524	FALSE
Low 60 Min	Lachnospiraceae_unclassified	Salsolinol	0.08247861	0.846052524	1	FALSE
High Control	Lachnospiraceae_unclassified	Salsolinol	0.452022773	0.260829776	0.908654488	FALSE
High 0 Min	Lachnospiraceae_unclassified	Salsolinol	-0.709208143	0.048846098	0.573263889	FALSE
High 30 Min	Lachnospiraceae_unclassified	Salsolinol	0.327326835	0.428691507	0.908654488	FALSE
High 60 Min	Lachnospiraceae_unclassified	Salsolinol	-0.381881308	0.350540725	0.505376934	FALSE
Low Control	Lachnospiraceae_unclassified	5 HIAA	-0.08247861	0.846052524	0.970779123	FALSE
High Control	Lachnospiraceae_unclassified	5 HIAA	0.146385011	0.729423925	0.908654488	FALSE
High 0 Min	Lachnospiraceae_unclassified	5 HIAA	0.146385011	0.729423925	0.881994048	FALSE
High 30 Min	Lachnospiraceae_unclassified	5 HIAA	-0.048795004	0.908654488	0.908654488	FALSE
High 60 Min	Lachnospiraceae_unclassified	5 HIAA	-0.561142542	0.147860122	0.505376934	FALSE
Low Control	Lachnospiraceae_unclassified	HVA	-0.327326835	0.428691507	0.945982143	FALSE
Low 0 Min	Lachnospiraceae_unclassified	HVA	0.279040459	0.503323594	0.842928005	FALSE
Low 30 Min	Lachnospiraceae_unclassified	HVA	-0.418560689	0.302042344	0.604084688	FALSE
Low 60 Min	Lachnospiraceae_unclassified	HVA	0.136386181	0.747429395	1	FALSE
High Control	Lachnospiraceae_unclassified	HVA	0.121987509	0.773532403	0.908654488	FALSE
High 0 Min	Lachnospiraceae_unclassified	HVA	0.08247861	0.846052524	0.881994048	FALSE
High 30 Min	Lachnospiraceae_unclassified	HVA	0.13952023	0.741774602	0.908654488	FALSE
High 60 Min	Lachnospiraceae_unclassified	HVA	-0.532713604	0.174043414	0.505376934	FALSE
Low Control	Lachnospiraceae_unclassified	5HT	-0.166666667	0.703323413	0.970779123	FALSE
Low 0 Min	Lachnospiraceae_unclassified	5HT	0.547619048	0.170982143	0.842928005	FALSE
Low 30 Min	Lachnospiraceae_unclassified	5HT	-0.619047619	0.114980159	0.604084688	FALSE
Low 60 Min	Lachnospiraceae_unclassified	5HT	-0.166666667	0.703323413	1	FALSE
High Control	Lachnospiraceae_unclassified	5HT	0.333333333	0.427876984	0.908654488	FALSE
High 0 Min	Lachnospiraceae_unclassified	5HT	-0.19047619	0.664583333	0.881994048	FALSE
High 30 Min	Lachnospiraceae_unclassified	5HT	-0.547619048	0.170982143	0.908654488	FALSE
High 60 Min	Lachnospiraceae_unclassified	5HT	-0.023809524	0.976785714	0.976785714	FALSE
Low Control	Lachnospiraceae_unclassified	UNKN #1	-0.238095238	0.582142857	0.945982143	FALSE
Low 0 Min	Lachnospiraceae_unclassified	UNKN #1	-0.431145454	0.286195735	0.842928005	FALSE
Low 30 Min	Lachnospiraceae_unclassified	UNKN #1	0.214285714	0.619097222	0.780711386	FALSE
Low 60 Min	Lachnospiraceae_unclassified	UNKN #1	-0.011976263	0.977546655	1	FALSE
High Control	Lachnospiraceae_unclassified	UNKN #1	0.261904762	0.53640873	0.908654488	FALSE
High 0 Min	Lachnospiraceae_unclassified	UNKN #1	0.071428571	0.881994048	0.881994048	FALSE
High 30 Min	Lachnospiraceae_unclassified	UNKN #1	0.119047619	0.793005952	0.908654488	FALSE
High 60 Min	Lachnospiraceae_unclassified	UNKN #1	-0.047619048	0.934871032	0.976785714	FALSE
Low Control	Lachnospiraceae_unclassified	UNKN #2	-0.30952381	0.461805556	0.945982143	FALSE
Low 0 Min	Lachnospiraceae_unclassified	UNKN #2	-0.071428571	0.881994048	0.976785714	FALSE
Low 30 Min	Lachnospiraceae_unclassified	UNKN #2	0.547619048	0.170982143	0.604084688	FALSE
Low 60 Min	Lachnospiraceae_unclassified	UNKN #2	0.238095238	0.582142857	1	FALSE
High Control	Lachnospiraceae_unclassified	UNKN #2	0.619047619	0.114980159	0.908654488	FALSE
High 0 Min	Lachnospiraceae_unclassified	UNKN #2	0.404761905	0.326835317	0.849771825	FALSE
High 30 Min	Lachnospiraceae_unclassified	UNKN #2	-0.095238095	0.840128968	0.908654488	FALSE
High 60 Min	Lachnospiraceae_unclassified	UNKN #2	0.428571429	0.299206349	0.505376934	FALSE
Low Control	Lachnospiraceae_unclassified	Histidine	-0.047619048	0.934871032	0.970779123	FALSE
Low 0 Min	Lachnospiraceae_unclassified	Histidine	0.333333333	0.427876984	0.842928005	FALSE
Low 30 Min	Lachnospiraceae_unclassified	Histidine	0.142857143	0.75203373	0.820400433	FALSE
Low 60 Min	Lachnospiraceae_unclassified	Histidine	-0.095238095	0.840128968	1	FALSE
High Control	Lachnospiraceae_unclassified	Histidine	0.452380952	0.267460317	0.908654488	FALSE
High 0 Min	Lachnospiraceae_unclassified	Histidine	-0.285714286	0.500793651	0.881994048	FALSE
High 30 Min	Lachnospiraceae_unclassified	Histidine	-0.30952381	0.461805556	0.908654488	FALSE
High 60 Min	Lachnospiraceae_unclassified	Histidine	-0.333333333	0.427876984	0.505672799	FALSE
Low Control	Lachnospiraceae_unclassified	Histamine	0.5	0.216170635	0.945982143	FALSE
Low 0 Min	Lachnospiraceae_unclassified	Histamine	-0.023809524	0.976785714	0.976785714	FALSE
Low 30 Min	Lachnospiraceae_unclassified	Histamine	0.428571429	0.299206349	0.604084688	FALSE
Low 60 Min	Lachnospiraceae_unclassified	Histamine	-0.203596465	0.628674673	1	FALSE
High Control	Lachnospiraceae_unclassified	Histamine	0.238095238	0.582142857	0.908654488	FALSE
High 0 Min	Lachnospiraceae_unclassified	Histamine	-0.595238095	0.132291667	0.573263889	FALSE
High 30 Min	Lachnospiraceae_unclassified	Histamine	-0.166666667	0.703323413	0.908654488	FALSE
High 60 Min	Lachnospiraceae_unclassified	Histamine	-0.476190476	0.243055556	0.505376934	FALSE
Low Control	Megasphaera	L DOPA	0.047619048	0.934871032	0.934871032	FALSE
Low 0 Min	Megasphaera	L DOPA	-0.30952381	0.461805556	0.934871032	FALSE
Low 30 Min	Megasphaera	L DOPA	0.357142857	0.389384921	0.519179894	FALSE
Low 60 Min	Megasphaera	L DOPA	0.142857143	0.75203373	1	FALSE
High Control	Megasphaera	L DOPA	-0.333333333	0.427876984	0.751190476	FALSE
High 0 Min	Megasphaera	L DOPA	-0.047619048	0.934871032	0.976785714	FALSE
High 30 Min	Megasphaera	L DOPA	-0.547619048	0.170982143	0.489413144	FALSE
High 60 Min	Megasphaera	L DOPA	0.023809524	0.976785714	1	FALSE
Low Control	Megasphaera	Norepinephrine	0.476190476	0.243055556	0.803197906	FALSE
Low 0 Min	Megasphaera	Norepinephrine	-0.30952381	0.461805556	0.934871032	FALSE
Low 30 Min	Megasphaera	Norepinephrine	-0.261904762	0.53640873	0.58517316	FALSE
Low 60 Min	Megasphaera	Norepinephrine	-0.119047619	0.793005952	1	FALSE
High Control	Megasphaera	Norepinephrine	0.428571429	0.299206349	0.751190476	FALSE
High 0 Min	Megasphaera	Norepinephrine	-0.547619048	0.170982143	0.555691964	FALSE
High 30 Min	Megasphaera	Norepinephrine	0.299406565	0.471260529	0.612638687	FALSE
High 60 Min	Megasphaera	Norepinephrine	-0.30952381	0.461805556	1	FALSE
Low Control	Megasphaera	Epinephrine	0.203596465	0.628674673	0.934871032	FALSE
Low 0 Min	Megasphaera	Epinephrine	0.047619048	0.934871032	0.934871032	FALSE
Low 30 Min	Megasphaera	Epinephrine	-0.878310066	0.004103934	0.049247205	TRUE
Low 60 Min	Megasphaera	Epinephrine	-0.333333333	0.427876984	1	FALSE
High Control	Megasphaera	Epinephrine	0.097590007	0.818177203	0.916504329	FALSE
High 0 Min	Megasphaera	Epinephrine	-0.26837252	0.520440978	0.891741179	FALSE
High 30 Min	Megasphaera	Epinephrine	0.585540044	0.12724659	0.489413144	FALSE
High 60 Min	Megasphaera	Epinephrine	0.291724116	0.483258208	1	FALSE
Low Control	Megasphaera	Dopac	-0.155869922	0.712443054	0.934871032	FALSE
Low 0 Min	Megasphaera	Dopac	-0.081831709	0.847249145	0.934871032	FALSE
Low 30 Min	Megasphaera	Dopac	0.763762616	0.027396044	0.109584176	FALSE
Low 60 Min	Megasphaera	Dopac	0.109108945	0.797038574	1	FALSE
High 0 Min	Megasphaera	Dopac	0.463713017	0.247137817	0.642558325	FALSE
High 30 Min	Megasphaera	Dopac	-0.518267489	0.188235824	0.489413144	FALSE
High 60 Min	Megasphaera	Dopac	0.545544726	0.161938228	1	FALSE
Low Control	Megasphaera	Dopamine	-0.073192505	0.863253393	0.934871032	FALSE
Low 0 Min	Megasphaera	Dopamine	0.22830583	0.586569103	0.934871032	FALSE
Low 30 Min	Megasphaera	Dopamine	-0.190940654	0.650592821	0.650592821	FALSE
Low 60 Min	Megasphaera	Dopamine	-0.296152851	0.47632727	1	FALSE
High Control	Megasphaera	Dopamine	0.170782513	0.685954753	0.914606337	FALSE
High 0 Min	Megasphaera	Dopamine	-0.773703091	0.024277199	0.157801791	FALSE
High 30 Min	Megasphaera	Dopamine	0.570764576	0.139525273	0.489413144	FALSE
High 60 Min	Megasphaera	Dopamine	0.054554473	0.897913138	1	FALSE
Low Control	Megasphaera	Salsolinol	0.08247861	0.846052524	0.934871032	FALSE
Low 30 Min	Megasphaera	Salsolinol	-0.412393049	0.309958736	0.477642507	FALSE
Low 60 Min	Megasphaera	Salsolinol	0.08247861	0.846052524	1	FALSE
High Control	Megasphaera	Salsolinol	0.311739843	0.452253005	0.751190476	FALSE
High 0 Min	Megasphaera	Salsolinol	-0.872871561	0.004659215	0.060569794	FALSE
High 30 Min	Megasphaera	Salsolinol	0.709208143	0.048846098	0.489413144	FALSE
High 60 Min	Megasphaera	Salsolinol	0.109108945	0.797038574	1	FALSE
Low Control	Megasphaera	5 HIAA	0.08247861	0.846052524	0.934871032	FALSE
High Control	Megasphaera	5 HIAA	0.317167524	0.443989242	0.751190476	FALSE
High 0 Min	Megasphaera	5 HIAA	-0.170782513	0.685954753	0.891741179	FALSE
High 30 Min	Megasphaera	5 HIAA	0.170782513	0.685954753	0.743117649	FALSE
High 60 Min	Megasphaera	5 HIAA	0.219577516	0.60133421	1	FALSE
Low Control	Megasphaera	HVA	-0.463713017	0.247137817	0.803197906	FALSE
Low 0 Min	Megasphaera	HVA	0.215622173	0.608064774	0.934871032	FALSE
Low 30 Min	Megasphaera	HVA	-0.405877032	0.318428338	0.477642507	FALSE
Low 60 Min	Megasphaera	HVA	-0.027277236	0.948880546	1	FALSE
High Control	Megasphaera	HVA	0.414757531	0.306912248	0.751190476	FALSE
High 0 Min	Megasphaera	HVA	-0.24743583	0.554646423	0.891741179	FALSE
High 30 Min	Megasphaera	HVA	0.304407774	0.463514823	0.612638687	FALSE
High 60 Min	Megasphaera	HVA	0	1	1	FALSE
Low Control	Megasphaera	5HT	-0.380952381	0.359871032	0.934871032	FALSE
Low 0 Min	Megasphaera	5HT	0.523809524	0.196626984	0.934871032	FALSE
Low 30 Min	Megasphaera	5HT	-0.80952381	0.021775794	0.109584176	FALSE
Low 60 Min	Megasphaera	5HT	-0.380952381	0.359871032	1	FALSE
High Control	Megasphaera	5HT	0.095238095	0.840128968	0.916504329	FALSE
High 0 Min	Megasphaera	5HT	0.214285714	0.619097222	0.891741179	FALSE
High 30 Min	Megasphaera	5HT	-0.357142857	0.389384921	0.612638687	FALSE
High 60 Min	Megasphaera	5HT	-0.285714286	0.500793651	1	FALSE
Low Control	Megasphaera	UNKN #1	0.285714286	0.500793651	0.934871032	FALSE
Low 0 Min	Megasphaera	UNKN #1	-0.335335353	0.416791591	0.934871032	FALSE
Low 30 Min	Megasphaera	UNKN #1	-0.523809524	0.196626984	0.393253968	FALSE
Low 60 Min	Megasphaera	UNKN #1	0.167667677	0.691465352	1	FALSE
High Control	Megasphaera	UNKN #1	0.285714286	0.500793651	0.751190476	FALSE
High 0 Min	Megasphaera	UNKN #1	-0.023809524	0.976785714	0.976785714	FALSE
High 30 Min	Megasphaera	UNKN #1	0.214285714	0.619097222	0.731660354	FALSE
High 60 Min	Megasphaera	UNKN #1	0.119047619	0.793005952	1	FALSE
Low Control	Megasphaera	UNKN #2	0.071428571	0.881994048	0.934871032	FALSE
Low 0 Min	Megasphaera	UNKN #2	-0.047619048	0.934871032	0.934871032	FALSE
Low 30 Min	Megasphaera	UNKN #2	0.285714286	0.500793651	0.58517316	FALSE
Low 60 Min	Megasphaera	UNKN #2	-0.166666667	0.703323413	1	FALSE
High Control	Megasphaera	UNKN #2	0.619047619	0.114980159	0.689880952	FALSE
High 0 Min	Megasphaera	UNKN #2	0.714285714	0.057589286	0.249553571	FALSE
High 30 Min	Megasphaera	UNKN #2	0.047619048	0.934871032	0.934871032	FALSE
High 60 Min	Megasphaera	UNKN #2	0.261904762	0.53640873	1	FALSE
Low Control	Megasphaera	Histidine	0.595238095	0.132291667	0.803197906	FALSE
Low 0 Min	Megasphaera	Histidine	0.404761905	0.326835317	0.934871032	FALSE
Low 30 Min	Megasphaera	Histidine	0.547619048	0.170982143	0.393253968	FALSE
Low 60 Min	Megasphaera	Histidine	0	1	1	FALSE
High Control	Megasphaera	Histidine	0.666666667	0.083085317	0.689880952	FALSE
High 0 Min	Megasphaera	Histidine	0.119047619	0.793005952	0.937188853	FALSE
High 30 Min	Megasphaera	Histidine	-0.428571429	0.299206349	0.612638687	FALSE
High 60 Min	Megasphaera	Histidine	-0.142857143	0.75203373	1	FALSE
Low Control	Megasphaera	Histamine	0.666666667	0.083085317	0.803197906	FALSE
Low 0 Min	Megasphaera	Histamine	0.095238095	0.840128968	0.934871032	FALSE
Low 30 Min	Megasphaera	Histamine	0.666666667	0.083085317	0.249255952	FALSE
Low 60 Min	Megasphaera	Histamine	-0.491026767	0.216608204	1	FALSE
High Control	Megasphaera	Histamine	0.023809524	0.976785714	0.976785714	FALSE
High 0 Min	Megasphaera	Histamine	-0.238095238	0.582142857	0.891741179	FALSE
High 30 Min	Megasphaera	Histamine	-0.333333333	0.427876984	0.612638687	FALSE
High 60 Min	Megasphaera	Histamine	-0.333333333	0.427876984	1	FALSE
Low Control	Prevotellaceae_UCG 001	L DOPA	-0.714285714	0.057589286	0.374330357	FALSE
Low 0 Min	Prevotellaceae_UCG 001	L DOPA	-0.119047619	0.793005952	0.976785714	FALSE
Low 30 Min	Prevotellaceae_UCG 001	L DOPA	0.523809524	0.196626984	0.719742063	FALSE
Low 60 Min	Prevotellaceae_UCG 001	L DOPA	0.119047619	0.793005952	0.956446289	FALSE
High Control	Prevotellaceae_UCG 001	L DOPA	-0.547619048	0.170982143	0.954272834	FALSE
High 0 Min	Prevotellaceae_UCG 001	L DOPA	-0.143715151	0.734221475	0.842381631	FALSE
High 30 Min	Prevotellaceae_UCG 001	L DOPA	-0.452380952	0.267460317	0.641317793	FALSE
High 60 Min	Prevotellaceae_UCG 001	L DOPA	0.761904762	0.036755952	0.23891369	FALSE
Low Control	Prevotellaceae_UCG 001	Norepinephrine	-0.023809524	0.976785714	0.976785714	FALSE
Low 0 Min	Prevotellaceae_UCG 001	Norepinephrine	0.404761905	0.326835317	0.976785714	FALSE
Low 30 Min	Prevotellaceae_UCG 001	Norepinephrine	0.19047619	0.664583333	0.843988095	FALSE
Low 60 Min	Prevotellaceae_UCG 001	Norepinephrine	0	1	1	FALSE
High Control	Prevotellaceae_UCG 001	Norepinephrine	0.452380952	0.267460317	0.954272834	FALSE
High 0 Min	Prevotellaceae_UCG 001	Norepinephrine	-0.526955555	0.179628967	0.467035315	FALSE
High 30 Min	Prevotellaceae_UCG 001	Norepinephrine	0.035928788	0.932691475	0.976785714	FALSE
High 60 Min	Prevotellaceae_UCG 001	Norepinephrine	-0.30952381	0.461805556	0.545770202	FALSE
Low Control	Prevotellaceae_UCG 001	Epinephrine	-0.73055202	0.039555628	0.374330357	FALSE
Low 0 Min	Prevotellaceae_UCG 001	Epinephrine	-0.142857143	0.75203373	0.976785714	FALSE
Low 30 Min	Prevotellaceae_UCG 001	Epinephrine	-0.292770022	0.481617814	0.825630539	FALSE
Low 60 Min	Prevotellaceae_UCG 001	Epinephrine	-0.238095238	0.582142857	0.956446289	FALSE
High Control	Prevotellaceae_UCG 001	Epinephrine	0.073192505	0.863253393	0.954272834	FALSE
High 0 Min	Prevotellaceae_UCG 001	Epinephrine	-0.257712364	0.537758197	0.842381631	FALSE
High 30 Min	Prevotellaceae_UCG 001	Epinephrine	0.317167524	0.443989242	0.641317793	FALSE
High 60 Min	Prevotellaceae_UCG 001	Epinephrine	0.088785601	0.834399788	0.834399788	FALSE
Low Control	Prevotellaceae_UCG 001	Dopac	0.233804882	0.577329946	0.804826389	FALSE
Low 0 Min	Prevotellaceae_UCG 001	Dopac	0.027277236	0.948880546	0.976785714	FALSE
Low 30 Min	Prevotellaceae_UCG 001	Dopac	0.514370741	0.192165912	0.719742063	FALSE
Low 60 Min	Prevotellaceae_UCG 001	Dopac	0.109108945	0.797038574	0.956446289	FALSE
High 0 Min	Prevotellaceae_UCG 001	Dopac	0.631144495	0.093313708	0.404359402	FALSE
High 30 Min	Prevotellaceae_UCG 001	Dopac	-0.791039852	0.019384841	0.252002927	FALSE
High 60 Min	Prevotellaceae_UCG 001	Dopac	0.463713017	0.247137817	0.545770202	FALSE
Low Control	Prevotellaceae_UCG 001	Dopamine	-0.26837252	0.520440978	0.804826389	FALSE
Low 0 Min	Prevotellaceae_UCG 001	Dopamine	0.152203887	0.71899453	0.976785714	FALSE
Low 30 Min	Prevotellaceae_UCG 001	Dopamine	-0.190940654	0.650592821	0.843988095	FALSE
Low 60 Min	Prevotellaceae_UCG 001	Dopamine	-0.327326835	0.428691507	0.956446289	FALSE
High Control	Prevotellaceae_UCG 001	Dopamine	-0.170782513	0.685954753	0.954272834	FALSE
High 0 Min	Prevotellaceae_UCG 001	Dopamine	-0.854909015	0.006829104	0.044389173	TRUE
High 30 Min	Prevotellaceae_UCG 001	Dopamine	0.380509717	0.352419362	0.641317793	FALSE
High 60 Min	Prevotellaceae_UCG 001	Dopamine	-0.409158544	0.314149428	0.545770202	FALSE
Low Control	Prevotellaceae_UCG 001	Salsolinol	0.24743583	0.554646423	0.804826389	FALSE
Low 30 Min	Prevotellaceae_UCG 001	Salsolinol	-0.08247861	0.846052524	0.92296639	FALSE
Low 60 Min	Prevotellaceae_UCG 001	Salsolinol	0.24743583	0.554646423	0.956446289	FALSE
High Control	Prevotellaceae_UCG 001	Salsolinol	-0.327326835	0.428691507	0.954272834	FALSE
High 0 Min	Prevotellaceae_UCG 001	Salsolinol	-0.864393547	0.005617352	0.044389173	TRUE
High 30 Min	Prevotellaceae_UCG 001	Salsolinol	0.518267489	0.188235824	0.641317793	FALSE
High 60 Min	Prevotellaceae_UCG 001	Salsolinol	-0.327326835	0.428691507	0.545770202	FALSE
Low Control	Prevotellaceae_UCG 001	5 HIAA	0.24743583	0.554646423	0.804826389	FALSE
High Control	Prevotellaceae_UCG 001	5 HIAA	-0.024397502	0.954272834	0.954272834	FALSE
High 0 Min	Prevotellaceae_UCG 001	5 HIAA	-0.012272017	0.976992278	0.976992278	FALSE
High 30 Min	Prevotellaceae_UCG 001	5 HIAA	0.170782513	0.685954753	0.810673799	FALSE
High 60 Min	Prevotellaceae_UCG 001	5 HIAA	-0.121987509	0.773532403	0.834399788	FALSE
Low Control	Prevotellaceae_UCG 001	HVA	-0.027277236	0.948880546	0.976785714	FALSE
Low 0 Min	Prevotellaceae_UCG 001	HVA	0.722968462	0.042721089	0.469931984	FALSE
Low 30 Min	Prevotellaceae_UCG 001	HVA	-0.418560689	0.302042344	0.719742063	FALSE
Low 60 Min	Prevotellaceae_UCG 001	HVA	0.21821789	0.603645057	0.956446289	FALSE
High Control	Prevotellaceae_UCG 001	HVA	0.365962527	0.372624727	0.954272834	FALSE
High 0 Min	Prevotellaceae_UCG 001	HVA	-0.248921944	0.552192641	0.842381631	FALSE
High 30 Min	Prevotellaceae_UCG 001	HVA	0.380509717	0.352419362	0.641317793	FALSE
High 60 Min	Prevotellaceae_UCG 001	HVA	-0.545397261	0.162074666	0.526742664	FALSE
Low Control	Prevotellaceae_UCG 001	5HT	-0.238095238	0.582142857	0.804826389	FALSE
Low 0 Min	Prevotellaceae_UCG 001	5HT	0.19047619	0.664583333	0.976785714	FALSE
Low 30 Min	Prevotellaceae_UCG 001	5HT	-0.571428571	0.151140873	0.719742063	FALSE
Low 60 Min	Prevotellaceae_UCG 001	5HT	-0.214285714	0.619097222	0.956446289	FALSE
High Control	Prevotellaceae_UCG 001	5HT	0.095238095	0.840128968	0.954272834	FALSE
High 0 Min	Prevotellaceae_UCG 001	5HT	-0.167667677	0.691465352	0.842381631	FALSE
High 30 Min	Prevotellaceae_UCG 001	5HT	-0.452380952	0.267460317	0.641317793	FALSE
High 60 Min	Prevotellaceae_UCG 001	5HT	-0.69047619	0.069394841	0.300710979	FALSE
Low Control	Prevotellaceae_UCG 001	UNKN #1	-0.595238095	0.132291667	0.573263889	FALSE
Low 0 Min	Prevotellaceae_UCG 001	UNKN #1	-0.598813131	0.116753544	0.642144492	FALSE
Low 30 Min	Prevotellaceae_UCG 001	UNKN #1	0.166666667	0.703323413	0.843988095	FALSE
Low 60 Min	Prevotellaceae_UCG 001	UNKN #1	-0.035928788	0.932691475	1	FALSE
High Control	Prevotellaceae_UCG 001	UNKN #1	0.095238095	0.840128968	0.954272834	FALSE
High 0 Min	Prevotellaceae_UCG 001	UNKN #1	-0.22754899	0.587844565	0.842381631	FALSE
High 30 Min	Prevotellaceae_UCG 001	UNKN #1	0.261904762	0.53640873	0.697331349	FALSE
High 60 Min	Prevotellaceae_UCG 001	UNKN #1	0.333333333	0.427876984	0.545770202	FALSE
Low Control	Prevotellaceae_UCG 001	UNKN #2	-0.523809524	0.196626984	0.639037698	FALSE
Low 0 Min	Prevotellaceae_UCG 001	UNKN #2	-0.095238095	0.840128968	0.976785714	FALSE
Low 30 Min	Prevotellaceae_UCG 001	UNKN #2	0.452380952	0.267460317	0.719742063	FALSE
Low 60 Min	Prevotellaceae_UCG 001	UNKN #2	0.119047619	0.793005952	0.956446289	FALSE
High Control	Prevotellaceae_UCG 001	UNKN #2	0.404761905	0.326835317	0.954272834	FALSE
High 0 Min	Prevotellaceae_UCG 001	UNKN #2	0.55090808	0.157018422	0.467035315	FALSE
High 30 Min	Prevotellaceae_UCG 001	UNKN #2	0.023809524	0.976785714	0.976785714	FALSE
High 60 Min	Prevotellaceae_UCG 001	UNKN #2	0.928571429	0.002232143	0.029017857	TRUE
Low Control	Prevotellaceae_UCG 001	Histidine	-0.214285714	0.619097222	0.804826389	FALSE
Low 0 Min	Prevotellaceae_UCG 001	Histidine	-0.023809524	0.976785714	0.976785714	FALSE
Low 30 Min	Prevotellaceae_UCG 001	Histidine	0	1	1	FALSE
Low 60 Min	Prevotellaceae_UCG 001	Histidine	-0.119047619	0.793005952	0.956446289	FALSE
High Control	Prevotellaceae_UCG 001	Histidine	0.047619048	0.934871032	0.954272834	FALSE
High 0 Min	Prevotellaceae_UCG 001	Histidine	-0.119762626	0.777583044	0.842381631	FALSE
High 30 Min	Prevotellaceae_UCG 001	Histidine	-0.333333333	0.427876984	0.641317793	FALSE
High 60 Min	Prevotellaceae_UCG 001	Histidine	0.452380952	0.267460317	0.545770202	FALSE
Low Control	Prevotellaceae_UCG 001	Histamine	0.119047619	0.793005952	0.937188853	FALSE
Low 0 Min	Prevotellaceae_UCG 001	Histamine	-0.047619048	0.934871032	0.976785714	FALSE
Low 30 Min	Prevotellaceae_UCG 001	Histamine	0.380952381	0.359871032	0.719742063	FALSE
Low 60 Min	Prevotellaceae_UCG 001	Histamine	-0.191620202	0.649410201	0.956446289	FALSE
High Control	Prevotellaceae_UCG 001	Histamine	-0.119047619	0.793005952	0.954272834	FALSE
High 0 Min	Prevotellaceae_UCG 001	Histamine	-0.383240404	0.348683741	0.755481439	FALSE
High 30 Min	Prevotellaceae_UCG 001	Histamine	-0.571428571	0.151140873	0.641317793	FALSE
High 60 Min	Prevotellaceae_UCG 001	Histamine	0.380952381	0.359871032	0.545770202	FALSE
Low Control	Phascolarctobacterium	L DOPA	0.119047619	0.793005952	0.972739233	FALSE
Low 0 Min	Phascolarctobacterium	L DOPA	0.285714286	0.500793651	0.95510619	FALSE
Low 30 Min	Phascolarctobacterium	L DOPA	-0.323359091	0.434639449	0.763581109	FALSE
Low 60 Min	Phascolarctobacterium	L DOPA	-0.142857143	0.75203373	1	FALSE
High Control	Phascolarctobacterium	L DOPA	-0.714285714	0.057589286	0.138214286	FALSE
High 0 Min	Phascolarctobacterium	L DOPA	-0.047619048	0.934871032	0.934871032	FALSE
High 30 Min	Phascolarctobacterium	L DOPA	0.238095238	0.582142857	0.840873016	FALSE
High 60 Min	Phascolarctobacterium	L DOPA	0.428571429	0.299206349	0.648280423	FALSE
Low Control	Phascolarctobacterium	Norepinephrine	0.095238095	0.840128968	0.972739233	FALSE
Low 0 Min	Phascolarctobacterium	Norepinephrine	-0.071428571	0.881994048	0.95510619	FALSE
Low 30 Min	Phascolarctobacterium	Norepinephrine	-0.886243434	0.003373343	0.040480115	TRUE
Low 60 Min	Phascolarctobacterium	Norepinephrine	-0.119047619	0.793005952	1	FALSE
High Control	Phascolarctobacterium	Norepinephrine	0.69047619	0.069394841	0.138789683	FALSE
High 0 Min	Phascolarctobacterium	Norepinephrine	-0.404761905	0.326835317	0.843667328	FALSE
High 30 Min	Phascolarctobacterium	Norepinephrine	-0.083833838	0.843546492	0.913842033	FALSE
High 60 Min	Phascolarctobacterium	Norepinephrine	-0.238095238	0.582142857	0.859089782	FALSE
Low Control	Phascolarctobacterium	Epinephrine	-0.011976263	0.977546655	0.977546655	FALSE
Low 0 Min	Phascolarctobacterium	Epinephrine	0.285714286	0.500793651	0.95510619	FALSE
Low 30 Min	Phascolarctobacterium	Epinephrine	-0.478608676	0.230232642	0.690697927	FALSE
Low 60 Min	Phascolarctobacterium	Epinephrine	-0.357142857	0.389384921	1	FALSE
High Control	Phascolarctobacterium	Epinephrine	0.609937546	0.108350063	0.185742965	FALSE
High 0 Min	Phascolarctobacterium	Epinephrine	-0.292770022	0.481617814	0.894433084	FALSE
High 30 Min	Phascolarctobacterium	Epinephrine	-0.146385011	0.729423925	0.913842033	FALSE
High 60 Min	Phascolarctobacterium	Epinephrine	0.164887544	0.696393832	0.859089782	FALSE
Low Control	Phascolarctobacterium	Dopac	-0.202630898	0.630338812	0.972739233	FALSE
Low 0 Min	Phascolarctobacterium	Dopac	-0.054554473	0.897913138	0.95510619	FALSE
Low 30 Min	Phascolarctobacterium	Dopac	0.76834982	0.025927834	0.155567003	FALSE
Low 60 Min	Phascolarctobacterium	Dopac	0.190940654	0.650592821	1	FALSE
High 0 Min	Phascolarctobacterium	Dopac	0.518267489	0.188235824	0.611766429	FALSE
High 30 Min	Phascolarctobacterium	Dopac	0.545544726	0.161938228	0.808047329	FALSE
High 60 Min	Phascolarctobacterium	Dopac	-0.463713017	0.247137817	0.648280423	FALSE
Low Control	Phascolarctobacterium	Dopamine	-0.097590007	0.818177203	0.972739233	FALSE
Low 0 Min	Phascolarctobacterium	Dopamine	0.405877032	0.318428338	0.95510619	FALSE
Low 30 Min	Phascolarctobacterium	Dopamine	0.123484792	0.770808943	0.910315357	FALSE
Low 60 Min	Phascolarctobacterium	Dopamine	0.031173984	0.941586638	1	FALSE
High Control	Phascolarctobacterium	Dopamine	0.707527553	0.049628261	0.138214286	FALSE
High 0 Min	Phascolarctobacterium	Dopamine	-0.761019434	0.028298006	0.18393704	FALSE
High 30 Min	Phascolarctobacterium	Dopamine	-0.621499205	0.099992966	0.808047329	FALSE
High 60 Min	Phascolarctobacterium	Dopamine	0.43643578	0.279658291	0.648280423	FALSE
Low Control	Phascolarctobacterium	Salsolinol	-0.412393049	0.309958736	0.849771825	FALSE
Low 30 Min	Phascolarctobacterium	Salsolinol	-0.331895925	0.421884873	0.763581109	FALSE
Low 60 Min	Phascolarctobacterium	Salsolinol	0.577350269	0.133974596	1	FALSE
High Control	Phascolarctobacterium	Salsolinol	0.732588632	0.038730632	0.138214286	FALSE
High 0 Min	Phascolarctobacterium	Salsolinol	-0.791039852	0.019384841	0.18393704	FALSE
High 30 Min	Phascolarctobacterium	Salsolinol	-0.43643578	0.279658291	0.840873016	FALSE
High 60 Min	Phascolarctobacterium	Salsolinol	0.463713017	0.247137817	0.648280423	FALSE
Low Control	Phascolarctobacterium	5 HIAA	-0.412393049	0.309958736	0.849771825	FALSE
High Control	Phascolarctobacterium	5 HIAA	0.853912564	0.006965288	0.065147728	FALSE
High 0 Min	Phascolarctobacterium	5 HIAA	-0.146385011	0.729423925	0.934871032	FALSE
High 30 Min	Phascolarctobacterium	5 HIAA	-0.26837252	0.520440978	0.840873016	FALSE
High 60 Min	Phascolarctobacterium	5 HIAA	0.146385011	0.729423925	0.859089782	FALSE
Low Control	Phascolarctobacterium	HVA	0.054554473	0.897913138	0.972739233	FALSE
Low 0 Min	Phascolarctobacterium	HVA	0.177571201	0.673986657	0.95510619	FALSE
Low 30 Min	Phascolarctobacterium	HVA	-0.06379918	0.880700746	0.910315357	FALSE
Low 60 Min	Phascolarctobacterium	HVA	0.21821789	0.603645057	1	FALSE
High Control	Phascolarctobacterium	HVA	0.829515062	0.010857955	0.065147728	FALSE
High 0 Min	Phascolarctobacterium	HVA	-0.08247861	0.846052524	0.934871032	FALSE
High 30 Min	Phascolarctobacterium	HVA	-0.520029947	0.186472461	0.808047329	FALSE
High 60 Min	Phascolarctobacterium	HVA	0.317091431	0.444104661	0.824765799	FALSE
Low Control	Phascolarctobacterium	5HT	0.30952381	0.461805556	0.972739233	FALSE
Low 0 Min	Phascolarctobacterium	5HT	-0.214285714	0.619097222	0.95510619	FALSE
Low 30 Min	Phascolarctobacterium	5HT	-0.311382828	0.452798757	0.763581109	FALSE
Low 60 Min	Phascolarctobacterium	5HT	0.071428571	0.881994048	1	FALSE
High Control	Phascolarctobacterium	5HT	-0.428571429	0.299206349	0.448809524	FALSE
High 0 Min	Phascolarctobacterium	5HT	0.047619048	0.934871032	0.934871032	FALSE
High 30 Min	Phascolarctobacterium	5HT	-0.380952381	0.359871032	0.840873016	FALSE
High 60 Min	Phascolarctobacterium	5HT	0.071428571	0.881994048	0.881994048	FALSE
Low Control	Phascolarctobacterium	UNKN #1	0.404761905	0.326835317	0.849771825	FALSE
Low 0 Min	Phascolarctobacterium	UNKN #1	-0.023952525	0.95510619	0.95510619	FALSE
Low 30 Min	Phascolarctobacterium	UNKN #1	-0.491026767	0.216608204	0.690697927	FALSE
Low 60 Min	Phascolarctobacterium	UNKN #1	-0.023952525	0.95510619	1	FALSE
High Control	Phascolarctobacterium	UNKN #1	0.357142857	0.389384921	0.466774892	FALSE
High 0 Min	Phascolarctobacterium	UNKN #1	0.166666667	0.703323413	0.934871032	FALSE
High 30 Min	Phascolarctobacterium	UNKN #1	-0.095238095	0.840128968	0.913842033	FALSE
High 60 Min	Phascolarctobacterium	UNKN #1	0.428571429	0.299206349	0.648280423	FALSE
Low Control	Phascolarctobacterium	UNKN #2	0.69047619	0.069394841	0.849771825	FALSE
Low 0 Min	Phascolarctobacterium	UNKN #2	0.142857143	0.75203373	0.95510619	FALSE
Low 30 Min	Phascolarctobacterium	UNKN #2	-0.27545404	0.509054073	0.763581109	FALSE
Low 60 Min	Phascolarctobacterium	UNKN #2	-0.071428571	0.881994048	1	FALSE
High Control	Phascolarctobacterium	UNKN #2	-0.095238095	0.840128968	0.840128968	FALSE
High 0 Min	Phascolarctobacterium	UNKN #2	0.571428571	0.151140873	0.611766429	FALSE
High 30 Min	Phascolarctobacterium	UNKN #2	0.238095238	0.582142857	0.840873016	FALSE
High 60 Min	Phascolarctobacterium	UNKN #2	0.476190476	0.243055556	0.648280423	FALSE
Low Control	Phascolarctobacterium	Histidine	-0.095238095	0.840128968	0.972739233	FALSE
Low 0 Min	Phascolarctobacterium	Histidine	-0.404761905	0.326835317	0.95510619	FALSE
Low 30 Min	Phascolarctobacterium	Histidine	0.04790505	0.910315357	0.910315357	FALSE
Low 60 Min	Phascolarctobacterium	Histidine	0	1	1	FALSE
High Control	Phascolarctobacterium	Histidine	0.333333333	0.427876984	0.466774892	FALSE
High 0 Min	Phascolarctobacterium	Histidine	0.095238095	0.840128968	0.934871032	FALSE
High 30 Min	Phascolarctobacterium	Histidine	-0.30952381	0.461805556	0.840873016	FALSE
High 60 Min	Phascolarctobacterium	Histidine	0.214285714	0.619097222	0.859089782	FALSE
Low Control	Phascolarctobacterium	Histamine	0.428571429	0.299206349	0.849771825	FALSE
Low 0 Min	Phascolarctobacterium	Histamine	-0.119047619	0.793005952	0.95510619	FALSE
Low 30 Min	Phascolarctobacterium	Histamine	0.143715151	0.734221475	0.910315357	FALSE
Low 60 Min	Phascolarctobacterium	Histamine	0.071857576	0.865730124	1	FALSE
High Control	Phascolarctobacterium	Histamine	-0.357142857	0.389384921	0.466774892	FALSE
High 0 Min	Phascolarctobacterium	Histamine	-0.357142857	0.389384921	0.843667328	FALSE
High 30 Min	Phascolarctobacterium	Histamine	-0.023809524	0.976785714	0.976785714	FALSE
High 60 Min	Phascolarctobacterium	Histamine	0.119047619	0.793005952	0.859089782	FALSE
Low Control	Bacteroidales_unclassified	L DOPA	-0.011976263	0.977546655	0.977546655	FALSE
Low 0 Min	Bacteroidales_unclassified	L DOPA	-0.142857143	0.75203373	0.827237103	FALSE
Low 30 Min	Bacteroidales_unclassified	L DOPA	-0.547619048	0.170982143	0.527865166	FALSE
Low 60 Min	Bacteroidales_unclassified	L DOPA	-0.023809524	0.976785714	0.976785714	FALSE
High Control	Bacteroidales_unclassified	L DOPA	-0.404761905	0.326835317	0.840128968	FALSE
High 0 Min	Bacteroidales_unclassified	L DOPA	-0.095238095	0.840128968	0.99287969	FALSE
High 30 Min	Bacteroidales_unclassified	L DOPA	0.023809524	0.976785714	0.976785714	FALSE
High 60 Min	Bacteroidales_unclassified	L DOPA	0.333333333	0.427876984	0.976785714	FALSE
Low Control	Bacteroidales_unclassified	Norepinephrine	0.526955555	0.179628967	0.583794143	FALSE
Low 0 Min	Bacteroidales_unclassified	Norepinephrine	0.30952381	0.461805556	0.827237103	FALSE
Low 30 Min	Bacteroidales_unclassified	Norepinephrine	0.166666667	0.703323413	0.843988095	FALSE
Low 60 Min	Bacteroidales_unclassified	Norepinephrine	-0.023809524	0.976785714	0.976785714	FALSE
High Control	Bacteroidales_unclassified	Norepinephrine	0.142857143	0.75203373	0.840128968	FALSE
High 0 Min	Bacteroidales_unclassified	Norepinephrine	-0.547619048	0.170982143	0.444553571	FALSE
High 30 Min	Bacteroidales_unclassified	Norepinephrine	0.155691414	0.712761708	0.976785714	FALSE
High 60 Min	Bacteroidales_unclassified	Norepinephrine	-0.285714286	0.500793651	0.976785714	FALSE
Low Control	Bacteroidales_unclassified	Epinephrine	-0.379518072	0.353780456	0.657020848	FALSE
Low 0 Min	Bacteroidales_unclassified	Epinephrine	0.238095238	0.582142857	0.827237103	FALSE
Low 30 Min	Bacteroidales_unclassified	Epinephrine	0.487950036	0.219943819	0.527865166	FALSE
Low 60 Min	Bacteroidales_unclassified	Epinephrine	-0.261904762	0.53640873	0.976785714	FALSE
High Control	Bacteroidales_unclassified	Epinephrine	-0.170782513	0.685954753	0.840128968	FALSE
High 0 Min	Bacteroidales_unclassified	Epinephrine	-0.219577516	0.60133421	0.894251543	FALSE
High 30 Min	Bacteroidales_unclassified	Epinephrine	0.365962527	0.372624727	0.976785714	FALSE
High 60 Min	Bacteroidales_unclassified	Epinephrine	0.405877032	0.318428338	0.976785714	FALSE
Low Control	Bacteroidales_unclassified	Dopac	-0.243049433	0.561911339	0.730484741	FALSE
Low 0 Min	Bacteroidales_unclassified	Dopac	-0.409158544	0.314149428	0.814017574	FALSE
Low 30 Min	Bacteroidales_unclassified	Dopac	0.093521953	0.825666126	0.881994048	FALSE
Low 60 Min	Bacteroidales_unclassified	Dopac	0.190940654	0.650592821	0.976785714	FALSE
High 0 Min	Bacteroidales_unclassified	Dopac	0.545544726	0.161938228	0.444553571	FALSE
High 30 Min	Bacteroidales_unclassified	Dopac	-0.627376434	0.095891444	0.976785714	FALSE
High 60 Min	Bacteroidales_unclassified	Dopac	0.081831709	0.847249145	0.976785714	FALSE
Low Control	Bacteroidales_unclassified	Dopamine	-0.662688936	0.073311583	0.5681099	FALSE
Low 0 Min	Bacteroidales_unclassified	Dopamine	-0.36782606	0.370007988	0.814017574	FALSE
Low 30 Min	Bacteroidales_unclassified	Dopamine	-0.245495127	0.557856585	0.74380878	FALSE
Low 60 Min	Bacteroidales_unclassified	Dopamine	-0.405261796	0.319233623	0.976785714	FALSE
High Control	Bacteroidales_unclassified	Dopamine	-0.219577516	0.60133421	0.840128968	FALSE
High 0 Min	Bacteroidales_unclassified	Dopamine	-0.799070406	0.017346826	0.112754366	FALSE
High 30 Min	Bacteroidales_unclassified	Dopamine	0.152203887	0.71899453	0.976785714	FALSE
High 60 Min	Bacteroidales_unclassified	Dopamine	0.327326835	0.428691507	0.976785714	FALSE
Low Control	Bacteroidales_unclassified	Salsolinol	-0.58081787	0.131102285	0.5681099	FALSE
Low 30 Min	Bacteroidales_unclassified	Salsolinol	-0.24743583	0.554646423	0.74380878	FALSE
Low 60 Min	Bacteroidales_unclassified	Salsolinol	-0.08247861	0.846052524	0.976785714	FALSE
High Control	Bacteroidales_unclassified	Salsolinol	-0.327326835	0.428691507	0.840128968	FALSE
High 0 Min	Bacteroidales_unclassified	Salsolinol	-0.845594325	0.008170172	0.106212233	FALSE
High 30 Min	Bacteroidales_unclassified	Salsolinol	0.190940654	0.650592821	0.976785714	FALSE
High 60 Min	Bacteroidales_unclassified	Salsolinol	0.409158544	0.314149428	0.976785714	FALSE
Low Control	Bacteroidales_unclassified	5 HIAA	-0.58081787	0.131102285	0.5681099	FALSE
High Control	Bacteroidales_unclassified	5 HIAA	-0.170782513	0.685954753	0.840128968	FALSE
High 0 Min	Bacteroidales_unclassified	5 HIAA	-0.121987509	0.773532403	0.99287969	FALSE
High 30 Min	Bacteroidales_unclassified	5 HIAA	-0.024397502	0.954272834	0.976785714	FALSE
High 60 Min	Bacteroidales_unclassified	5 HIAA	0.365962527	0.372624727	0.976785714	FALSE
Low Control	Bacteroidales_unclassified	HVA	-0.246969585	0.555417052	0.730484741	FALSE
Low 0 Min	Bacteroidales_unclassified	HVA	0.507346289	0.199359224	0.814017574	FALSE
Low 30 Min	Bacteroidales_unclassified	HVA	0.507346289	0.199359224	0.527865166	FALSE
Low 60 Min	Bacteroidales_unclassified	HVA	0.163663418	0.69856686	0.976785714	FALSE
High Control	Bacteroidales_unclassified	HVA	0.097590007	0.818177203	0.840128968	FALSE
High 0 Min	Bacteroidales_unclassified	HVA	-0.412393049	0.309958736	0.67157726	FALSE
High 30 Min	Bacteroidales_unclassified	HVA	0.304407774	0.463514823	0.976785714	FALSE
High 60 Min	Bacteroidales_unclassified	HVA	0.253673145	0.544373792	0.976785714	FALSE
Low Control	Bacteroidales_unclassified	5HT	-0.011976263	0.977546655	0.977546655	FALSE
Low 0 Min	Bacteroidales_unclassified	5HT	0.380952381	0.359871032	0.814017574	FALSE
Low 30 Min	Bacteroidales_unclassified	5HT	0.071428571	0.881994048	0.881994048	FALSE
Low 60 Min	Bacteroidales_unclassified	5HT	-0.19047619	0.664583333	0.976785714	FALSE
High Control	Bacteroidales_unclassified	5HT	-0.095238095	0.840128968	0.840128968	FALSE
High 0 Min	Bacteroidales_unclassified	5HT	0.047619048	0.934871032	1	FALSE
High 30 Min	Bacteroidales_unclassified	5HT	-0.30952381	0.461805556	0.976785714	FALSE
High 60 Min	Bacteroidales_unclassified	5HT	0.047619048	0.934871032	0.976785714	FALSE
Low Control	Bacteroidales_unclassified	UNKN #1	0.095810101	0.821452403	0.970807386	FALSE
Low 0 Min	Bacteroidales_unclassified	UNKN #1	-0.45509798	0.257192085	0.814017574	FALSE
Low 30 Min	Bacteroidales_unclassified	UNKN #1	0.261904762	0.53640873	0.74380878	FALSE
Low 60 Min	Bacteroidales_unclassified	UNKN #1	-0.095810101	0.821452403	0.976785714	FALSE
High Control	Bacteroidales_unclassified	UNKN #1	-0.166666667	0.703323413	0.840128968	FALSE
High 0 Min	Bacteroidales_unclassified	UNKN #1	-0.214285714	0.619097222	0.894251543	FALSE
High 30 Min	Bacteroidales_unclassified	UNKN #1	0.023809524	0.976785714	0.976785714	FALSE
High 60 Min	Bacteroidales_unclassified	UNKN #1	0.023809524	0.976785714	0.976785714	FALSE
Low Control	Bacteroidales_unclassified	UNKN #2	0.27545404	0.509054073	0.730484741	FALSE
Low 0 Min	Bacteroidales_unclassified	UNKN #2	-0.19047619	0.664583333	0.827237103	FALSE
Low 30 Min	Bacteroidales_unclassified	UNKN #2	-0.30952381	0.461805556	0.74380878	FALSE
Low 60 Min	Bacteroidales_unclassified	UNKN #2	0.071428571	0.881994048	0.976785714	FALSE
High Control	Bacteroidales_unclassified	UNKN #2	0.523809524	0.196626984	0.840128968	FALSE
High 0 Min	Bacteroidales_unclassified	UNKN #2	0.642857143	0.096180556	0.416782407	FALSE
High 30 Min	Bacteroidales_unclassified	UNKN #2	-0.071428571	0.881994048	0.976785714	FALSE
High 60 Min	Bacteroidales_unclassified	UNKN #2	0.071428571	0.881994048	0.976785714	FALSE
Low Control	Bacteroidales_unclassified	Histidine	-0.467074242	0.243269917	0.632501783	FALSE
Low 0 Min	Bacteroidales_unclassified	Histidine	0.095238095	0.840128968	0.840128968	FALSE
Low 30 Min	Bacteroidales_unclassified	Histidine	-0.5	0.216170635	0.527865166	FALSE
Low 60 Min	Bacteroidales_unclassified	Histidine	-0.119047619	0.793005952	0.976785714	FALSE
High Control	Bacteroidales_unclassified	Histidine	0.19047619	0.664583333	0.840128968	FALSE
High 0 Min	Bacteroidales_unclassified	Histidine	0	1	1	FALSE
High 30 Min	Bacteroidales_unclassified	Histidine	-0.238095238	0.582142857	0.976785714	FALSE
High 60 Min	Bacteroidales_unclassified	Histidine	-0.119047619	0.793005952	0.976785714	FALSE
Low Control	Bacteroidales_unclassified	Histamine	0.395216666	0.332517108	0.657020848	FALSE
Low 0 Min	Bacteroidales_unclassified	Histamine	-0.142857143	0.75203373	0.827237103	FALSE
Low 30 Min	Bacteroidales_unclassified	Histamine	-0.666666667	0.083085317	0.527865166	FALSE
Low 60 Min	Bacteroidales_unclassified	Histamine	-0.491026767	0.216608204	0.976785714	FALSE
High Control	Bacteroidales_unclassified	Histamine	-0.238095238	0.582142857	0.840128968	FALSE
High 0 Min	Bacteroidales_unclassified	Histamine	-0.30952381	0.461805556	0.857638889	FALSE
High 30 Min	Bacteroidales_unclassified	Histamine	-0.238095238	0.582142857	0.976785714	FALSE
High 60 Min	Bacteroidales_unclassified	Histamine	0.119047619	0.793005952	0.976785714	FALSE
Low Control	Alistipes	L DOPA	0.428571429	0.299206349	0.486210317	FALSE
Low 0 Min	Alistipes	L DOPA	0.404761905	0.326835317	0.898797123	FALSE
Low 30 Min	Alistipes	L DOPA	0.55090808	0.157018422	0.314036844	FALSE
Low 60 Min	Alistipes	L DOPA	-0.523809524	0.196626984	0.471904762	FALSE
High Control	Alistipes	L DOPA	-0.476190476	0.243055556	0.641904762	FALSE
High 0 Min	Alistipes	L DOPA	-0.095810101	0.821452403	0.937874301	FALSE
High 30 Min	Alistipes	L DOPA	-0.035928788	0.932691475	0.977546655	FALSE
High 60 Min	Alistipes	L DOPA	-0.214285714	0.619097222	0.804826389	FALSE
Low Control	Alistipes	Norepinephrine	0.428571429	0.299206349	0.486210317	FALSE
Low 0 Min	Alistipes	Norepinephrine	-0.119047619	0.793005952	0.976220693	FALSE
Low 30 Min	Alistipes	Norepinephrine	0.419169192	0.301266633	0.451899949	FALSE
Low 60 Min	Alistipes	Norepinephrine	0	1	1	FALSE
High Control	Alistipes	Norepinephrine	-0.047619048	0.934871032	0.934871032	FALSE
High 0 Min	Alistipes	Norepinephrine	-0.431145454	0.286195735	0.74410891	FALSE
High 30 Min	Alistipes	Norepinephrine	0.493975904	0.213435752	0.835693249	FALSE
High 60 Min	Alistipes	Norepinephrine	0.285714286	0.500793651	0.804826389	FALSE
Low Control	Alistipes	Epinephrine	0.059881313	0.88799065	0.88799065	FALSE
Low 0 Min	Alistipes	Epinephrine	-0.619047619	0.114980159	0.891203704	FALSE
Low 30 Min	Alistipes	Epinephrine	-0.294528416	0.478864909	0.574637891	FALSE
Low 60 Min	Alistipes	Epinephrine	-0.30952381	0.461805556	0.692708333	FALSE
High Control	Alistipes	Epinephrine	-0.317167524	0.443989242	0.761124414	FALSE
High 0 Min	Alistipes	Epinephrine	-0.282256399	0.498206178	0.925240044	FALSE
High 30 Min	Alistipes	Epinephrine	0.36816052	0.369539221	0.835693249	FALSE
High 60 Min	Alistipes	Epinephrine	0.862488692	0.005848633	0.076032231	FALSE
Low Control	Alistipes	Dopac	-0.732588632	0.038730632	0.435417438	FALSE
Low 0 Min	Alistipes	Dopac	0.300049599	0.470261741	0.976220693	FALSE
Low 30 Min	Alistipes	Dopac	0.047041826	0.911926616	0.911926616	FALSE
Low 60 Min	Alistipes	Dopac	-0.136386181	0.747429395	0.896915274	FALSE
High 0 Min	Alistipes	Dopac	0.521380235	0.185127457	0.601664236	FALSE
High 30 Min	Alistipes	Dopac	0.288131182	0.488909992	0.9079757	FALSE
High 60 Min	Alistipes	Dopac	0.136386181	0.747429395	0.809715178	FALSE
Low Control	Alistipes	Dopamine	0.292770022	0.481617814	0.695670176	FALSE
Low 0 Min	Alistipes	Dopamine	0.088785601	0.834399788	0.976220693	FALSE
Low 30 Min	Alistipes	Dopamine	-0.617423962	0.10289494	0.302877565	FALSE
Low 60 Min	Alistipes	Dopamine	0.763762616	0.027396044	0.109584176	FALSE
High Control	Alistipes	Dopamine	-0.487950036	0.219943819	0.641904762	FALSE
High 0 Min	Alistipes	Dopamine	-0.778349999	0.022898513	0.148840334	FALSE
High 30 Min	Alistipes	Dopamine	-0.45297418	0.259701619	0.835693249	FALSE
High 60 Min	Alistipes	Dopamine	0.681930907	0.062476239	0.270730368	FALSE
Low Control	Alistipes	Salsolinol	-0.577350269	0.133974596	0.435417438	FALSE
Low 30 Min	Alistipes	Salsolinol	-0.497843888	0.209311808	0.358820243	FALSE
Low 60 Min	Alistipes	Salsolinol	0.412393049	0.309958736	0.531357832	FALSE
High Control	Alistipes	Salsolinol	-0.077934961	0.854462578	0.932140994	FALSE
High 0 Min	Alistipes	Salsolinol	-0.782070352	0.021830569	0.148840334	FALSE
High 30 Min	Alistipes	Salsolinol	-0.356733845	0.385704576	0.835693249	FALSE
High 60 Min	Alistipes	Salsolinol	0.627376434	0.095891444	0.311647195	FALSE
Low Control	Alistipes	5 HIAA	-0.577350269	0.133974596	0.435417438	FALSE
High Control	Alistipes	5 HIAA	-0.195180015	0.643225539	0.886111111	FALSE
High 0 Min	Alistipes	5 HIAA	-0.134992191	0.749947767	0.937874301	FALSE
High 30 Min	Alistipes	5 HIAA	0.024544035	0.953998414	0.977546655	FALSE
High 60 Min	Alistipes	5 HIAA	0.707527553	0.049628261	0.270730368	FALSE
Low Control	Alistipes	HVA	-0.21821789	0.603645057	0.719965278	FALSE
Low 0 Min	Alistipes	HVA	0.012683657	0.976220693	0.976220693	FALSE
Low 30 Min	Alistipes	HVA	-0.689031146	0.058734952	0.302758751	FALSE
Low 60 Min	Alistipes	HVA	0.791039852	0.019384841	0.109584176	FALSE
High Control	Alistipes	HVA	0.121987509	0.773532403	0.928238884	FALSE
High 0 Min	Alistipes	HVA	-0.082973981	0.845136372	0.937874301	FALSE
High 30 Min	Alistipes	HVA	0.051039344	0.904467298	0.977546655	FALSE
High 60 Min	Alistipes	HVA	0.418560689	0.302042344	0.785310095	FALSE
Low Control	Alistipes	5HT	0.214285714	0.619097222	0.719965278	FALSE
Low 0 Min	Alistipes	5HT	-0.047619048	0.934871032	0.976220693	FALSE
Low 30 Min	Alistipes	5HT	-0.586836868	0.126198986	0.302877565	FALSE
Low 60 Min	Alistipes	5HT	0.69047619	0.069394841	0.208184524	FALSE
High Control	Alistipes	5HT	-0.571428571	0.151140873	0.641904762	FALSE
High 0 Min	Alistipes	5HT	0.023952525	0.95510619	0.95510619	FALSE
High 30 Min	Alistipes	5HT	-0.586836868	0.126198986	0.820293406	FALSE
High 60 Min	Alistipes	5HT	0.071428571	0.881994048	0.881994048	FALSE
Low Control	Alistipes	UNKN #1	0.666666667	0.083085317	0.435417438	FALSE
Low 0 Min	Alistipes	UNKN #1	0.251501515	0.547942604	0.976220693	FALSE
Low 30 Min	Alistipes	UNKN #1	0.371264141	0.365202058	0.486936077	FALSE
Low 60 Min	Alistipes	UNKN #1	-0.790433333	0.019544537	0.109584176	FALSE
High Control	Alistipes	UNKN #1	-0.357142857	0.389384921	0.761124414	FALSE
High 0 Min	Alistipes	UNKN #1	0.131738889	0.755832636	0.937874301	FALSE
High 30 Min	Alistipes	UNKN #1	0.203596465	0.628674673	0.977546655	FALSE
High 60 Min	Alistipes	UNKN #1	0.166666667	0.703323413	0.809715178	FALSE
Low Control	Alistipes	UNKN #2	0.428571429	0.299206349	0.486210317	FALSE
Low 0 Min	Alistipes	UNKN #2	0.5	0.216170635	0.891203704	FALSE
Low 30 Min	Alistipes	UNKN #2	0.934148484	0.000679106	0.008149269	TRUE
Low 60 Min	Alistipes	UNKN #2	0	1	1	FALSE
High Control	Alistipes	UNKN #2	-0.19047619	0.664583333	0.886111111	FALSE
High 0 Min	Alistipes	UNKN #2	0.55090808	0.157018422	0.601664236	FALSE
High 30 Min	Alistipes	UNKN #2	-0.610789394	0.107721237	0.820293406	FALSE
High 60 Min	Alistipes	UNKN #2	-0.238095238	0.582142857	0.804826389	FALSE
Low Control	Alistipes	Histidine	-0.19047619	0.664583333	0.719965278	FALSE
Low 0 Min	Alistipes	Histidine	0.166666667	0.703323413	0.976220693	FALSE
Low 30 Min	Alistipes	Histidine	-0.071857576	0.865730124	0.911926616	FALSE
Low 60 Min	Alistipes	Histidine	-0.476190476	0.243055556	0.486111111	FALSE
High Control	Alistipes	Histidine	-0.452380952	0.267460317	0.641904762	FALSE
High 0 Min	Alistipes	Histidine	0.071857576	0.865730124	0.937874301	FALSE
High 30 Min	Alistipes	Histidine	0.011976263	0.977546655	0.977546655	FALSE
High 60 Min	Alistipes	Histidine	0.30952381	0.461805556	0.804826389	FALSE
Low Control	Alistipes	Histamine	0.452380952	0.267460317	0.486210317	FALSE
Low 0 Min	Alistipes	Histamine	-0.476190476	0.243055556	0.891203704	FALSE
Low 30 Min	Alistipes	Histamine	0.658694444	0.075689688	0.302758751	FALSE
Low 60 Min	Alistipes	Histamine	0.251501515	0.547942604	0.730590138	FALSE
High Control	Alistipes	Histamine	-0.571428571	0.151140873	0.641904762	FALSE
High 0 Min	Alistipes	Histamine	-0.335335353	0.416791591	0.903048447	FALSE
High 30 Min	Alistipes	Histamine	0.071857576	0.865730124	0.977546655	FALSE
High 60 Min	Alistipes	Histamine	0.285714286	0.500793651	0.804826389	FALSE
Low Control	Shuttleworthia	L DOPA	-0.142857143	0.75203373	0.866082129	FALSE
Low 0 Min	Shuttleworthia	L DOPA	0.19047619	0.664583333	0.703323413	FALSE
Low 30 Min	Shuttleworthia	L DOPA	0.5	0.216170635	0.370578231	FALSE
Low 60 Min	Shuttleworthia	L DOPA	0	1	1	FALSE
High Control	Shuttleworthia	L DOPA	0.238095238	0.582142857	0.928238884	FALSE
High 0 Min	Shuttleworthia	L DOPA	-0.219577516	0.60133421	0.86859386	FALSE
High 30 Min	Shuttleworthia	L DOPA	-0.011976263	0.977546655	0.977546655	FALSE
High 60 Min	Shuttleworthia	L DOPA	0.476190476	0.243055556	0.432186949	FALSE
Low Control	Shuttleworthia	Norepinephrine	0.476190476	0.243055556	0.866082129	FALSE
Low 0 Min	Shuttleworthia	Norepinephrine	0.166666667	0.703323413	0.703323413	FALSE
Low 30 Min	Shuttleworthia	Norepinephrine	0.357142857	0.389384921	0.513452381	FALSE
Low 60 Min	Shuttleworthia	Norepinephrine	-0.80952381	0.021775794	0.261309524	FALSE
High Control	Shuttleworthia	Norepinephrine	-0.19047619	0.664583333	0.928238884	FALSE
High 0 Min	Shuttleworthia	Norepinephrine	-0.487950036	0.219943819	0.714817413	FALSE
High 30 Min	Shuttleworthia	Norepinephrine	0.271084337	0.516069264	0.817277075	FALSE
High 60 Min	Shuttleworthia	Norepinephrine	0.119047619	0.793005952	0.847249145	FALSE
Low Control	Shuttleworthia	Epinephrine	-0.107786364	0.799460427	0.866082129	FALSE
Low 0 Min	Shuttleworthia	Epinephrine	-0.619047619	0.114980159	0.374160222	FALSE
Low 30 Min	Shuttleworthia	Epinephrine	-0.561142542	0.147860122	0.295720245	FALSE
Low 60 Min	Shuttleworthia	Epinephrine	-0.476190476	0.243055556	0.486539833	FALSE
High Control	Shuttleworthia	Epinephrine	-0.390360029	0.339030183	0.928238884	FALSE
High 0 Min	Shuttleworthia	Epinephrine	-0.075	0.859901454	0.935191176	FALSE
High 30 Min	Shuttleworthia	Epinephrine	0.36816052	0.369539221	0.817277075	FALSE
High 60 Min	Shuttleworthia	Epinephrine	0.634182862	0.091264608	0.296609978	FALSE
Low Control	Shuttleworthia	Dopac	-0.187043906	0.657386587	0.866082129	FALSE
Low 0 Min	Shuttleworthia	Dopac	0.600099198	0.11576383	0.374160222	FALSE
Low 30 Min	Shuttleworthia	Dopac	0.264978867	0.525931214	0.573743142	FALSE
Low 60 Min	Shuttleworthia	Dopac	0.572821962	0.137777782	0.486539833	FALSE
High 0 Min	Shuttleworthia	Dopac	0.279508497	0.502577575	0.86859386	FALSE
High 30 Min	Shuttleworthia	Dopac	-0.38417491	0.347409518	0.817277075	FALSE
High 60 Min	Shuttleworthia	Dopac	0.43643578	0.279658291	0.432186949	FALSE
Low Control	Shuttleworthia	Dopamine	-0.121987509	0.773532403	0.866082129	FALSE
Low 0 Min	Shuttleworthia	Dopamine	0.304407774	0.463514823	0.637332881	FALSE
Low 30 Min	Shuttleworthia	Dopamine	-0.627376434	0.095891444	0.295720245	FALSE
Low 60 Min	Shuttleworthia	Dopamine	-0.109108945	0.797038574	0.956446289	FALSE
High Control	Shuttleworthia	Dopamine	-0.219577516	0.60133421	0.928238884	FALSE
High 0 Min	Shuttleworthia	Dopamine	-0.610853413	0.107674063	0.699881406	FALSE
High 30 Min	Shuttleworthia	Dopamine	-0.210537295	0.616752782	0.817277075	FALSE
High 60 Min	Shuttleworthia	Dopamine	0.081831709	0.847249145	0.847249145	FALSE
Low Control	Shuttleworthia	Salsolinol	0.24743583	0.554646423	0.866082129	FALSE
Low 30 Min	Shuttleworthia	Salsolinol	-0.577350269	0.133974596	0.295720245	FALSE
Low 60 Min	Shuttleworthia	Salsolinol	0.577350269	0.133974596	0.486539833	FALSE
High Control	Shuttleworthia	Salsolinol	0.311739843	0.452253005	0.928238884	FALSE
High 0 Min	Shuttleworthia	Salsolinol	-0.614918694	0.104702552	0.699881406	FALSE
High 30 Min	Shuttleworthia	Salsolinol	-0.096043727	0.821022378	0.959008149	FALSE
High 60 Min	Shuttleworthia	Salsolinol	0.163663418	0.69856686	0.847249145	FALSE
Low Control	Shuttleworthia	5 HIAA	0.24743583	0.554646423	0.866082129	FALSE
High Control	Shuttleworthia	5 HIAA	-0.073192505	0.863253393	0.934871032	FALSE
High 0 Min	Shuttleworthia	5 HIAA	-0.125	0.768054962	0.935191176	FALSE
High 30 Min	Shuttleworthia	5 HIAA	0.061360087	0.885238292	0.959008149	FALSE
High 60 Min	Shuttleworthia	5 HIAA	0.439155033	0.27632684	0.432186949	FALSE
Low Control	Shuttleworthia	HVA	-0.354604072	0.388751488	0.866082129	FALSE
Low 0 Min	Shuttleworthia	HVA	0.761019434	0.028298006	0.311278068	FALSE
Low 30 Min	Shuttleworthia	HVA	-0.418560689	0.302042344	0.453063516	FALSE
Low 60 Min	Shuttleworthia	HVA	-0.300049599	0.470261741	0.806162984	FALSE
High Control	Shuttleworthia	HVA	-0.121987509	0.773532403	0.928238884	FALSE
High 0 Min	Shuttleworthia	HVA	-0.422577127	0.296939999	0.772043998	FALSE
High 30 Min	Shuttleworthia	HVA	0.223297131	0.595027139	0.817277075	FALSE
High 60 Min	Shuttleworthia	HVA	-0.088785601	0.834399788	0.847249145	FALSE
Low Control	Shuttleworthia	5HT	-0.619047619	0.114980159	0.866082129	FALSE
Low 0 Min	Shuttleworthia	5HT	0.404761905	0.326835317	0.513598356	FALSE
Low 30 Min	Shuttleworthia	5HT	-0.738095238	0.045833333	0.295720245	FALSE
Low 60 Min	Shuttleworthia	5HT	-0.047619048	0.934871032	1	FALSE
High Control	Shuttleworthia	5HT	0.19047619	0.664583333	0.928238884	FALSE
High 0 Min	Shuttleworthia	5HT	0.243975018	0.560375585	0.86859386	FALSE
High 30 Min	Shuttleworthia	5HT	-0.610789394	0.107721237	0.817277075	FALSE
High 60 Min	Shuttleworthia	5HT	-0.761904762	0.036755952	0.249553571	FALSE
Low Control	Shuttleworthia	UNKN #1	-0.023809524	0.976785714	0.976785714	FALSE
Low 0 Min	Shuttleworthia	UNKN #1	-0.574860606	0.136058262	0.374160222	FALSE
Low 30 Min	Shuttleworthia	UNKN #1	-0.119047619	0.793005952	0.793005952	FALSE
Low 60 Min	Shuttleworthia	UNKN #1	0.143715151	0.734221475	0.956446289	FALSE
High Control	Shuttleworthia	UNKN #1	0.047619048	0.934871032	0.934871032	FALSE
High 0 Min	Shuttleworthia	UNKN #1	-0.024397502	0.954272834	0.954272834	FALSE
High 30 Min	Shuttleworthia	UNKN #1	0.203596465	0.628674673	0.817277075	FALSE
High 60 Min	Shuttleworthia	UNKN #1	0.428571429	0.299206349	0.432186949	FALSE
Low Control	Shuttleworthia	UNKN #2	-0.30952381	0.461805556	0.866082129	FALSE
Low 0 Min	Shuttleworthia	UNKN #2	0.428571429	0.299206349	0.513598356	FALSE
Low 30 Min	Shuttleworthia	UNKN #2	0.619047619	0.114980159	0.295720245	FALSE
Low 60 Min	Shuttleworthia	UNKN #2	0.214285714	0.619097222	0.928645833	FALSE
High Control	Shuttleworthia	UNKN #2	0.476190476	0.243055556	0.928238884	FALSE
High 0 Min	Shuttleworthia	UNKN #2	0.53674504	0.170189201	0.714817413	FALSE
High 30 Min	Shuttleworthia	UNKN #2	-0.239525252	0.567772152	0.817277075	FALSE
High 60 Min	Shuttleworthia	UNKN #2	0.714285714	0.057589286	0.249553571	FALSE
Low Control	Shuttleworthia	Histidine	0.238095238	0.582142857	0.866082129	FALSE
Low 0 Min	Shuttleworthia	Histidine	0.404761905	0.326835317	0.513598356	FALSE
Low 30 Min	Shuttleworthia	Histidine	0.333333333	0.427876984	0.513452381	FALSE
Low 60 Min	Shuttleworthia	Histidine	0.5	0.216170635	0.486539833	FALSE
High Control	Shuttleworthia	Histidine	0.380952381	0.359871032	0.928238884	FALSE
High 0 Min	Shuttleworthia	Histidine	-0.073192505	0.863253393	0.935191176	FALSE
High 30 Min	Shuttleworthia	Histidine	-0.239525252	0.567772152	0.817277075	FALSE
High 60 Min	Shuttleworthia	Histidine	0.738095238	0.045833333	0.249553571	FALSE
Low Control	Shuttleworthia	Histamine	0.30952381	0.461805556	0.866082129	FALSE
Low 0 Min	Shuttleworthia	Histamine	-0.166666667	0.703323413	0.703323413	FALSE
Low 30 Min	Shuttleworthia	Histamine	0.595238095	0.132291667	0.295720245	FALSE
Low 60 Min	Shuttleworthia	Histamine	0.467074242	0.243269917	0.486539833	FALSE
High Control	Shuttleworthia	Histamine	0.166666667	0.703323413	0.928238884	FALSE
High 0 Min	Shuttleworthia	Histamine	-0.341565026	0.407633739	0.86859386	FALSE
High 30 Min	Shuttleworthia	Histamine	-0.311382828	0.452798757	0.817277075	FALSE
High 60 Min	Shuttleworthia	Histamine	0.595238095	0.132291667	0.343958333	FALSE
Low Control	Prevotellaceae_uncultured	L DOPA	-0.452380952	0.267460317	0.901300438	FALSE
Low 0 Min	Prevotellaceae_uncultured	L DOPA	0.476190476	0.243055556	0.41140873	FALSE
Low 30 Min	Prevotellaceae_uncultured	L DOPA	0.714285714	0.057589286	0.239983118	FALSE
Low 60 Min	Prevotellaceae_uncultured	L DOPA	0.285714286	0.500793651	0.867457095	FALSE
High Control	Prevotellaceae_uncultured	L DOPA	-0.874267171	0.004512386	0.027074314	TRUE
High 0 Min	Prevotellaceae_uncultured	L DOPA	0.071428571	0.881994048	0.881994048	FALSE
High 30 Min	Prevotellaceae_uncultured	L DOPA	-0.19047619	0.664583333	0.928723265	FALSE
High 60 Min	Prevotellaceae_uncultured	L DOPA	0.476190476	0.243055556	0.917853241	FALSE
Low Control	Prevotellaceae_uncultured	Norepinephrine	-0.071428571	0.881994048	0.934871032	FALSE
Low 0 Min	Prevotellaceae_uncultured	Norepinephrine	-0.619047619	0.114980159	0.316195437	FALSE
Low 30 Min	Prevotellaceae_uncultured	Norepinephrine	0.285714286	0.500793651	0.821715865	FALSE
Low 60 Min	Prevotellaceae_uncultured	Norepinephrine	0.095238095	0.840128968	0.968717073	FALSE
High Control	Prevotellaceae_uncultured	Norepinephrine	0.191620202	0.649410201	0.974115302	FALSE
High 0 Min	Prevotellaceae_uncultured	Norepinephrine	-0.333333333	0.427876984	0.794628685	FALSE
High 30 Min	Prevotellaceae_uncultured	Norepinephrine	0.299406565	0.471260529	0.928723265	FALSE
High 60 Min	Prevotellaceae_uncultured	Norepinephrine	-0.166666667	0.703323413	0.917853241	FALSE
Low Control	Prevotellaceae_uncultured	Epinephrine	-0.73055202	0.039555628	0.514223163	FALSE
Low 0 Min	Prevotellaceae_uncultured	Epinephrine	-0.428571429	0.299206349	0.41140873	FALSE
Low 30 Min	Prevotellaceae_uncultured	Epinephrine	-0.292770022	0.481617814	0.821715865	FALSE
Low 60 Min	Prevotellaceae_uncultured	Epinephrine	-0.023809524	0.976785714	0.976785714	FALSE
High Control	Prevotellaceae_uncultured	Epinephrine	0.049088069	0.908107619	0.976992278	FALSE
High 0 Min	Prevotellaceae_uncultured	Epinephrine	-0.390360029	0.339030183	0.734565397	FALSE
High 30 Min	Prevotellaceae_uncultured	Epinephrine	0.317167524	0.443989242	0.928723265	FALSE
High 60 Min	Prevotellaceae_uncultured	Epinephrine	0.025367314	0.952456686	0.952456686	FALSE
Low Control	Prevotellaceae_uncultured	Dopac	0.327326835	0.428691507	0.901300438	FALSE
Low 0 Min	Prevotellaceae_uncultured	Dopac	0.518267489	0.188235824	0.41140873	FALSE
Low 30 Min	Prevotellaceae_uncultured	Dopac	-0.171456914	0.684763221	0.821715865	FALSE
Low 60 Min	Prevotellaceae_uncultured	Dopac	0.190940654	0.650592821	0.867457095	FALSE
High 0 Min	Prevotellaceae_uncultured	Dopac	0.190940654	0.650592821	0.881994048	FALSE
High 30 Min	Prevotellaceae_uncultured	Dopac	0.21821789	0.603645057	0.928723265	FALSE
High 60 Min	Prevotellaceae_uncultured	Dopac	-0.081831709	0.847249145	0.917853241	FALSE
Low Control	Prevotellaceae_uncultured	Dopamine	-0.365962527	0.372624727	0.901300438	FALSE
Low 0 Min	Prevotellaceae_uncultured	Dopamine	0.887856007	0.003235981	0.035595787	TRUE
Low 30 Min	Prevotellaceae_uncultured	Dopamine	-0.627376434	0.095891444	0.239983118	FALSE
Low 60 Min	Prevotellaceae_uncultured	Dopamine	-0.327326835	0.428691507	0.867457095	FALSE
High Control	Prevotellaceae_uncultured	Dopamine	-0.012272017	0.976992278	0.976992278	FALSE
High 0 Min	Prevotellaceae_uncultured	Dopamine	-0.507346289	0.199359224	0.734565397	FALSE
High 30 Min	Prevotellaceae_uncultured	Dopamine	-0.152203887	0.71899453	0.928723265	FALSE
High 60 Min	Prevotellaceae_uncultured	Dopamine	0.136386181	0.747429395	0.917853241	FALSE
Low Control	Prevotellaceae_uncultured	Salsolinol	-0.24743583	0.554646423	0.901300438	FALSE
Low 30 Min	Prevotellaceae_uncultured	Salsolinol	-0.24743583	0.554646423	0.821715865	FALSE
Low 60 Min	Prevotellaceae_uncultured	Salsolinol	0.24743583	0.554646423	0.867457095	FALSE
High Control	Prevotellaceae_uncultured	Salsolinol	-0.078403043	0.853595617	0.976992278	FALSE
High 0 Min	Prevotellaceae_uncultured	Salsolinol	-0.43643578	0.279658291	0.734565397	FALSE
High 30 Min	Prevotellaceae_uncultured	Salsolinol	0.081831709	0.847249145	0.928723265	FALSE
High 60 Min	Prevotellaceae_uncultured	Salsolinol	0.109108945	0.797038574	0.917853241	FALSE
Low Control	Prevotellaceae_uncultured	5 HIAA	-0.24743583	0.554646423	0.901300438	FALSE
High Control	Prevotellaceae_uncultured	5 HIAA	0.110448156	0.794587712	0.976992278	FALSE
High 0 Min	Prevotellaceae_uncultured	5 HIAA	-0.390360029	0.339030183	0.734565397	FALSE
High 30 Min	Prevotellaceae_uncultured	5 HIAA	-0.146385011	0.729423925	0.928723265	FALSE
High 60 Min	Prevotellaceae_uncultured	5 HIAA	-0.146385011	0.729423925	0.917853241	FALSE
Low Control	Prevotellaceae_uncultured	HVA	0.190940654	0.650592821	0.914320437	FALSE
Low 0 Min	Prevotellaceae_uncultured	HVA	-0.355142403	0.387980339	0.474198192	FALSE
Low 30 Min	Prevotellaceae_uncultured	HVA	-0.621499205	0.099992966	0.239983118	FALSE
Low 60 Min	Prevotellaceae_uncultured	HVA	-0.190940654	0.650592821	0.867457095	FALSE
High Control	Prevotellaceae_uncultured	HVA	0.380432538	0.35252521	0.70505042	FALSE
High 0 Min	Prevotellaceae_uncultured	HVA	-0.24743583	0.554646423	0.881994048	FALSE
High 30 Min	Prevotellaceae_uncultured	HVA	0.038050972	0.928723265	0.928723265	FALSE
High 60 Min	Prevotellaceae_uncultured	HVA	-0.126836572	0.764719724	0.917853241	FALSE
Low Control	Prevotellaceae_uncultured	5HT	0.047619048	0.934871032	0.934871032	FALSE
Low 0 Min	Prevotellaceae_uncultured	5HT	-0.452380952	0.267460317	0.41140873	FALSE
Low 30 Min	Prevotellaceae_uncultured	5HT	-0.19047619	0.664583333	0.821715865	FALSE
Low 60 Min	Prevotellaceae_uncultured	5HT	-0.214285714	0.619097222	0.867457095	FALSE
High Control	Prevotellaceae_uncultured	5HT	-0.802409595	0.016540723	0.066162891	FALSE
High 0 Min	Prevotellaceae_uncultured	5HT	-0.095238095	0.840128968	0.881994048	FALSE
High 30 Min	Prevotellaceae_uncultured	5HT	-0.452380952	0.267460317	0.928723265	FALSE
High 60 Min	Prevotellaceae_uncultured	5HT	-0.238095238	0.582142857	0.917853241	FALSE
Low Control	Prevotellaceae_uncultured	UNKN #1	-0.404761905	0.326835317	0.901300438	FALSE
Low 0 Min	Prevotellaceae_uncultured	UNKN #1	0.311382828	0.452798757	0.498078633	FALSE
Low 30 Min	Prevotellaceae_uncultured	UNKN #1	0.071428571	0.881994048	0.881994048	FALSE
Low 60 Min	Prevotellaceae_uncultured	UNKN #1	0.287430303	0.490015485	0.867457095	FALSE
High Control	Prevotellaceae_uncultured	UNKN #1	-0.383240404	0.348683741	0.70505042	FALSE
High 0 Min	Prevotellaceae_uncultured	UNKN #1	0.166666667	0.703323413	0.881994048	FALSE
High 30 Min	Prevotellaceae_uncultured	UNKN #1	0.071428571	0.881994048	0.928723265	FALSE
High 60 Min	Prevotellaceae_uncultured	UNKN #1	0.119047619	0.793005952	0.917853241	FALSE
Low Control	Prevotellaceae_uncultured	UNKN #2	0.071428571	0.881994048	0.934871032	FALSE
Low 0 Min	Prevotellaceae_uncultured	UNKN #2	0.119047619	0.793005952	0.793005952	FALSE
Low 30 Min	Prevotellaceae_uncultured	UNKN #2	0.738095238	0.045833333	0.239983118	FALSE
Low 60 Min	Prevotellaceae_uncultured	UNKN #2	-0.238095238	0.582142857	0.867457095	FALSE
High Control	Prevotellaceae_uncultured	UNKN #2	-0.203596465	0.628674673	0.974115302	FALSE
High 0 Min	Prevotellaceae_uncultured	UNKN #2	0.404761905	0.326835317	0.734565397	FALSE
High 30 Min	Prevotellaceae_uncultured	UNKN #2	-0.404761905	0.326835317	0.928723265	FALSE
High 60 Min	Prevotellaceae_uncultured	UNKN #2	0.476190476	0.243055556	0.917853241	FALSE
Low Control	Prevotellaceae_uncultured	Histidine	-0.523809524	0.196626984	0.901300438	FALSE
Low 0 Min	Prevotellaceae_uncultured	Histidine	-0.666666667	0.083085317	0.304646164	FALSE
Low 30 Min	Prevotellaceae_uncultured	Histidine	0.095238095	0.840128968	0.881994048	FALSE
Low 60 Min	Prevotellaceae_uncultured	Histidine	0.428571429	0.299206349	0.867457095	FALSE
High Control	Prevotellaceae_uncultured	Histidine	-0.514979293	0.191549313	0.57464794	FALSE
High 0 Min	Prevotellaceae_uncultured	Histidine	0.071428571	0.881994048	0.881994048	FALSE
High 30 Min	Prevotellaceae_uncultured	Histidine	0.095238095	0.840128968	0.928723265	FALSE
High 60 Min	Prevotellaceae_uncultured	Histidine	0.452380952	0.267460317	0.917853241	FALSE
Low Control	Prevotellaceae_uncultured	Histamine	0.166666667	0.703323413	0.914320437	FALSE
Low 0 Min	Prevotellaceae_uncultured	Histamine	-0.714285714	0.057589286	0.304646164	FALSE
Low 30 Min	Prevotellaceae_uncultured	Histamine	0.666666667	0.083085317	0.239983118	FALSE
Low 60 Min	Prevotellaceae_uncultured	Histamine	0.059881313	0.88799065	0.968717073	FALSE
High Control	Prevotellaceae_uncultured	Histamine	-0.874267171	0.004512386	0.027074314	TRUE
High 0 Min	Prevotellaceae_uncultured	Histamine	-0.619047619	0.114980159	0.734565397	FALSE
High 30 Min	Prevotellaceae_uncultured	Histamine	0.19047619	0.664583333	0.928723265	FALSE
High 60 Min	Prevotellaceae_uncultured	Histamine	0.285714286	0.500793651	0.917853241	FALSE
Low Control	Bacteria_unclassified	L DOPA	0.428571429	0.299206349	0.830007419	FALSE
Low 0 Min	Bacteria_unclassified	L DOPA	0.095238095	0.840128968	0.970193452	FALSE
Low 30 Min	Bacteria_unclassified	L DOPA	0.357142857	0.389384921	0.667517007	FALSE
Low 60 Min	Bacteria_unclassified	L DOPA	0.179643939	0.670344277	0.911926616	FALSE
High Control	Bacteria_unclassified	L DOPA	-0.024397502	0.954272834	1	FALSE
High 0 Min	Bacteria_unclassified	L DOPA	-0.463713017	0.247137817	0.721967049	FALSE
High 30 Min	Bacteria_unclassified	L DOPA	-0.093521953	0.825666126	0.825666126	FALSE
High 60 Min	Bacteria_unclassified	L DOPA	0.119762626	0.777583044	0.842381631	FALSE
Low Control	Bacteria_unclassified	Norepinephrine	0.523809524	0.196626984	0.830007419	FALSE
Low 0 Min	Bacteria_unclassified	Norepinephrine	-0.023809524	0.976785714	0.976785714	FALSE
Low 30 Min	Bacteria_unclassified	Norepinephrine	0.69047619	0.069394841	0.416369048	FALSE
Low 60 Min	Bacteria_unclassified	Norepinephrine	0.155691414	0.712761708	0.911926616	FALSE
High Control	Bacteria_unclassified	Norepinephrine	-0.26837252	0.520440978	0.892184533	FALSE
High 0 Min	Bacteria_unclassified	Norepinephrine	-0.354604072	0.388751488	0.721967049	FALSE
High 30 Min	Bacteria_unclassified	Norepinephrine	0.76834982	0.025927834	0.10354835	FALSE
High 60 Min	Bacteria_unclassified	Norepinephrine	0.215572727	0.608149066	0.790593786	FALSE
Low Control	Bacteria_unclassified	Epinephrine	0.191620202	0.649410201	0.881994048	FALSE
Low 0 Min	Bacteria_unclassified	Epinephrine	-0.238095238	0.582142857	0.960529432	FALSE
Low 30 Min	Bacteria_unclassified	Epinephrine	-0.024397502	0.954272834	0.970779123	FALSE
Low 60 Min	Bacteria_unclassified	Epinephrine	0.083833838	0.843546492	0.911926616	FALSE
High Control	Bacteria_unclassified	Epinephrine	-0.45	0.263236445	0.892184533	FALSE
High 0 Min	Bacteria_unclassified	Epinephrine	0.083852549	0.843511901	0.913804559	FALSE
High 30 Min	Bacteria_unclassified	Epinephrine	0.750679964	0.031861031	0.10354835	FALSE
High 60 Min	Bacteria_unclassified	Epinephrine	0.765590163	0.026805119	0.087116638	FALSE
Low Control	Bacteria_unclassified	Dopac	-0.405261796	0.319233623	0.830007419	FALSE
Low 0 Min	Bacteria_unclassified	Dopac	0.163663418	0.69856686	0.960529432	FALSE
Low 30 Min	Bacteria_unclassified	Dopac	0.015586992	0.970779123	0.970779123	FALSE
Low 60 Min	Bacteria_unclassified	Dopac	-0.32929278	0.425757176	0.911926616	FALSE
High 0 Min	Bacteria_unclassified	Dopac	0.4375	0.278352141	0.721967049	FALSE
High 30 Min	Bacteria_unclassified	Dopac	-0.428571429	0.289403225	0.47028024	FALSE
High 60 Min	Bacteria_unclassified	Dopac	-0.38417491	0.347409518	0.527514084	FALSE
Low Control	Bacteria_unclassified	Dopamine	0.243975018	0.560375585	0.881994048	FALSE
Low 0 Min	Bacteria_unclassified	Dopamine	0.405877032	0.318428338	0.960529432	FALSE
Low 30 Min	Bacteria_unclassified	Dopamine	-0.681930907	0.062476239	0.416369048	FALSE
Low 60 Min	Bacteria_unclassified	Dopamine	-0.047041826	0.911926616	0.911926616	FALSE
High Control	Bacteria_unclassified	Dopamine	-0.6	0.11584	0.892184533	FALSE
High 0 Min	Bacteria_unclassified	Dopamine	-0.697485832	0.05445835	0.707958546	FALSE
High 30 Min	Bacteria_unclassified	Dopamine	0.107944236	0.799171264	0.825666126	FALSE
High 60 Min	Bacteria_unclassified	Dopamine	0.795790885	0.018162034	0.087116638	FALSE
Low Control	Bacteria_unclassified	Salsolinol	-0.08247861	0.846052524	0.881994048	FALSE
Low 30 Min	Bacteria_unclassified	Salsolinol	-0.412393049	0.309958736	0.667517007	FALSE
Low 60 Min	Bacteria_unclassified	Salsolinol	0.248921944	0.552192641	0.911926616	FALSE
High Control	Bacteria_unclassified	Salsolinol	-0.415269767	0.30625416	0.892184533	FALSE
High 0 Min	Bacteria_unclassified	Salsolinol	-0.5625	0.146668077	0.721967049	FALSE
High 30 Min	Bacteria_unclassified	Salsolinol	0.196428571	0.641060562	0.825666126	FALSE
High 60 Min	Bacteria_unclassified	Salsolinol	0.850673015	0.007419984	0.087116638	FALSE
Low Control	Bacteria_unclassified	5 HIAA	-0.08247861	0.846052524	0.881994048	FALSE
High Control	Bacteria_unclassified	5 HIAA	-0.5	0.20703125	0.892184533	FALSE
High 0 Min	Bacteria_unclassified	5 HIAA	0.02795085	0.947619446	0.947619446	FALSE
High 30 Min	Bacteria_unclassified	5 HIAA	0.447213595	0.266569703	0.47028024	FALSE
High 60 Min	Bacteria_unclassified	5 HIAA	0.78540911	0.020899016	0.087116638	FALSE
Low Control	Bacteria_unclassified	HVA	-0.109108945	0.797038574	0.881994048	FALSE
Low 0 Min	Bacteria_unclassified	HVA	0.507346289	0.199359224	0.960529432	FALSE
Low 30 Min	Bacteria_unclassified	HVA	-0.240989487	0.565334518	0.825462963	FALSE
Low 60 Min	Bacteria_unclassified	HVA	0.370454377	0.36633144	0.911926616	FALSE
High Control	Bacteria_unclassified	HVA	-0.275	0.509781307	0.892184533	FALSE
High 0 Min	Bacteria_unclassified	HVA	-0.283473355	0.496274922	0.805792845	FALSE
High 30 Min	Bacteria_unclassified	HVA	0.813733471	0.013983431	0.10354835	FALSE
High 60 Min	Bacteria_unclassified	HVA	0.720930736	0.043596952	0.113352074	FALSE
Low Control	Bacteria_unclassified	5HT	-0.571428571	0.151140873	0.830007419	FALSE
Low 0 Min	Bacteria_unclassified	5HT	0.214285714	0.619097222	0.960529432	FALSE
Low 30 Min	Bacteria_unclassified	5HT	-0.452380952	0.267460317	0.667517007	FALSE
Low 60 Min	Bacteria_unclassified	5HT	-0.167667677	0.691465352	0.911926616	FALSE
High Control	Bacteria_unclassified	5HT	-0.219577516	0.60133421	0.902001316	FALSE
High 0 Min	Bacteria_unclassified	5HT	0.163663418	0.69856686	0.825579016	FALSE
High 30 Min	Bacteria_unclassified	5HT	-0.155869922	0.712443054	0.825666126	FALSE
High 60 Min	Bacteria_unclassified	5HT	0.04790505	0.910315357	0.910315357	FALSE
Low Control	Bacteria_unclassified	UNKN #1	0.452380952	0.267460317	0.830007419	FALSE
Low 0 Min	Bacteria_unclassified	UNKN #1	-0.287430303	0.490015485	0.960529432	FALSE
Low 30 Min	Bacteria_unclassified	UNKN #1	0.357142857	0.389384921	0.667517007	FALSE
Low 60 Min	Bacteria_unclassified	UNKN #1	-0.078313253	0.853761912	0.911926616	FALSE
High Control	Bacteria_unclassified	UNKN #1	-0.365962527	0.372624727	0.892184533	FALSE
High 0 Min	Bacteria_unclassified	UNKN #1	0.245495127	0.557856585	0.805792845	FALSE
High 30 Min	Bacteria_unclassified	UNKN #1	0.43643578	0.279658291	0.47028024	FALSE
High 60 Min	Bacteria_unclassified	UNKN #1	0.50300303	0.203876682	0.441732811	FALSE
Low Control	Bacteria_unclassified	UNKN #2	0.285714286	0.500793651	0.881994048	FALSE
Low 0 Min	Bacteria_unclassified	UNKN #2	0.333333333	0.427876984	0.960529432	FALSE
Low 30 Min	Bacteria_unclassified	UNKN #2	0.619047619	0.114980159	0.459920635	FALSE
Low 60 Min	Bacteria_unclassified	UNKN #2	0.467074242	0.243269917	0.911926616	FALSE
High Control	Bacteria_unclassified	UNKN #2	0	1	1	FALSE
High 0 Min	Bacteria_unclassified	UNKN #2	0.354604072	0.388751488	0.721967049	FALSE
High 30 Min	Bacteria_unclassified	UNKN #2	-0.763762616	0.027396044	0.10354835	FALSE
High 60 Min	Bacteria_unclassified	UNKN #2	0.155691414	0.712761708	0.842354746	FALSE
Low Control	Bacteria_unclassified	Histidine	0.071428571	0.881994048	0.881994048	FALSE
Low 0 Min	Bacteria_unclassified	Histidine	0.214285714	0.619097222	0.960529432	FALSE
Low 30 Min	Bacteria_unclassified	Histidine	-0.095238095	0.840128968	0.970779123	FALSE
Low 60 Min	Bacteria_unclassified	Histidine	-0.574860606	0.136058262	0.911926616	FALSE
High Control	Bacteria_unclassified	Histidine	-0.121987509	0.773532403	0.928238884	FALSE
High 0 Min	Bacteria_unclassified	Histidine	-0.190940654	0.650592821	0.825579016	FALSE
High 30 Min	Bacteria_unclassified	Histidine	0.654653671	0.078140749	0.203165948	FALSE
High 60 Min	Bacteria_unclassified	Histidine	0.371264141	0.365202058	0.527514084	FALSE
Low Control	Bacteria_unclassified	Histamine	0.214285714	0.619097222	0.881994048	FALSE
Low 0 Min	Bacteria_unclassified	Histamine	-0.071428571	0.881994048	0.970193452	FALSE
Low 30 Min	Bacteria_unclassified	Histamine	0.214285714	0.619097222	0.825462963	FALSE
Low 60 Min	Bacteria_unclassified	Histamine	0.114457831	0.787258532	0.911926616	FALSE
High Control	Bacteria_unclassified	Histamine	-0.170782513	0.685954753	0.914606337	FALSE
High 0 Min	Bacteria_unclassified	Histamine	-0.409158544	0.314149428	0.721967049	FALSE
High 30 Min	Bacteria_unclassified	Histamine	0.342913828	0.405662474	0.585956906	FALSE
High 60 Min	Bacteria_unclassified	Histamine	0.383240404	0.348683741	0.527514084	FALSE
Low Control	Mucispirillum	L DOPA	0.097590007	0.818177203	0.935191176	FALSE
Low 0 Min	Mucispirillum	L DOPA	0.452380952	0.267460317	0.664480036	FALSE
Low 30 Min	Mucispirillum	L DOPA	0.610789394	0.107721237	0.213286135	FALSE
Low 60 Min	Mucispirillum	L DOPA	-0.404761905	0.326835317	0.560289116	FALSE
High Control	Mucispirillum	L DOPA	-0.481978975	0.226492563	0.884778566	FALSE
High 0 Min	Mucispirillum	L DOPA	-0.463713017	0.247137817	0.642558325	FALSE
High 30 Min	Mucispirillum	L DOPA	0.121987509	0.773532403	0.984375695	FALSE
High 60 Min	Mucispirillum	L DOPA	0.119762626	0.777583044	0.97427723	FALSE
Low Control	Mucispirillum	Norepinephrine	0.414757531	0.306912248	0.550924048	FALSE
Low 0 Min	Mucispirillum	Norepinephrine	-0.238095238	0.582142857	0.711507937	FALSE
Low 30 Min	Mucispirillum	Norepinephrine	-0.155691414	0.712761708	0.895140535	FALSE
Low 60 Min	Mucispirillum	Norepinephrine	0.119047619	0.793005952	0.847249145	FALSE
High Control	Mucispirillum	Norepinephrine	0.101469258	0.811047018	0.884778566	FALSE
High 0 Min	Mucispirillum	Norepinephrine	-0.327326835	0.428691507	0.796141371	FALSE
High 30 Min	Mucispirillum	Norepinephrine	0.073632104	0.862438006	0.984375695	FALSE
High 60 Min	Mucispirillum	Norepinephrine	-0.059881313	0.88799065	0.97427723	FALSE
Low Control	Mucispirillum	Epinephrine	-0.208624295	0.620031475	0.891741179	FALSE
Low 0 Min	Mucispirillum	Epinephrine	-0.023809524	0.976785714	0.976785714	FALSE
Low 30 Min	Mucispirillum	Epinephrine	-0.589056832	0.124416912	0.213286135	FALSE
Low 60 Min	Mucispirillum	Epinephrine	-0.428571429	0.299206349	0.560289116	FALSE
High Control	Mucispirillum	Epinephrine	-0.012996881	0.975633592	0.975633592	FALSE
High 0 Min	Mucispirillum	Epinephrine	0.083852549	0.843511901	0.913804559	FALSE
High 30 Min	Mucispirillum	Epinephrine	0.175	0.67851267	0.984375695	FALSE
High 60 Min	Mucispirillum	Epinephrine	0.350895491	0.394082228	0.97427723	FALSE
Low Control	Mucispirillum	Dopac	-0.638876565	0.088150717	0.550924048	FALSE
Low 0 Min	Mucispirillum	Dopac	-0.190940654	0.650592821	0.715652103	FALSE
Low 30 Min	Mucispirillum	Dopac	0.60370343	0.113015511	0.213286135	FALSE
Low 60 Min	Mucispirillum	Dopac	-0.081831709	0.847249145	0.847249145	FALSE
High 0 Min	Mucispirillum	Dopac	0.53125	0.175454188	0.611766429	FALSE
High 30 Min	Mucispirillum	Dopac	-0.223606798	0.594503048	0.984375695	FALSE
High 60 Min	Mucispirillum	Dopac	0.576262365	0.134882891	0.97427723	FALSE
Low Control	Mucispirillum	Dopamine	-0.4	0.32616	0.550924048	FALSE
Low 0 Min	Mucispirillum	Dopamine	0.291724116	0.483258208	0.664480036	FALSE
Low 30 Min	Mucispirillum	Dopamine	-0.137205325	0.745950446	0.895140535	FALSE
Low 60 Min	Mucispirillum	Dopamine	0.654653671	0.078140749	0.438994598	FALSE
High Control	Mucispirillum	Dopamine	0.103975049	0.806447294	0.884778566	FALSE
High 0 Min	Mucispirillum	Dopamine	-0.697485832	0.05445835	0.611766429	FALSE
High 30 Min	Mucispirillum	Dopamine	0.077981287	0.854376769	0.984375695	FALSE
High 60 Min	Mucispirillum	Dopamine	0.013720532	0.97427723	0.97427723	FALSE
Low Control	Mucispirillum	Salsolinol	-0.422577127	0.296939999	0.550924048	FALSE
Low 30 Min	Mucispirillum	Salsolinol	-0.248921944	0.552192641	0.828288961	FALSE
Low 60 Min	Mucispirillum	Salsolinol	0.24743583	0.554646423	0.757029536	FALSE
High Control	Mucispirillum	Salsolinol	0.107944236	0.799171264	0.884778566	FALSE
High 0 Min	Mucispirillum	Salsolinol	-0.5625	0.146668077	0.611766429	FALSE
High 30 Min	Mucispirillum	Salsolinol	0	1	1	FALSE
High 60 Min	Mucispirillum	Salsolinol	-0.013720532	0.97427723	0.97427723	FALSE
Low Control	Mucispirillum	5 HIAA	-0.422577127	0.296939999	0.550924048	FALSE
High Control	Mucispirillum	5 HIAA	0.155962573	0.712277675	0.884778566	FALSE
High 0 Min	Mucispirillum	5 HIAA	0.195655948	0.642400018	0.835120024	FALSE
High 30 Min	Mucispirillum	5 HIAA	-0.35	0.39537418	0.984375695	FALSE
High 60 Min	Mucispirillum	5 HIAA	0.122720173	0.772199481	0.97427723	FALSE
Low Control	Mucispirillum	HVA	0	1	1	FALSE
Low 0 Min	Mucispirillum	HVA	-0.355142403	0.387980339	0.664480036	FALSE
Low 30 Min	Mucispirillum	HVA	-0.784729917	0.021086473	0.158222512	FALSE
Low 60 Min	Mucispirillum	HVA	0.572821962	0.137777782	0.438994598	FALSE
High Control	Mucispirillum	HVA	0.246940741	0.555464739	0.884778566	FALSE
High 0 Min	Mucispirillum	HVA	-0.283473355	0.496274922	0.805792845	FALSE
High 30 Min	Mucispirillum	HVA	0.090978168	0.830354884	0.984375695	FALSE
High 60 Min	Mucispirillum	HVA	-0.236056967	0.573560546	0.97427723	FALSE
Low Control	Mucispirillum	5HT	0.073192505	0.863253393	0.935191176	FALSE
Low 0 Min	Mucispirillum	5HT	-0.595238095	0.132291667	0.664480036	FALSE
Low 30 Min	Mucispirillum	5HT	-0.73055202	0.039555628	0.158222512	FALSE
Low 60 Min	Mucispirillum	5HT	0.476190476	0.243055556	0.560289116	FALSE
High Control	Mucispirillum	5HT	-0.291724116	0.483258208	0.884778566	FALSE
High 0 Min	Mucispirillum	5HT	-0.136386181	0.747429395	0.883325649	FALSE
High 30 Min	Mucispirillum	5HT	-0.170782513	0.685954753	0.984375695	FALSE
High 60 Min	Mucispirillum	5HT	-0.131738889	0.755832636	0.97427723	FALSE
Low Control	Mucispirillum	UNKN #1	0.390360029	0.339030183	0.550924048	FALSE
Low 0 Min	Mucispirillum	UNKN #1	0.718575757	0.04462261	0.49084871	FALSE
Low 30 Min	Mucispirillum	UNKN #1	0.095810101	0.821452403	0.896129894	FALSE
Low 60 Min	Mucispirillum	UNKN #1	-0.562884343	0.146331533	0.438994598	FALSE
High Control	Mucispirillum	UNKN #1	-0.13952023	0.741774602	0.884778566	FALSE
High 0 Min	Mucispirillum	UNKN #1	0	1	1	FALSE
High 30 Min	Mucispirillum	UNKN #1	-0.26837252	0.520440978	0.984375695	FALSE
High 60 Min	Mucispirillum	UNKN #1	-0.371264141	0.365202058	0.97427723	FALSE
Low Control	Mucispirillum	UNKN #2	0.512347538	0.194223421	0.550924048	FALSE
Low 0 Min	Mucispirillum	UNKN #2	0.404761905	0.326835317	0.664480036	FALSE
Low 30 Min	Mucispirillum	UNKN #2	0.670670707	0.068692742	0.206078225	FALSE
Low 60 Min	Mucispirillum	UNKN #2	-0.619047619	0.114980159	0.438994598	FALSE
High Control	Mucispirillum	UNKN #2	0.190254859	0.65178696	0.884778566	FALSE
High 0 Min	Mucispirillum	UNKN #2	0.245495127	0.557856585	0.805792845	FALSE
High 30 Min	Mucispirillum	UNKN #2	-0.341565026	0.407633739	0.984375695	FALSE
High 60 Min	Mucispirillum	UNKN #2	-0.215572727	0.608149066	0.97427723	FALSE
Low Control	Mucispirillum	Histidine	-0.53674504	0.170189201	0.550924048	FALSE
Low 0 Min	Mucispirillum	Histidine	-0.380952381	0.359871032	0.664480036	FALSE
Low 30 Min	Mucispirillum	Histidine	0.035928788	0.932691475	0.932691475	FALSE
Low 60 Min	Mucispirillum	Histidine	-0.166666667	0.703323413	0.843988095	FALSE
High Control	Mucispirillum	Histidine	-0.164887544	0.696393832	0.884778566	FALSE
High 0 Min	Mucispirillum	Histidine	-0.409158544	0.314149428	0.680657093	FALSE
High 30 Min	Mucispirillum	Histidine	-0.121987509	0.773532403	0.984375695	FALSE
High 60 Min	Mucispirillum	Histidine	0.071857576	0.865730124	0.97427723	FALSE
Low Control	Mucispirillum	Histamine	0.170782513	0.685954753	0.891741179	FALSE
Low 0 Min	Mucispirillum	Histamine	-0.30952381	0.461805556	0.664480036	FALSE
Low 30 Min	Mucispirillum	Histamine	0.766480808	0.026520014	0.158222512	FALSE
Low 60 Min	Mucispirillum	Histamine	-0.239525252	0.567772152	0.757029536	FALSE
High Control	Mucispirillum	Histamine	-0.443928003	0.270526879	0.884778566	FALSE
High 0 Min	Mucispirillum	Histamine	-0.518267489	0.188235824	0.611766429	FALSE
High 30 Min	Mucispirillum	Histamine	0.048795004	0.908654488	0.984375695	FALSE
High 60 Min	Mucispirillum	Histamine	0.27545404	0.509054073	0.97427723	FALSE
Low Control	Parabacteroides	L DOPA	0.428571429	0.299206349	0.486210317	FALSE
Low 0 Min	Parabacteroides	L DOPA	-0.109108945	0.797038574	0.974158257	FALSE
Low 30 Min	Parabacteroides	L DOPA	-0.214285714	0.619097222	0.902440476	FALSE
Low 60 Min	Parabacteroides	L DOPA	-0.285714286	0.500793651	0.667724868	FALSE
High Control	Parabacteroides	L DOPA	-0.054554473	0.897913138	1	FALSE
High 0 Min	Parabacteroides	L DOPA	-0.43643578	0.279658291	0.688871357	FALSE
High 30 Min	Parabacteroides	L DOPA	0.178703655	0.671995929	0.937003432	FALSE
High 60 Min	Parabacteroides	L DOPA	0.081831709	0.847249145	0.847249145	FALSE
Low Control	Parabacteroides	Norepinephrine	0.833333333	0.015376984	0.099950397	FALSE
Low 0 Min	Parabacteroides	Norepinephrine	0.490990253	0.216647636	0.603074825	FALSE
Low 30 Min	Parabacteroides	Norepinephrine	0.380952381	0.359871032	0.863690476	FALSE
Low 60 Min	Parabacteroides	Norepinephrine	0.19047619	0.664583333	0.7975	FALSE
High Control	Parabacteroides	Norepinephrine	-0.109108945	0.797038574	1	FALSE
High 0 Min	Parabacteroides	Norepinephrine	-0.409158544	0.314149428	0.688871357	FALSE
High 30 Min	Parabacteroides	Norepinephrine	-0.186691458	0.65800208	0.937003432	FALSE
High 60 Min	Parabacteroides	Norepinephrine	0.545544726	0.161938228	0.421039394	FALSE
Low Control	Parabacteroides	Epinephrine	0.50300303	0.203876682	0.378628124	FALSE
Low 0 Min	Parabacteroides	Epinephrine	0.409158544	0.314149428	0.603074825	FALSE
Low 30 Min	Parabacteroides	Epinephrine	-0.146385011	0.729423925	0.902440476	FALSE
Low 60 Min	Parabacteroides	Epinephrine	-0.071428571	0.881994048	0.881994048	FALSE
High Control	Parabacteroides	Epinephrine	-0.419262746	0.301147456	1	FALSE
High 0 Min	Parabacteroides	Epinephrine	0	1	1	FALSE
High 30 Min	Parabacteroides	Epinephrine	0	1	1	FALSE
High 60 Min	Parabacteroides	Epinephrine	0.92998111	0.000813758	0.010578856	TRUE
Low Control	Parabacteroides	Dopac	-0.514370741	0.192165912	0.378628124	FALSE
Low 0 Min	Parabacteroides	Dopac	-0.5625	0.146668077	0.603074825	FALSE
Low 30 Min	Parabacteroides	Dopac	-0.405261796	0.319233623	0.863690476	FALSE
Low 60 Min	Parabacteroides	Dopac	-0.136386181	0.747429395	0.815377522	FALSE
High 0 Min	Parabacteroides	Dopac	0.40625	0.317940626	0.688871357	FALSE
High 30 Min	Parabacteroides	Dopac	-0.236227796	0.573274968	0.937003432	FALSE
High 60 Min	Parabacteroides	Dopac	0.21875	0.602740329	0.653948811	FALSE
Low Control	Parabacteroides	Dopamine	-0.243975018	0.560375585	0.630654762	FALSE
Low 0 Min	Parabacteroides	Dopamine	-0.697485832	0.05445835	0.599041846	FALSE
Low 30 Min	Parabacteroides	Dopamine	-0.490990253	0.216647636	0.863690476	FALSE
Low 60 Min	Parabacteroides	Dopamine	0.483196757	0.225148917	0.531357832	FALSE
High Control	Parabacteroides	Dopamine	-0.419262746	0.301147456	1	FALSE
High 0 Min	Parabacteroides	Dopamine	-0.697485832	0.05445835	0.688871357	FALSE
High 30 Min	Parabacteroides	Dopamine	0.358822733	0.382726445	0.937003432	FALSE
High 60 Min	Parabacteroides	Dopamine	0.40625	0.317940626	0.459247571	FALSE
Low Control	Parabacteroides	Salsolinol	-0.24743583	0.554646423	0.630654762	FALSE
Low 30 Min	Parabacteroides	Salsolinol	-0.577350269	0.133974596	0.863690476	FALSE
Low 60 Min	Parabacteroides	Salsolinol	0.412393049	0.309958736	0.531357832	FALSE
High Control	Parabacteroides	Salsolinol	0.196428571	0.641060562	1	FALSE
High 0 Min	Parabacteroides	Salsolinol	-0.5625	0.146668077	0.688871357	FALSE
High 30 Min	Parabacteroides	Salsolinol	0.220479276	0.59980316	0.937003432	FALSE
High 60 Min	Parabacteroides	Salsolinol	0.4375	0.278352141	0.459247571	FALSE
Low Control	Parabacteroides	5 HIAA	-0.24743583	0.554646423	0.630654762	FALSE
High Control	Parabacteroides	5 HIAA	-0.139754249	0.741352761	1	FALSE
High 0 Min	Parabacteroides	5 HIAA	0.055901699	0.895402475	1	FALSE
High 30 Min	Parabacteroides	5 HIAA	-0.56343617	0.145849079	0.937003432	FALSE
High 60 Min	Parabacteroides	5 HIAA	0.782623792	0.021674403	0.089037143	FALSE
Low Control	Parabacteroides	HVA	-0.872871561	0.004659215	0.060569794	FALSE
Low 0 Min	Parabacteroides	HVA	-0.217964323	0.604076344	0.830604973	FALSE
Low 30 Min	Parabacteroides	HVA	0.253673145	0.544373792	0.902440476	FALSE
Low 60 Min	Parabacteroides	HVA	0.845594325	0.008170172	0.055938694	FALSE
High Control	Parabacteroides	HVA	0	1	1	FALSE
High 0 Min	Parabacteroides	HVA	-0.283473355	0.496274922	0.716841554	FALSE
High 30 Min	Parabacteroides	HVA	-0.043937478	0.917723195	0.994200128	FALSE
High 60 Min	Parabacteroides	HVA	0.247026232	0.555323403	0.653948811	FALSE
Low Control	Parabacteroides	5HT	-0.238095238	0.582142857	0.630654762	FALSE
Low 0 Min	Parabacteroides	5HT	-0.327326835	0.428691507	0.673658083	FALSE
Low 30 Min	Parabacteroides	5HT	-0.142857143	0.75203373	0.902440476	FALSE
Low 60 Min	Parabacteroides	5HT	0.642857143	0.096180556	0.384722222	FALSE
High Control	Parabacteroides	5HT	-0.109108945	0.797038574	1	FALSE
High 0 Min	Parabacteroides	5HT	-0.027277236	0.948880546	1	FALSE
High 30 Min	Parabacteroides	5HT	0.16495722	0.6962702	0.937003432	FALSE
High 60 Min	Parabacteroides	5HT	-0.463713017	0.247137817	0.459247571	FALSE
Low Control	Parabacteroides	UNKN #1	0.547619048	0.170982143	0.378628124	FALSE
Low 0 Min	Parabacteroides	UNKN #1	0.397895442	0.328949904	0.603074825	FALSE
Low 30 Min	Parabacteroides	UNKN #1	-0.285714286	0.500793651	0.902440476	FALSE
Low 60 Min	Parabacteroides	UNKN #1	-0.838338383	0.009323116	0.055938694	FALSE
High Control	Parabacteroides	UNKN #1	-0.027277236	0.948880546	1	FALSE
High 0 Min	Parabacteroides	UNKN #1	0.081831709	0.847249145	1	FALSE
High 30 Min	Parabacteroides	UNKN #1	-0.549857399	0.157975696	0.937003432	FALSE
High 60 Min	Parabacteroides	UNKN #1	0.409158544	0.314149428	0.459247571	FALSE
Low Control	Parabacteroides	UNKN #2	-0.023809524	0.976785714	0.976785714	FALSE
Low 0 Min	Parabacteroides	UNKN #2	-0.054554473	0.897913138	0.987704452	FALSE
Low 30 Min	Parabacteroides	UNKN #2	0.047619048	0.934871032	1	FALSE
Low 60 Min	Parabacteroides	UNKN #2	0.285714286	0.500793651	0.667724868	FALSE
High Control	Parabacteroides	UNKN #2	0.163663418	0.69856686	1	FALSE
High 0 Min	Parabacteroides	UNKN #2	0.327326835	0.428691507	0.696623699	FALSE
High 30 Min	Parabacteroides	UNKN #2	-0.05498574	0.897109356	0.994200128	FALSE
High 60 Min	Parabacteroides	UNKN #2	0.21821789	0.603645057	0.653948811	FALSE
Low Control	Parabacteroides	Histidine	0.595238095	0.132291667	0.378628124	FALSE
Low 0 Min	Parabacteroides	Histidine	0	1	1	FALSE
Low 30 Min	Parabacteroides	Histidine	0.380952381	0.359871032	0.863690476	FALSE
Low 60 Min	Parabacteroides	Histidine	-0.428571429	0.299206349	0.531357832	FALSE
High Control	Parabacteroides	Histidine	0.300049599	0.470261741	1	FALSE
High 0 Min	Parabacteroides	Histidine	-0.327326835	0.428691507	0.696623699	FALSE
High 30 Min	Parabacteroides	Histidine	-0.178703655	0.671995929	0.937003432	FALSE
High 60 Min	Parabacteroides	Histidine	0.791039852	0.019384841	0.089037143	FALSE
Low Control	Parabacteroides	Histamine	0.69047619	0.069394841	0.300710979	FALSE
Low 0 Min	Parabacteroides	Histamine	0.43643578	0.279658291	0.603074825	FALSE
Low 30 Min	Parabacteroides	Histamine	0	1	1	FALSE
Low 60 Min	Parabacteroides	Histamine	0.514979293	0.191549313	0.531357832	FALSE
High Control	Parabacteroides	Histamine	-0.027277236	0.948880546	1	FALSE
High 0 Min	Parabacteroides	Histamine	-0.545544726	0.161938228	0.688871357	FALSE
High 30 Min	Parabacteroides	Histamine	0.151210785	0.720771871	0.937003432	FALSE
High 60 Min	Parabacteroides	Histamine	0.763762616	0.027396044	0.089037143	FALSE
Low Control	Barnesiella	L DOPA	0.119762626	0.777583044	0.897302454	FALSE
Low 0 Min	Barnesiella	L DOPA	-0.341565026	0.407633739	0.747328521	FALSE
Low 30 Min	Barnesiella	L DOPA	0.184135731	0.662470247	0.794964297	FALSE
Low 60 Min	Barnesiella	L DOPA	-0.301226683	0.468435637	0.751852258	FALSE
High Control	Barnesiella	L DOPA	0.167667677	0.691465352	0.906999164	FALSE
High 0 Min	Barnesiella	L DOPA	0.26837252	0.520440978	0.927911138	FALSE
High 30 Min	Barnesiella	L DOPA	-0.059881313	0.88799065	0.976077904	FALSE
High 60 Min	Barnesiella	L DOPA	0.77845707	0.022867334	0.148637671	FALSE
Low Control	Barnesiella	Norepinephrine	0.22754899	0.587844565	0.889385533	FALSE
Low 0 Min	Barnesiella	Norepinephrine	0.707527553	0.049628261	0.181970289	FALSE
Low 30 Min	Barnesiella	Norepinephrine	-0.036827146	0.931011508	0.931011508	FALSE
Low 60 Min	Barnesiella	Norepinephrine	0.445815491	0.26825005	0.596057396	FALSE
High Control	Barnesiella	Norepinephrine	-0.27545404	0.509054073	0.906999164	FALSE
High 0 Min	Barnesiella	Norepinephrine	0	1	1	FALSE
High 30 Min	Barnesiella	Norepinephrine	0.313253012	0.449942884	0.976077904	FALSE
High 60 Min	Barnesiella	Norepinephrine	-0.059881313	0.88799065	0.88799065	FALSE
Low Control	Barnesiella	Epinephrine	0.198795181	0.636962971	0.889385533	FALSE
Low 0 Min	Barnesiella	Epinephrine	0.658732549	0.075666791	0.208083677	FALSE
Low 30 Min	Barnesiella	Epinephrine	-0.578627796	0.132912346	0.471712616	FALSE
Low 60 Min	Barnesiella	Epinephrine	-0.13253974	0.75438302	0.822963294	FALSE
High Control	Barnesiella	Epinephrine	-0.490880694	0.216765971	0.906999164	FALSE
High 0 Min	Barnesiella	Epinephrine	-0.2	0.63488	0.927911138	FALSE
High 30 Min	Barnesiella	Epinephrine	0.319072451	0.441103847	0.976077904	FALSE
High 60 Min	Barnesiella	Epinephrine	0.395554917	0.332065683	0.719475647	FALSE
Low Control	Barnesiella	Dopac	0.344973389	0.402660408	0.889385533	FALSE
Low 0 Min	Barnesiella	Dopac	-0.838525492	0.009292163	0.08659847	FALSE
Low 30 Min	Barnesiella	Dopac	0.233053922	0.578588729	0.771451639	FALSE
Low 60 Min	Barnesiella	Dopac	-0.234666993	0.575886001	0.751852258	FALSE
High 0 Min	Barnesiella	Dopac	-0.279508497	0.502577575	0.927911138	FALSE
High 30 Min	Barnesiella	Dopac	0.16464639	0.696821779	0.976077904	FALSE
High 60 Min	Barnesiella	Dopac	0.068602662	0.871773021	0.88799065	FALSE
Low Control	Barnesiella	Dopamine	-0.171808243	0.684142718	0.889385533	FALSE
Low 0 Min	Barnesiella	Dopamine	-0.80580663	0.015745176	0.08659847	FALSE
Low 30 Min	Barnesiella	Dopamine	-0.239081179	0.568512157	0.771451639	FALSE
Low 60 Min	Barnesiella	Dopamine	0.520605766	0.18589826	0.557694781	FALSE
High Control	Barnesiella	Dopamine	-0.490880694	0.216765971	0.906999164	FALSE
High 0 Min	Barnesiella	Dopamine	0.103975049	0.806447294	1	FALSE
High 30 Min	Barnesiella	Dopamine	-0.216917213	0.605858409	0.976077904	FALSE
High 60 Min	Barnesiella	Dopamine	0.082323195	0.846339983	0.88799065	FALSE
Low Control	Barnesiella	Salsolinol	0.414869907	0.306767817	0.889385533	FALSE
Low 30 Min	Barnesiella	Salsolinol	-0.425243256	0.29357622	0.58715244	FALSE
Low 60 Min	Barnesiella	Salsolinol	0.250435161	0.549698082	0.751852258	FALSE
High Control	Barnesiella	Salsolinol	0.031361217	0.941236262	0.95510619	FALSE
High 0 Min	Barnesiella	Salsolinol	-0.195655948	0.642400018	0.927911138	FALSE
High 30 Min	Barnesiella	Salsolinol	-0.096043727	0.821022378	0.976077904	FALSE
High 60 Min	Barnesiella	Salsolinol	0.123484792	0.770808943	0.88799065	FALSE
Low Control	Barnesiella	5 HIAA	0.414869907	0.306767817	0.889385533	FALSE
High Control	Barnesiella	5 HIAA	-0.294528416	0.478864909	0.906999164	FALSE
High 0 Min	Barnesiella	5 HIAA	0	1	1	FALSE
High 30 Min	Barnesiella	5 HIAA	-0.233168329	0.578396896	0.976077904	FALSE
High 60 Min	Barnesiella	5 HIAA	0.159536225	0.705906429	0.88799065	FALSE
Low Control	Barnesiella	HVA	0.05488213	0.897302454	0.897302454	FALSE
Low 0 Min	Barnesiella	HVA	0.168959455	0.689178557	0.947620516	FALSE
Low 30 Min	Barnesiella	HVA	-0.510076366	0.196546923	0.471712616	FALSE
Low 60 Min	Barnesiella	HVA	0.883452209	0.003619895	0.043438744	TRUE
High Control	Barnesiella	HVA	-0.196352277	0.641192791	0.906999164	FALSE
High 0 Min	Barnesiella	HVA	0.422577127	0.296939999	0.927911138	FALSE
High 30 Min	Barnesiella	HVA	0.012759836	0.976077904	0.976077904	FALSE
High 60 Min	Barnesiella	HVA	-0.185017623	0.66092745	0.88799065	FALSE
Low Control	Barnesiella	5HT	-0.898219696	0.002438797	0.031704358	TRUE
Low 0 Min	Barnesiella	5HT	-0.073192505	0.863253393	0.976992278	FALSE
Low 30 Min	Barnesiella	5HT	-0.540131478	0.166987625	0.471712616	FALSE
Low 60 Min	Barnesiella	5HT	0.578355231	0.133138586	0.532554342	FALSE
High Control	Barnesiella	5HT	0.131738889	0.755832636	0.906999164	FALSE
High 0 Min	Barnesiella	5HT	0.365962527	0.372624727	0.927911138	FALSE
High 30 Min	Barnesiella	5HT	-0.50300303	0.203876682	0.976077904	FALSE
High 60 Min	Barnesiella	5HT	-0.443121717	0.271502387	0.705906206	FALSE
Low Control	Barnesiella	UNKN #1	-0.179643939	0.670344277	0.889385533	FALSE
Low 0 Min	Barnesiella	UNKN #1	-0.012272017	0.976992278	0.976992278	FALSE
Low 30 Min	Barnesiella	UNKN #1	-0.122757154	0.772132216	0.842326054	FALSE
Low 60 Min	Barnesiella	UNKN #1	-0.800014693	0.01711643	0.102698579	FALSE
High Control	Barnesiella	UNKN #1	-0.023952525	0.95510619	0.95510619	FALSE
High 0 Min	Barnesiella	UNKN #1	0.463552535	0.247323263	0.927911138	FALSE
High 30 Min	Barnesiella	UNKN #1	-0.023952525	0.95510619	0.976077904	FALSE
High 60 Min	Barnesiella	UNKN #1	0.323359091	0.434639449	0.807187547	FALSE
Low Control	Barnesiella	UNKN #2	-0.083833838	0.843546492	0.897302454	FALSE
Low 0 Min	Barnesiella	UNKN #2	-0.292770022	0.481617814	0.756827994	FALSE
Low 30 Min	Barnesiella	UNKN #2	0.576958624	0.134301189	0.471712616	FALSE
Low 60 Min	Barnesiella	UNKN #2	-0.204834144	0.626543548	0.751852258	FALSE
High Control	Barnesiella	UNKN #2	0.131738889	0.755832636	0.906999164	FALSE
High 0 Min	Barnesiella	UNKN #2	0.292770022	0.481617814	0.927911138	FALSE
High 30 Min	Barnesiella	UNKN #2	-0.50300303	0.203876682	0.976077904	FALSE
High 60 Min	Barnesiella	UNKN #2	0.682646969	0.062092692	0.20180125	FALSE
Low Control	Barnesiella	Histidine	0.251501515	0.547942604	0.889385533	FALSE
Low 0 Min	Barnesiella	Histidine	0.024397502	0.954272834	0.976992278	FALSE
Low 30 Min	Barnesiella	Histidine	0.343720031	0.404486183	0.693404885	FALSE
Low 60 Min	Barnesiella	Histidine	-0.421717356	0.298028698	0.596057396	FALSE
High Control	Barnesiella	Histidine	0.155691414	0.712761708	0.906999164	FALSE
High 0 Min	Barnesiella	Histidine	0.048795004	0.908654488	1	FALSE
High 30 Min	Barnesiella	Histidine	-0.04790505	0.910315357	0.976077904	FALSE
High 60 Min	Barnesiella	Histidine	0.706599495	0.050063395	0.20180125	FALSE
Low Control	Barnesiella	Histamine	-0.239525252	0.567772152	0.889385533	FALSE
Low 0 Min	Barnesiella	Histamine	0.512347538	0.194223421	0.427291527	FALSE
Low 30 Min	Barnesiella	Histamine	0.675164347	0.066170045	0.471712616	FALSE
Low 60 Min	Barnesiella	Histamine	0.042425022	0.920548483	0.920548483	FALSE
High Control	Barnesiella	Histamine	0.155691414	0.712761708	0.906999164	FALSE
High 0 Min	Barnesiella	Histamine	-0.219577516	0.60133421	0.927911138	FALSE
High 30 Min	Barnesiella	Histamine	0.119762626	0.777583044	0.976077904	FALSE
High 60 Min	Barnesiella	Histamine	0.77845707	0.022867334	0.148637671	FALSE
Low Control	Helicobacter	L DOPA	-0.826362121	0.011442765	0.148755945	FALSE
Low 0 Min	Helicobacter	L DOPA	0.476190476	0.243055556	0.700542344	FALSE
Low 30 Min	Helicobacter	L DOPA	0.050734629	0.905035684	0.984431835	FALSE
Low 60 Min	Helicobacter	L DOPA	0.317167524	0.443989242	0.857634052	FALSE
Low Control	Helicobacter	Norepinephrine	-0.083833838	0.843546492	0.932691475	FALSE
Low 0 Min	Helicobacter	Norepinephrine	-0.571428571	0.151140873	0.700542344	FALSE
Low 30 Min	Helicobacter	Norepinephrine	0.025367314	0.952456686	0.984431835	FALSE
Low 60 Min	Helicobacter	Norepinephrine	0.219577516	0.60133421	0.857634052	FALSE
Low Control	Helicobacter	Epinephrine	-0.674698795	0.066428815	0.287858198	FALSE
Low 0 Min	Helicobacter	Epinephrine	0.238095238	0.582142857	0.75203373	FALSE
Low 30 Min	Helicobacter	Epinephrine	0.129968811	0.759038846	0.984431835	FALSE
Low 60 Min	Helicobacter	Epinephrine	-0.024397502	0.954272834	1	FALSE
Low Control	Helicobacter	Dopac	0.235209129	0.574978614	0.751740023	FALSE
Low 0 Min	Helicobacter	Dopac	-0.136386181	0.747429395	0.75203373	FALSE
Low 30 Min	Helicobacter	Dopac	-0.008303403	0.984431835	0.984431835	FALSE
Low 60 Min	Helicobacter	Dopac	0	1	1	FALSE
Low Control	Helicobacter	Dopamine	-0.355888503	0.38691268	0.751740023	FALSE
Low 0 Min	Helicobacter	Dopamine	0.253673145	0.544373792	0.75203373	FALSE
Low 30 Min	Helicobacter	Dopamine	0.188902413	0.654143794	0.984431835	FALSE
Low 60 Min	Helicobacter	Dopamine	-0.415269767	0.30625416	0.736589396	FALSE
Low Control	Helicobacter	Salsolinol	0.248921944	0.552192641	0.751740023	FALSE
Low 30 Min	Helicobacter	Salsolinol	0.087874955	0.836080708	0.984431835	FALSE
Low 60 Min	Helicobacter	Salsolinol	-0.084515425	0.842286562	1	FALSE
Low Control	Helicobacter	5 HIAA	0.248921944	0.552192641	0.751740023	FALSE
Low Control	Helicobacter	HVA	-0.233249052	0.578261556	0.751740023	FALSE
Low 0 Min	Helicobacter	HVA	-0.405877032	0.318428338	0.700542344	FALSE
Low 30 Min	Helicobacter	HVA	0.25	0.550415039	0.984431835	FALSE
Low 60 Min	Helicobacter	HVA	-0.251557647	0.547850251	0.857634052	FALSE
Low Control	Helicobacter	5HT	0.035928788	0.932691475	0.932691475	FALSE
Low 0 Min	Helicobacter	5HT	-0.214285714	0.619097222	0.75203373	FALSE
Low 30 Min	Helicobacter	5HT	-0.025367314	0.952456686	0.984431835	FALSE
Low 60 Min	Helicobacter	5HT	-0.487950036	0.219943819	0.736589396	FALSE
Low Control	Helicobacter	UNKN #1	-0.634741919	0.090890436	0.295393918	FALSE
Low 0 Min	Helicobacter	UNKN #1	0.574860606	0.136058262	0.700542344	FALSE
Low 30 Min	Helicobacter	UNKN #1	-0.012683657	0.976220693	0.984431835	FALSE
Low 60 Min	Helicobacter	UNKN #1	0.454064642	0.258411579	0.736589396	FALSE
Low Control	Helicobacter	UNKN #2	-0.706599495	0.050063395	0.287858198	FALSE
Low 0 Min	Helicobacter	UNKN #2	0.452380952	0.267460317	0.700542344	FALSE
Low 30 Min	Helicobacter	UNKN #2	-0.342458745	0.406327112	0.984431835	FALSE
Low 60 Min	Helicobacter	UNKN #2	-0.414757531	0.306912248	0.736589396	FALSE
Low Control	Helicobacter	Histidine	-0.035928788	0.932691475	0.932691475	FALSE
Low 0 Min	Helicobacter	Histidine	-0.142857143	0.75203373	0.75203373	FALSE
Low 30 Min	Helicobacter	Histidine	-0.101469258	0.811047018	0.984431835	FALSE
Low 60 Min	Helicobacter	Histidine	0.195180015	0.643225539	0.857634052	FALSE
Low Control	Helicobacter	Histamine	0.239525252	0.567772152	0.751740023	FALSE
Low 0 Min	Helicobacter	Histamine	-0.285714286	0.500793651	0.75203373	FALSE
Low 30 Min	Helicobacter	Histamine	-0.304407774	0.463514823	0.984431835	FALSE
Low 60 Min	Helicobacter	Histamine	-0.527696746	0.178904668	0.736589396	FALSE
Low Control	Ruminococcaceae_ge	L DOPA	-0.011976263	0.977546655	0.977546655	FALSE
Low 0 Min	Ruminococcaceae_ge	L DOPA	0.047619048	0.934871032	0.934871032	FALSE
Low 30 Min	Ruminococcaceae_ge	L DOPA	0.683130051	0.06183473	0.302667166	FALSE
Low 60 Min	Ruminococcaceae_ge	L DOPA	-0.251501515	0.547942604	0.840439354	FALSE
High Control	Ruminococcaceae_ge	L DOPA	0.155869922	0.712443054	0.777210604	FALSE
High 0 Min	Ruminococcaceae_ge	L DOPA	-0.21821789	0.603645057	0.69856686	FALSE
High 30 Min	Ruminococcaceae_ge	L DOPA	-0.062347969	0.88340016	0.912450894	FALSE
High 60 Min	Ruminococcaceae_ge	L DOPA	0.452380952	0.267460317	0.952456686	FALSE
Low Control	Ruminococcaceae_ge	Norepinephrine	0.50300303	0.203876682	0.462444129	FALSE
Low 0 Min	Ruminococcaceae_ge	Norepinephrine	0.428571429	0.299206349	0.658253968	FALSE
Low 30 Min	Ruminococcaceae_ge	Norepinephrine	0.658732549	0.075666791	0.302667166	FALSE
Low 60 Min	Ruminococcaceae_ge	Norepinephrine	-0.335335353	0.416791591	0.840439354	FALSE
High Control	Ruminococcaceae_ge	Norepinephrine	0.155869922	0.712443054	0.777210604	FALSE
High 0 Min	Ruminococcaceae_ge	Norepinephrine	-0.43643578	0.279658291	0.645157398	FALSE
High 30 Min	Ruminococcaceae_ge	Norepinephrine	-0.32929278	0.425757176	0.671621748	FALSE
High 60 Min	Ruminococcaceae_ge	Norepinephrine	-0.238095238	0.582142857	0.952456686	FALSE
Low Control	Ruminococcaceae_ge	Epinephrine	-0.493975904	0.213435752	0.462444129	FALSE
Low 0 Min	Ruminococcaceae_ge	Epinephrine	-0.428571429	0.299206349	0.658253968	FALSE
Low 30 Min	Ruminococcaceae_ge	Epinephrine	-0.05	0.906406133	0.906406133	FALSE
Low 60 Min	Ruminococcaceae_ge	Epinephrine	-0.419169192	0.301266633	0.840439354	FALSE
High Control	Ruminococcaceae_ge	Epinephrine	0.527073166	0.179513932	0.62109375	FALSE
High 0 Min	Ruminococcaceae_ge	Epinephrine	-0.167705098	0.691399077	0.69856686	FALSE
High 30 Min	Ruminococcaceae_ge	Epinephrine	-0.303466368	0.464968902	0.671621748	FALSE
High 60 Min	Ruminococcaceae_ge	Epinephrine	-0.025367314	0.952456686	0.952456686	FALSE
Low Control	Ruminococcaceae_ge	Dopac	-0.540980996	0.166189642	0.462444129	FALSE
Low 0 Min	Ruminococcaceae_ge	Dopac	0.490990253	0.216647636	0.658253968	FALSE
Low 30 Min	Ruminococcaceae_ge	Dopac	-0.063887656	0.880536202	0.906406133	FALSE
Low 60 Min	Ruminococcaceae_ge	Dopac	0.466498105	0.243930707	0.840439354	FALSE
High 0 Min	Ruminococcaceae_ge	Dopac	0.34375	0.404442485	0.645157398	FALSE
High 30 Min	Ruminococcaceae_ge	Dopac	0.196428571	0.641060562	0.776911421	FALSE
High 60 Min	Ruminococcaceae_ge	Dopac	-0.109108945	0.797038574	0.952456686	FALSE
Low Control	Ruminococcaceae_ge	Dopamine	-0.282256399	0.498206178	0.719631146	FALSE
Low 0 Min	Ruminococcaceae_ge	Dopamine	0.215622173	0.608064774	0.934871032	FALSE
Low 30 Min	Ruminococcaceae_ge	Dopamine	-0.559016994	0.149737335	0.359691079	FALSE
Low 60 Min	Ruminococcaceae_ge	Dopamine	-0.039201521	0.926572417	0.926572417	FALSE
High Control	Ruminococcaceae_ge	Dopamine	0.782623792	0.021674403	0.260092836	FALSE
High 0 Min	Ruminococcaceae_ge	Dopamine	-0.697485832	0.05445835	0.645157398	FALSE
High 30 Min	Ruminococcaceae_ge	Dopamine	-0.531417777	0.175292156	0.455759606	FALSE
High 60 Min	Ruminococcaceae_ge	Dopamine	0.190940654	0.650592821	0.952456686	FALSE
Low Control	Ruminococcaceae_ge	Salsolinol	-0.497843888	0.209311808	0.462444129	FALSE
Low 30 Min	Ruminococcaceae_ge	Salsolinol	-0.084515425	0.842286562	0.906406133	FALSE
Low 60 Min	Ruminococcaceae_ge	Salsolinol	0.58081787	0.131102285	0.840439354	FALSE
High Control	Ruminococcaceae_ge	Salsolinol	0.5	0.20703125	0.62109375	FALSE
High 0 Min	Ruminococcaceae_ge	Salsolinol	-0.5625	0.146668077	0.645157398	FALSE
High 30 Min	Ruminococcaceae_ge	Salsolinol	-0.428571429	0.289403225	0.627040321	FALSE
High 60 Min	Ruminococcaceae_ge	Salsolinol	0.21821789	0.603645057	0.952456686	FALSE
Low Control	Ruminococcaceae_ge	5 HIAA	-0.497843888	0.209311808	0.462444129	FALSE
High Control	Ruminococcaceae_ge	5 HIAA	0.559016994	0.149737335	0.62109375	FALSE
High 0 Min	Ruminococcaceae_ge	5 HIAA	-0.391311896	0.33774904	0.645157398	FALSE
High 30 Min	Ruminococcaceae_ge	5 HIAA	-0.303466368	0.464968902	0.671621748	FALSE
High 60 Min	Ruminococcaceae_ge	5 HIAA	-0.097590007	0.818177203	0.952456686	FALSE
Low Control	Ruminococcaceae_ge	HVA	-0.068602662	0.871773021	0.944420773	FALSE
Low 0 Min	Ruminococcaceae_ge	HVA	0.837121378	0.009526041	0.104786449	FALSE
Low 30 Min	Ruminococcaceae_ge	HVA	-0.558865888	0.149871283	0.359691079	FALSE
Low 60 Min	Ruminococcaceae_ge	HVA	0.16464639	0.696821779	0.840439354	FALSE
High Control	Ruminococcaceae_ge	HVA	0.159719141	0.705580717	0.777210604	FALSE
High 0 Min	Ruminococcaceae_ge	HVA	-0.283473355	0.496274922	0.645157398	FALSE
High 30 Min	Ruminococcaceae_ge	HVA	-0.531417777	0.175292156	0.455759606	FALSE
High 60 Min	Ruminococcaceae_ge	HVA	0.038050972	0.928723265	0.952456686	FALSE
Low Control	Ruminococcaceae_ge	5HT	-0.083833838	0.843546492	0.944420773	FALSE
Low 0 Min	Ruminococcaceae_ge	5HT	0.285714286	0.500793651	0.918121693	FALSE
Low 30 Min	Ruminococcaceae_ge	5HT	-0.292770022	0.481617814	0.722426721	FALSE
Low 60 Min	Ruminococcaceae_ge	5HT	0.239525252	0.567772152	0.840439354	FALSE
High Control	Ruminococcaceae_ge	5HT	0.015586992	0.970779123	0.970779123	FALSE
High 0 Min	Ruminococcaceae_ge	5HT	0.327326835	0.428691507	0.645157398	FALSE
High 30 Min	Ruminococcaceae_ge	5HT	-0.732588632	0.038730632	0.251749109	FALSE
High 60 Min	Ruminococcaceae_ge	5HT	-0.261904762	0.53640873	0.952456686	FALSE
Low Control	Ruminococcaceae_ge	UNKN #1	0.239525252	0.567772152	0.738103798	FALSE
Low 0 Min	Ruminococcaceae_ge	UNKN #1	-0.73055202	0.039555628	0.217555953	FALSE
Low 30 Min	Ruminococcaceae_ge	UNKN #1	0.463552535	0.247323263	0.423982736	FALSE
Low 60 Min	Ruminococcaceae_ge	UNKN #1	-0.162650602	0.700366129	0.840439354	FALSE
High Control	Ruminococcaceae_ge	UNKN #1	0.296152851	0.47632727	0.777210604	FALSE
High 0 Min	Ruminococcaceae_ge	UNKN #1	0.327326835	0.428691507	0.645157398	FALSE
High 30 Min	Ruminococcaceae_ge	UNKN #1	-0.046760976	0.912450894	0.912450894	FALSE
High 60 Min	Ruminococcaceae_ge	UNKN #1	0.047619048	0.934871032	0.952456686	FALSE
Low Control	Ruminococcaceae_ge	UNKN #2	0.335335353	0.416791591	0.677286335	FALSE
Low 0 Min	Ruminococcaceae_ge	UNKN #2	0.119047619	0.793005952	0.934871032	FALSE
Low 30 Min	Ruminococcaceae_ge	UNKN #2	0.853912564	0.006965288	0.08358346	FALSE
Low 60 Min	Ruminococcaceae_ge	UNKN #2	0.095810101	0.821452403	0.896129894	FALSE
High Control	Ruminococcaceae_ge	UNKN #2	-0.233804882	0.577329946	0.777210604	FALSE
High 0 Min	Ruminococcaceae_ge	UNKN #2	0.518267489	0.188235824	0.645157398	FALSE
High 30 Min	Ruminococcaceae_ge	UNKN #2	0.187043906	0.657386587	0.776911421	FALSE
High 60 Min	Ruminococcaceae_ge	UNKN #2	0.452380952	0.267460317	0.952456686	FALSE
Low Control	Ruminococcaceae_ge	Histidine	-0.622765656	0.099100808	0.462444129	FALSE
Low 0 Min	Ruminococcaceae_ge	Histidine	0.142857143	0.75203373	0.934871032	FALSE
Low 30 Min	Ruminococcaceae_ge	Histidine	-0.073192505	0.863253393	0.906406133	FALSE
Low 60 Min	Ruminococcaceae_ge	Histidine	0.215572727	0.608149066	0.840439354	FALSE
High Control	Ruminococcaceae_ge	Histidine	0.296152851	0.47632727	0.777210604	FALSE
High 0 Min	Ruminococcaceae_ge	Histidine	0.300049599	0.470261741	0.645157398	FALSE
High 30 Min	Ruminococcaceae_ge	Histidine	-0.763762616	0.027396044	0.251749109	FALSE
High 60 Min	Ruminococcaceae_ge	Histidine	0.285714286	0.500793651	0.952456686	FALSE
Low Control	Ruminococcaceae_ge	Histamine	0.347311616	0.399263874	0.677286335	FALSE
Low 0 Min	Ruminococcaceae_ge	Histamine	-0.047619048	0.934871032	0.934871032	FALSE
Low 30 Min	Ruminococcaceae_ge	Histamine	0.487950036	0.219943819	0.423982736	FALSE
Low 60 Min	Ruminococcaceae_ge	Histamine	0.289156627	0.487294321	0.840439354	FALSE
High Control	Ruminococcaceae_ge	Histamine	0.155869922	0.712443054	0.777210604	FALSE
High 0 Min	Ruminococcaceae_ge	Histamine	-0.163663418	0.69856686	0.69856686	FALSE
High 30 Min	Ruminococcaceae_ge	Histamine	-0.654653671	0.078140749	0.338609914	FALSE
High 60 Min	Ruminococcaceae_ge	Histamine	0.119047619	0.793005952	0.952456686	FALSE
Low Control	Bifidobacterium	L DOPA	0.108441606	0.7982604	0.9991261	FALSE
Low 0 Min	Bifidobacterium	L DOPA	-0.646718181	0.083087725	0.456982486	FALSE
Low 30 Min	Bifidobacterium	L DOPA	0.214285714	0.619097222	0.86904928	FALSE
Low 60 Min	Bifidobacterium	L DOPA	-0.357142857	0.389384921	0.629814486	FALSE
High Control	Bifidobacterium	L DOPA	-0.405261796	0.319233623	0.957700868	FALSE
High 0 Min	Bifidobacterium	L DOPA	0.718575757	0.04462261	0.408247897	FALSE
High 30 Min	Bifidobacterium	L DOPA	-0.024397502	0.954272834	1	FALSE
High 60 Min	Bifidobacterium	L DOPA	0.342458745	0.406327112	0.60256927	FALSE
Low Control	Bifidobacterium	Norepinephrine	0.084343471	0.842604396	0.9991261	FALSE
Low 0 Min	Bifidobacterium	Norepinephrine	0.155691414	0.712761708	0.948573827	FALSE
Low 30 Min	Bifidobacterium	Norepinephrine	0.285714286	0.500793651	0.86904928	FALSE
Low 60 Min	Bifidobacterium	Norepinephrine	-0.476190476	0.243055556	0.559316582	FALSE
High Control	Bifidobacterium	Norepinephrine	0.015586992	0.970779123	0.970779123	FALSE
High 0 Min	Bifidobacterium	Norepinephrine	-0.287430303	0.490015485	0.749947767	FALSE
High 30 Min	Bifidobacterium	Norepinephrine	-0.208624295	0.620031475	1	FALSE
High 60 Min	Bifidobacterium	Norepinephrine	-0.304407774	0.463514823	0.60256927	FALSE
Low Control	Bifidobacterium	Epinephrine	0.218185825	0.60369959	0.9991261	FALSE
Low 0 Min	Bifidobacterium	Epinephrine	-0.107786364	0.799460427	0.948573827	FALSE
Low 30 Min	Bifidobacterium	Epinephrine	0.26837252	0.520440978	0.86904928	FALSE
Low 60 Min	Bifidobacterium	Epinephrine	-0.69047619	0.069394841	0.416369048	FALSE
High Control	Bifidobacterium	Epinephrine	0.095831485	0.821413042	0.970779123	FALSE
High 0 Min	Bifidobacterium	Epinephrine	-0.625872884	0.096931329	0.408247897	FALSE
High 30 Min	Bifidobacterium	Epinephrine	0	1	1	FALSE
High 60 Min	Bifidobacterium	Epinephrine	-0.175675676	0.677322477	0.733766017	FALSE
Low Control	Bifidobacterium	Dopac	-0.149871357	0.723170756	0.9991261	FALSE
Low 0 Min	Bifidobacterium	Dopac	0.027441065	0.948573827	0.948573827	FALSE
Low 30 Min	Bifidobacterium	Dopac	0.296152851	0.47632727	0.86904928	FALSE
Low 60 Min	Bifidobacterium	Dopac	0.43643578	0.279658291	0.559316582	FALSE
High 0 Min	Bifidobacterium	Dopac	0.192087455	0.648597409	0.749947767	FALSE
High 30 Min	Bifidobacterium	Dopac	-0.279508497	0.502577575	1	FALSE
High 60 Min	Bifidobacterium	Dopac	0.334211961	0.418452274	0.60256927	FALSE
Low Control	Bifidobacterium	Dopamine	0.444478318	0.269862063	0.986488567	FALSE
Low 0 Min	Bifidobacterium	Dopamine	-0.03189959	0.940228832	0.948573827	FALSE
Low 30 Min	Bifidobacterium	Dopamine	-0.272772363	0.513354991	0.86904928	FALSE
Low 60 Min	Bifidobacterium	Dopamine	0.233804882	0.577329946	0.629814486	FALSE
High Control	Bifidobacterium	Dopamine	0.207634884	0.621729379	0.970779123	FALSE
High 0 Min	Bifidobacterium	Dopamine	-0.178637705	0.672111817	0.749947767	FALSE
High 30 Min	Bifidobacterium	Dopamine	0.454890839	0.257436311	1	FALSE
High 60 Min	Bifidobacterium	Dopamine	-0.47952151	0.229216547	0.60256927	FALSE
Low Control	Bifidobacterium	Salsolinol	0.417391936	0.303534944	0.986488567	FALSE
Low 30 Min	Bifidobacterium	Salsolinol	0.08247861	0.846052524	0.92296639	FALSE
Low 60 Min	Bifidobacterium	Salsolinol	0.24743583	0.554646423	0.629814486	FALSE
High Control	Bifidobacterium	Salsolinol	-0.326530612	0.429882347	0.970779123	FALSE
High 0 Min	Bifidobacterium	Salsolinol	-0.617423962	0.10289494	0.408247897	FALSE
High 30 Min	Bifidobacterium	Salsolinol	0.586967844	0.12609345	0.827102834	FALSE
High 60 Min	Bifidobacterium	Salsolinol	-0.47952151	0.229216547	0.60256927	FALSE
Low Control	Bifidobacterium	5 HIAA	0.417391936	0.303534944	0.986488567	FALSE
High Control	Bifidobacterium	5 HIAA	-0.015971914	0.970057754	0.970779123	FALSE
High 0 Min	Bifidobacterium	5 HIAA	-0.134992191	0.749947767	0.749947767	FALSE
High 30 Min	Bifidobacterium	5 HIAA	0	1	1	FALSE
High 60 Min	Bifidobacterium	5 HIAA	-0.324922028	0.432292392	0.60256927	FALSE
Low Control	Bifidobacterium	HVA	0.082823645	0.845414392	0.9991261	FALSE
Low 0 Min	Bifidobacterium	HVA	0.376415163	0.35805485	0.787720671	FALSE
Low 30 Min	Bifidobacterium	HVA	-0.190254859	0.65178696	0.86904928	FALSE
Low 60 Min	Bifidobacterium	HVA	-0.300049599	0.470261741	0.629814486	FALSE
High Control	Bifidobacterium	HVA	0.015971914	0.970057754	0.970779123	FALSE
High 0 Min	Bifidobacterium	HVA	0.248921944	0.552192641	0.749947767	FALSE
High 30 Min	Bifidobacterium	HVA	0.064984406	0.878496839	1	FALSE
High 60 Min	Bifidobacterium	HVA	-0.560810811	0.148152238	0.60256927	FALSE
Low Control	Bifidobacterium	5HT	-0.506060827	0.200690696	0.986488567	FALSE
Low 0 Min	Bifidobacterium	5HT	0.538931818	0.168118035	0.462324597	FALSE
Low 30 Min	Bifidobacterium	5HT	-0.095238095	0.840128968	0.92296639	FALSE
Low 60 Min	Bifidobacterium	5HT	0.023809524	0.976785714	0.976785714	FALSE
High Control	Bifidobacterium	5HT	-0.405261796	0.319233623	0.957700868	FALSE
High 0 Min	Bifidobacterium	5HT	-0.143715151	0.734221475	0.749947767	FALSE
High 30 Min	Bifidobacterium	5HT	0.390360029	0.339030183	1	FALSE
High 60 Min	Bifidobacterium	5HT	-0.393193374	0.335223335	0.60256927	FALSE
Low Control	Bifidobacterium	UNKN #1	0.192785077	0.647384452	0.9991261	FALSE
Low 0 Min	Bifidobacterium	UNKN #1	-0.710843373	0.048092214	0.456982486	FALSE
Low 30 Min	Bifidobacterium	UNKN #1	0.523809524	0.196626984	0.86904928	FALSE
Low 60 Min	Bifidobacterium	UNKN #1	0.239525252	0.567772152	0.629814486	FALSE
High Control	Bifidobacterium	UNKN #1	-0.405261796	0.319233623	0.957700868	FALSE
High 0 Min	Bifidobacterium	UNKN #1	-0.562884343	0.146331533	0.408247897	FALSE
High 30 Min	Bifidobacterium	UNKN #1	-0.097590007	0.818177203	1	FALSE
High 60 Min	Bifidobacterium	UNKN #1	0.393193374	0.335223335	0.60256927	FALSE
Low Control	Bifidobacterium	UNKN #2	0.024098135	0.954833487	1	FALSE
Low 0 Min	Bifidobacterium	UNKN #2	-0.562884343	0.146331533	0.462324597	FALSE
Low 30 Min	Bifidobacterium	UNKN #2	0.333333333	0.427876984	0.86904928	FALSE
Low 60 Min	Bifidobacterium	UNKN #2	-0.857142857	0.010714286	0.128571429	FALSE
High Control	Bifidobacterium	UNKN #2	0.187043906	0.657386587	0.970779123	FALSE
High 0 Min	Bifidobacterium	UNKN #2	0.55090808	0.157018422	0.408247897	FALSE
High 30 Min	Bifidobacterium	UNKN #2	0.585540044	0.12724659	0.827102834	FALSE
High 60 Min	Bifidobacterium	UNKN #2	0.73565212	0.037509541	0.487624035	FALSE
Low Control	Bifidobacterium	Histidine	0.337373885	0.413785279	0.9991261	FALSE
Low 0 Min	Bifidobacterium	Histidine	0.27545404	0.509054073	0.9332658	FALSE
Low 30 Min	Bifidobacterium	Histidine	-0.476190476	0.243055556	0.86904928	FALSE
Low 60 Min	Bifidobacterium	Histidine	0.5	0.216170635	0.559316582	FALSE
High Control	Bifidobacterium	Histidine	-0.264978867	0.525931214	0.970779123	FALSE
High 0 Min	Bifidobacterium	Histidine	0.383240404	0.348683741	0.749947767	FALSE
High 30 Min	Bifidobacterium	Histidine	0.073192505	0.863253393	1	FALSE
High 60 Min	Bifidobacterium	Histidine	0.190254859	0.65178696	0.733766017	FALSE
Low Control	Bifidobacterium	Histamine	0	1	1	FALSE
Low 0 Min	Bifidobacterium	Histamine	0.203596465	0.628674673	0.948573827	FALSE
Low 30 Min	Bifidobacterium	Histamine	-0.047619048	0.934871032	0.934871032	FALSE
Low 60 Min	Bifidobacterium	Histamine	-0.491026767	0.216608204	0.559316582	FALSE
High Control	Bifidobacterium	Histamine	-0.545544726	0.161938228	0.957700868	FALSE
High 0 Min	Bifidobacterium	Histamine	0.263477778	0.528366471	0.749947767	FALSE
High 30 Min	Bifidobacterium	Histamine	0.121987509	0.773532403	1	FALSE
High 60 Min	Bifidobacterium	Histamine	-0.076101943	0.85785883	0.85785883	FALSE
Low Control	Subdoligranulum	L DOPA	0.073192505	0.863253393	0.863253393	FALSE
Low 0 Min	Subdoligranulum	L DOPA	-0.5	0.216170635	0.792625661	FALSE
Low 30 Min	Subdoligranulum	L DOPA	0.707527553	0.049628261	0.510567604	FALSE
Low 60 Min	Subdoligranulum	L DOPA	-0.838338383	0.009323116	0.055938694	FALSE
High Control	Subdoligranulum	L DOPA	0.101469258	0.811047018	0.811047018	FALSE
High 0 Min	Subdoligranulum	L DOPA	0.520029947	0.186472461	0.687157693	FALSE
High 30 Min	Subdoligranulum	L DOPA	0.654653671	0.078140749	0.28648983	FALSE
High 60 Min	Subdoligranulum	L DOPA	0.847024363	0.007954271	0.103405518	FALSE
Low Control	Subdoligranulum	Norepinephrine	0.878310066	0.004103934	0.053351138	FALSE
Low 0 Min	Subdoligranulum	Norepinephrine	-0.428571429	0.299206349	0.82281746	FALSE
Low 30 Min	Subdoligranulum	Norepinephrine	0.170782513	0.685954753	0.918858068	FALSE
Low 60 Min	Subdoligranulum	Norepinephrine	-0.251501515	0.547942604	0.641284979	FALSE
High Control	Subdoligranulum	Norepinephrine	-0.761019434	0.028298006	0.113192025	FALSE
High 0 Min	Subdoligranulum	Norepinephrine	0.36782606	0.370007988	0.687157693	FALSE
High 30 Min	Subdoligranulum	Norepinephrine	-0.666425864	0.071127088	0.28648983	FALSE
High 60 Min	Subdoligranulum	Norepinephrine	-0.626061486	0.096800535	0.314601739	FALSE
Low Control	Subdoligranulum	Epinephrine	-0.196352277	0.641192791	0.790209252	FALSE
Low 0 Min	Subdoligranulum	Epinephrine	0.023809524	0.976785714	0.976785714	FALSE
Low 30 Min	Subdoligranulum	Epinephrine	-0.225	0.592147037	0.918858068	FALSE
Low 60 Min	Subdoligranulum	Epinephrine	-0.45509798	0.257192085	0.533079571	FALSE
High Control	Subdoligranulum	Epinephrine	-0.597856532	0.117492801	0.20141623	FALSE
High 0 Min	Subdoligranulum	Epinephrine	-0.142965692	0.735569558	0.796867022	FALSE
High 30 Min	Subdoligranulum	Epinephrine	-0.638876565	0.088150717	0.28648983	FALSE
High 60 Min	Subdoligranulum	Epinephrine	-0.392366436	0.336332336	0.437232037	FALSE
Low Control	Subdoligranulum	Dopac	-0.638876565	0.088150717	0.38198644	FALSE
Low 0 Min	Subdoligranulum	Dopac	-0.136386181	0.747429395	0.976785714	FALSE
Low 30 Min	Subdoligranulum	Dopac	0.223606798	0.594503048	0.918858068	FALSE
Low 60 Min	Subdoligranulum	Dopac	0.411615975	0.310963083	0.533079571	FALSE
High 0 Min	Subdoligranulum	Dopac	-0.174371458	0.679620358	0.796867022	FALSE
High 30 Min	Subdoligranulum	Dopac	0.214285714	0.610344416	0.79344774	FALSE
High 60 Min	Subdoligranulum	Dopac	0.407844364	0.31585975	0.437232037	FALSE
Low Control	Subdoligranulum	Dopamine	-0.55	0.157845586	0.410398523	FALSE
Low 0 Min	Subdoligranulum	Dopamine	0.063418286	0.881409155	0.976785714	FALSE
Low 30 Min	Subdoligranulum	Dopamine	-0.419262746	0.301147456	0.722753895	FALSE
Low 60 Min	Subdoligranulum	Dopamine	0.65858556	0.075755136	0.303020543	FALSE
High Control	Subdoligranulum	Dopamine	-0.532872126	0.173890982	0.210350587	FALSE
High 0 Min	Subdoligranulum	Dopamine	0.493243243	0.214221619	0.687157693	FALSE
High 30 Min	Subdoligranulum	Dopamine	-0.531417777	0.175292156	0.356879551	FALSE
High 60 Min	Subdoligranulum	Dopamine	-0.56254395	0.14662957	0.317697403	FALSE
Low Control	Subdoligranulum	Salsolinol	-0.422577127	0.296939999	0.551459999	FALSE
Low 30 Min	Subdoligranulum	Salsolinol	0.084515425	0.842286562	0.918858068	FALSE
Low 60 Min	Subdoligranulum	Salsolinol	0.248921944	0.552192641	0.641284979	FALSE
High Control	Subdoligranulum	Salsolinol	-0.531417777	0.175292156	0.210350587	FALSE
High 0 Min	Subdoligranulum	Salsolinol	0.072654774	0.864250944	0.864250944	FALSE
High 30 Min	Subdoligranulum	Salsolinol	-0.428571429	0.289403225	0.41802688	FALSE
High 60 Min	Subdoligranulum	Salsolinol	-0.492225957	0.215315274	0.373866918	FALSE
Low Control	Subdoligranulum	5 HIAA	-0.422577127	0.296939999	0.551459999	FALSE
High Control	Subdoligranulum	5 HIAA	-0.662840937	0.073221969	0.182529217	FALSE
High 0 Min	Subdoligranulum	5 HIAA	0.532872126	0.173890982	0.687157693	FALSE
High 30 Min	Subdoligranulum	5 HIAA	-0.638876565	0.088150717	0.28648983	FALSE
High 60 Min	Subdoligranulum	5 HIAA	-0.566048931	0.143576709	0.317697403	FALSE
Low Control	Subdoligranulum	HVA	-0.559016994	0.149737335	0.410398523	FALSE
Low 0 Min	Subdoligranulum	HVA	-0.126836572	0.764719724	0.976785714	FALSE
Low 30 Min	Subdoligranulum	HVA	-0.558865888	0.149871283	0.510567604	FALSE
Low 60 Min	Subdoligranulum	HVA	0.301851715	0.467467131	0.641284979	FALSE
High Control	Subdoligranulum	HVA	-0.636847175	0.089489376	0.182529217	FALSE
High 0 Min	Subdoligranulum	HVA	0.615124685	0.104553245	0.687157693	FALSE
High 30 Min	Subdoligranulum	HVA	-0.531417777	0.175292156	0.356879551	FALSE
High 60 Min	Subdoligranulum	HVA	-0.686641262	0.059978906	0.286736863	FALSE
Low Control	Subdoligranulum	5HT	-0.292770022	0.481617814	0.695670176	FALSE
Low 0 Min	Subdoligranulum	5HT	0.5	0.216170635	0.792625661	FALSE
Low 30 Min	Subdoligranulum	5HT	-0.146385011	0.729423925	0.918858068	FALSE
Low 60 Min	Subdoligranulum	5HT	0.874267171	0.004512386	0.054148627	FALSE
High Control	Subdoligranulum	5HT	-0.570764576	0.139525273	0.20928791	FALSE
High 0 Min	Subdoligranulum	5HT	-0.431244346	0.286072854	0.687157693	FALSE
High 30 Min	Subdoligranulum	5HT	0.077934961	0.854462578	0.925667792	FALSE
High 60 Min	Subdoligranulum	5HT	-0.478752901	0.23007195	0.373866918	FALSE
Low Control	Subdoligranulum	UNKN #1	0.365962527	0.372624727	0.605515181	FALSE
Low 0 Min	Subdoligranulum	UNKN #1	-0.359287879	0.382064677	0.84054229	FALSE
Low 30 Min	Subdoligranulum	UNKN #1	0.097590007	0.818177203	0.918858068	FALSE
Low 60 Min	Subdoligranulum	UNKN #1	-0.56626506	0.143389619	0.430168856	FALSE
High Control	Subdoligranulum	UNKN #1	-0.913223321	0.001529138	0.009174829	TRUE
High 0 Min	Subdoligranulum	UNKN #1	-0.22830583	0.586569103	0.796867022	FALSE
High 30 Min	Subdoligranulum	UNKN #1	-0.514370741	0.192165912	0.356879551	FALSE
High 60 Min	Subdoligranulum	UNKN #1	-0.184135731	0.662470247	0.782919383	FALSE
Low Control	Subdoligranulum	UNKN #2	0.170782513	0.685954753	0.790209252	FALSE
Low 0 Min	Subdoligranulum	UNKN #2	-0.642857143	0.096180556	0.792625661	FALSE
Low 30 Min	Subdoligranulum	UNKN #2	0.585540044	0.12724659	0.510567604	FALSE
Low 60 Min	Subdoligranulum	UNKN #2	-0.431145454	0.286195735	0.533079571	FALSE
High Control	Subdoligranulum	UNKN #2	-0.190254859	0.65178696	0.71104032	FALSE
High 0 Min	Subdoligranulum	UNKN #2	-0.190254859	0.65178696	0.796867022	FALSE
High 30 Min	Subdoligranulum	UNKN #2	0.483196757	0.225148917	0.36586699	FALSE
High 60 Min	Subdoligranulum	UNKN #2	0.675164347	0.066170045	0.286736863	FALSE
Low Control	Subdoligranulum	Histidine	-0.146385011	0.729423925	0.790209252	FALSE
Low 0 Min	Subdoligranulum	Histidine	0.047619048	0.934871032	0.976785714	FALSE
Low 30 Min	Subdoligranulum	Histidine	0.024397502	0.954272834	0.954272834	FALSE
Low 60 Min	Subdoligranulum	Histidine	0.22754899	0.587844565	0.641284979	FALSE
High Control	Subdoligranulum	Histidine	-0.938590635	0.000552616	0.006631396	TRUE
High 0 Min	Subdoligranulum	Histidine	-0.405877032	0.318428338	0.687157693	FALSE
High 30 Min	Subdoligranulum	Histidine	-0.031173984	0.941586638	0.941586638	FALSE
High 60 Min	Subdoligranulum	Histidine	0.061378577	0.885203883	0.885203883	FALSE
Low Control	Subdoligranulum	Histamine	0.658732549	0.075666791	0.38198644	FALSE
Low 0 Min	Subdoligranulum	Histamine	-0.261904762	0.53640873	0.976785714	FALSE
Low 30 Min	Subdoligranulum	Histamine	0.53674504	0.170189201	0.510567604	FALSE
Low 60 Min	Subdoligranulum	Histamine	0.138554217	0.743516524	0.743516524	FALSE
High Control	Subdoligranulum	Histamine	-0.634182862	0.091264608	0.182529217	FALSE
High 0 Min	Subdoligranulum	Histamine	-0.215622173	0.608064774	0.796867022	FALSE
High 30 Min	Subdoligranulum	Histamine	0.109108945	0.797038574	0.925667792	FALSE
High 60 Min	Subdoligranulum	Histamine	0.135032869	0.74987425	0.812363771	FALSE
Low 60 Min	Escherichia Shigella	L DOPA	-0.327326835	0.428691507	0.813792554	FALSE
Low 60 Min	Escherichia Shigella	Norepinephrine	0.264978867	0.525931214	0.813792554	FALSE
Low 60 Min	Escherichia Shigella	Epinephrine	-0.015586992	0.970779123	0.970779123	FALSE
Low 60 Min	Escherichia Shigella	Dopac	-0.428571429	0.289403225	0.766160695	FALSE
Low 60 Min	Escherichia Shigella	Dopamine	0.5	0.20703125	0.766160695	FALSE
Low 60 Min	Escherichia Shigella	Salsolinol	-0.215979699	0.607455397	0.813792554	FALSE
Low 60 Min	Escherichia Shigella	HVA	0.214285714	0.610344416	0.813792554	FALSE
Low 60 Min	Escherichia Shigella	5HT	0.109108945	0.797038574	0.956446289	FALSE
Low 60 Min	Escherichia Shigella	UNKN #1	-0.039201521	0.926572417	0.970779123	FALSE
Low 60 Min	Escherichia Shigella	UNKN #2	-0.405261796	0.319233623	0.766160695	FALSE
Low 60 Min	Escherichia Shigella	Histidine	-0.514370741	0.192165912	0.766160695	FALSE
Low 60 Min	Escherichia Shigella	Histamine	-0.540980996	0.166189642	0.766160695	FALSE
Low Control	Ruminococcaceae_UCG 014	L DOPA	0.21821789	0.603645057	0.825246003	FALSE
Low 0 Min	Ruminococcaceae_UCG 014	L DOPA	-0.142857143	0.75203373	0.827237103	FALSE
Low 30 Min	Ruminococcaceae_UCG 014	L DOPA	-0.167667677	0.691465352	1	FALSE
Low 60 Min	Ruminococcaceae_UCG 014	L DOPA	0	1	1	FALSE
High Control	Ruminococcaceae_UCG 014	L DOPA	-0.791039852	0.019384841	0.232618087	FALSE
High 0 Min	Ruminococcaceae_UCG 014	L DOPA	-0.046760976	0.912450894	0.912450894	FALSE
High 30 Min	Ruminococcaceae_UCG 014	L DOPA	-0.4597285	0.251762909	0.818516201	FALSE
High 60 Min	Ruminococcaceae_UCG 014	L DOPA	0.887856007	0.003235981	0.042067748	TRUE
Low Control	Ruminococcaceae_UCG 014	Norepinephrine	0.136386181	0.747429395	0.825246003	FALSE
Low 0 Min	Ruminococcaceae_UCG 014	Norepinephrine	0.380952381	0.359871032	0.78593443	FALSE
Low 30 Min	Ruminococcaceae_UCG 014	Norepinephrine	0	1	1	FALSE
Low 60 Min	Ruminococcaceae_UCG 014	Norepinephrine	0	1	1	FALSE
High Control	Ruminococcaceae_UCG 014	Norepinephrine	0.354604072	0.388751488	0.833362104	FALSE
High 0 Min	Ruminococcaceae_UCG 014	Norepinephrine	-0.233804882	0.577329946	0.808248193	FALSE
High 30 Min	Ruminococcaceae_UCG 014	Norepinephrine	0.334020308	0.418735871	0.855883181	FALSE
High 60 Min	Ruminococcaceae_UCG 014	Norepinephrine	-0.405877032	0.318428338	0.911449736	FALSE
Low Control	Ruminococcaceae_UCG 014	Epinephrine	0.10976426	0.795839114	0.825246003	FALSE
Low 0 Min	Ruminococcaceae_UCG 014	Epinephrine	-0.452380952	0.267460317	0.78593443	FALSE
Low 30 Min	Ruminococcaceae_UCG 014	Epinephrine	-0.233168329	0.578396896	1	FALSE
Low 60 Min	Ruminococcaceae_UCG 014	Epinephrine	-0.317167524	0.443989242	1	FALSE
High Control	Ruminococcaceae_UCG 014	Epinephrine	0.139754249	0.741352761	0.869496626	FALSE
High 0 Min	Ruminococcaceae_UCG 014	Epinephrine	-0.207634884	0.621729379	0.808248193	FALSE
High 30 Min	Ruminococcaceae_UCG 014	Epinephrine	0.497252726	0.209939372	0.818516201	FALSE
High 60 Min	Ruminococcaceae_UCG 014	Epinephrine	-0.195945946	0.641897165	0.911449736	FALSE
Low Control	Ruminococcaceae_UCG 014	Dopac	-0.428571429	0.289403225	0.782983386	FALSE
Low 0 Min	Ruminococcaceae_UCG 014	Dopac	0.327326835	0.428691507	0.78593443	FALSE
Low 30 Min	Ruminococcaceae_UCG 014	Dopac	0.595863126	0.11904177	0.757193913	FALSE
Low 60 Min	Ruminococcaceae_UCG 014	Dopac	0.139754249	0.741352761	1	FALSE
High 0 Min	Ruminococcaceae_UCG 014	Dopac	0.589285714	0.124233986	0.624539215	FALSE
High 30 Min	Ruminococcaceae_UCG 014	Dopac	0.029260287	0.945168269	0.961744433	FALSE
High 60 Min	Ruminococcaceae_UCG 014	Dopac	-0.072654774	0.864250944	0.911449736	FALSE
Low Control	Ruminococcaceae_UCG 014	Dopamine	0.419262746	0.301147456	0.782983386	FALSE
Low 0 Min	Ruminococcaceae_UCG 014	Dopamine	0.164887544	0.696393832	0.827237103	FALSE
Low 30 Min	Ruminococcaceae_UCG 014	Dopamine	-0.27441065	0.510725853	1	FALSE
Low 60 Min	Ruminococcaceae_UCG 014	Dopamine	-0.303466368	0.464968902	1	FALSE
High Control	Ruminococcaceae_UCG 014	Dopamine	0.223606798	0.594503048	0.854747416	FALSE
High 0 Min	Ruminococcaceae_UCG 014	Dopamine	-0.531417777	0.175292156	0.624539215	FALSE
High 30 Min	Ruminococcaceae_UCG 014	Dopamine	0.306129532	0.460860174	0.855883181	FALSE
High 60 Min	Ruminococcaceae_UCG 014	Dopamine	-0.058123819	0.891263045	0.911449736	FALSE
Low Control	Ruminococcaceae_UCG 014	Salsolinol	-0.283473355	0.496274922	0.825246003	FALSE
Low 30 Min	Ruminococcaceae_UCG 014	Salsolinol	-0.497843888	0.209311808	0.837247234	FALSE
Low 60 Min	Ruminococcaceae_UCG 014	Salsolinol	0.084515425	0.842286562	1	FALSE
High Control	Ruminococcaceae_UCG 014	Salsolinol	0.196428571	0.641060562	0.854747416	FALSE
High 0 Min	Ruminococcaceae_UCG 014	Salsolinol	-0.428571429	0.289403225	0.752448385	FALSE
High 30 Min	Ruminococcaceae_UCG 014	Salsolinol	0.438904302	0.276633197	0.818516201	FALSE
High 60 Min	Ruminococcaceae_UCG 014	Salsolinol	0.101716684	0.810592622	0.911449736	FALSE
Low Control	Ruminococcaceae_UCG 014	5 HIAA	-0.283473355	0.496274922	0.825246003	FALSE
High Control	Ruminococcaceae_UCG 014	5 HIAA	0.335410197	0.416681052	0.833362104	FALSE
High 0 Min	Ruminococcaceae_UCG 014	5 HIAA	0.079859571	0.850898723	0.912450894	FALSE
High 30 Min	Ruminococcaceae_UCG 014	5 HIAA	-0.026171196	0.950951409	0.961744433	FALSE
High 60 Min	Ruminococcaceae_UCG 014	5 HIAA	-0.181956336	0.666287364	0.911449736	FALSE
Low Control	Ruminococcaceae_UCG 014	HVA	-0.09375	0.825246003	0.825246003	FALSE
Low 0 Min	Ruminococcaceae_UCG 014	HVA	0.849805035	0.007544942	0.076143416	FALSE
Low 30 Min	Ruminococcaceae_UCG 014	HVA	0.108458606	0.79822927	1	FALSE
Low 60 Min	Ruminococcaceae_UCG 014	HVA	0.111803399	0.792109004	1	FALSE
High Control	Ruminococcaceae_UCG 014	HVA	0.503115295	0.203759244	0.611277733	FALSE
High 0 Min	Ruminococcaceae_UCG 014	HVA	-0.215979699	0.607455397	0.808248193	FALSE
High 30 Min	Ruminococcaceae_UCG 014	HVA	-0.020408635	0.961744433	0.961744433	FALSE
High 60 Min	Ruminococcaceae_UCG 014	HVA	-0.047297297	0.911449736	0.911449736	FALSE
Low Control	Ruminococcaceae_UCG 014	5HT	0.245495127	0.557856585	0.825246003	FALSE
Low 0 Min	Ruminococcaceae_UCG 014	5HT	0.428571429	0.299206349	0.78593443	FALSE
Low 30 Min	Ruminococcaceae_UCG 014	5HT	-0.586836868	0.126198986	0.757193913	FALSE
Low 60 Min	Ruminococcaceae_UCG 014	5HT	-0.243975018	0.560375585	1	FALSE
High Control	Ruminococcaceae_UCG 014	5HT	-0.518267489	0.188235824	0.611277733	FALSE
High 0 Min	Ruminococcaceae_UCG 014	5HT	-0.654653671	0.078140749	0.624539215	FALSE
High 30 Min	Ruminococcaceae_UCG 014	5HT	-0.408647555	0.314813923	0.818516201	FALSE
High 60 Min	Ruminococcaceae_UCG 014	5HT	-0.443928003	0.270526879	0.911449736	FALSE
Low Control	Ruminococcaceae_UCG 014	UNKN #1	0.545544726	0.161938228	0.782983386	FALSE
Low 0 Min	Ruminococcaceae_UCG 014	UNKN #1	-0.814385858	0.013844257	0.076143416	FALSE
Low 30 Min	Ruminococcaceae_UCG 014	UNKN #1	-0.107786364	0.799460427	1	FALSE
Low 60 Min	Ruminococcaceae_UCG 014	UNKN #1	0.061360087	0.885238292	1	FALSE
High Control	Ruminococcaceae_UCG 014	UNKN #1	-0.109108945	0.797038574	0.869496626	FALSE
High 0 Min	Ruminococcaceae_UCG 014	UNKN #1	-0.514370741	0.192165912	0.624539215	FALSE
High 30 Min	Ruminococcaceae_UCG 014	UNKN #1	0.076621417	0.856896144	0.961744433	FALSE
High 60 Min	Ruminococcaceae_UCG 014	UNKN #1	-0.202938516	0.62980849	0.911449736	FALSE
Low Control	Ruminococcaceae_UCG 014	UNKN #2	0.43643578	0.279658291	0.782983386	FALSE
Low 0 Min	Ruminococcaceae_UCG 014	UNKN #2	-0.071428571	0.881994048	0.881994048	FALSE
Low 30 Min	Ruminococcaceae_UCG 014	UNKN #2	-0.023952525	0.95510619	1	FALSE
Low 60 Min	Ruminococcaceae_UCG 014	UNKN #2	-0.146385011	0.729423925	1	FALSE
High Control	Ruminococcaceae_UCG 014	UNKN #2	0.21821789	0.603645057	0.854747416	FALSE
High 0 Min	Ruminococcaceae_UCG 014	UNKN #2	0.093521953	0.825666126	0.912450894	FALSE
High 30 Min	Ruminococcaceae_UCG 014	UNKN #2	-0.038310708	0.928237677	0.961744433	FALSE
High 60 Min	Ruminococcaceae_UCG 014	UNKN #2	0.558080918	0.150568177	0.911449736	FALSE
Low Control	Ruminococcaceae_UCG 014	Histidine	0.136386181	0.747429395	0.825246003	FALSE
Low 0 Min	Ruminococcaceae_UCG 014	Histidine	0.19047619	0.664583333	0.827237103	FALSE
Low 30 Min	Ruminococcaceae_UCG 014	Histidine	-0.011976263	0.977546655	1	FALSE
Low 60 Min	Ruminococcaceae_UCG 014	Histidine	-0.073192505	0.863253393	1	FALSE
High Control	Ruminococcaceae_UCG 014	Histidine	0	1	1	FALSE
High 0 Min	Ruminococcaceae_UCG 014	Histidine	-0.21821789	0.603645057	0.808248193	FALSE
High 30 Min	Ruminococcaceae_UCG 014	Histidine	-0.485268972	0.222871999	0.818516201	FALSE
High 60 Min	Ruminococcaceae_UCG 014	Histidine	0.164887544	0.696393832	0.911449736	FALSE
Low Control	Ruminococcaceae_UCG 014	Histamine	0.518267489	0.188235824	0.782983386	FALSE
Low 0 Min	Ruminococcaceae_UCG 014	Histamine	-0.142857143	0.75203373	0.827237103	FALSE
Low 30 Min	Ruminococcaceae_UCG 014	Histamine	-0.059881313	0.88799065	1	FALSE
Low 60 Min	Ruminococcaceae_UCG 014	Histamine	-0.515424728	0.191098653	1	FALSE
High Control	Ruminococcaceae_UCG 014	Histamine	-0.627376434	0.095891444	0.575348667	FALSE
High 0 Min	Ruminococcaceae_UCG 014	Histamine	-0.296152851	0.47632727	0.808248193	FALSE
High 30 Min	Ruminococcaceae_UCG 014	Histamine	-0.140472597	0.740058222	0.961744433	FALSE
High 60 Min	Ruminococcaceae_UCG 014	Histamine	0.342458745	0.406327112	0.911449736	FALSE
Low Control	Faecalibacterium	L DOPA	-0.289177616	0.487261272	0.904913791	FALSE
Low 0 Min	Faecalibacterium	L DOPA	-0.317167524	0.443989242	0.976153025	FALSE
Low 30 Min	Faecalibacterium	L DOPA	0.071857576	0.865730124	0.940228832	FALSE
Low 60 Min	Faecalibacterium	L DOPA	0.658732549	0.075666791	0.325050188	FALSE
High Control	Faecalibacterium	L DOPA	-0.233804882	0.577329946	0.68764234	FALSE
High 0 Min	Faecalibacterium	L DOPA	-0.22830583	0.586569103	0.847266483	FALSE
High 30 Min	Faecalibacterium	L DOPA	-0.26837252	0.520440978	0.947619446	FALSE
High 60 Min	Faecalibacterium	L DOPA	0.025367314	0.952456686	0.976220693	FALSE
Low Control	Faecalibacterium	Norepinephrine	-0.096392539	0.820380411	0.936996189	FALSE
Low 0 Min	Faecalibacterium	Norepinephrine	-0.317167524	0.443989242	0.976153025	FALSE
Low 30 Min	Faecalibacterium	Norepinephrine	0.694623232	0.055884726	0.335308354	FALSE
Low 60 Min	Faecalibacterium	Norepinephrine	0.609937546	0.108350063	0.325050188	FALSE
High Control	Faecalibacterium	Norepinephrine	0.311739843	0.452253005	0.68764234	FALSE
High 0 Min	Faecalibacterium	Norepinephrine	-0.038050972	0.928723265	0.952456686	FALSE
High 30 Min	Faecalibacterium	Norepinephrine	0.049088069	0.908107619	0.947619446	FALSE
High 60 Min	Faecalibacterium	Norepinephrine	0.050734629	0.905035684	0.976220693	FALSE
Low Control	Faecalibacterium	Epinephrine	-0.084850043	0.84166812	0.936996189	FALSE
Low 0 Min	Faecalibacterium	Epinephrine	-0.024397502	0.954272834	1	FALSE
Low 30 Min	Faecalibacterium	Epinephrine	0.233168329	0.578396896	0.867595344	FALSE
Low 60 Min	Faecalibacterium	Epinephrine	0.53674504	0.170189201	0.349301562	FALSE
High Control	Faecalibacterium	Epinephrine	0.606932737	0.110584833	0.68764234	FALSE
High 0 Min	Faecalibacterium	Epinephrine	0.038990643	0.926966605	0.952456686	FALSE
High 30 Min	Faecalibacterium	Epinephrine	0.05	0.906406133	0.947619446	FALSE
High 60 Min	Faecalibacterium	Epinephrine	0.385135135	0.34610246	0.660281557	FALSE
Low Control	Faecalibacterium	Dopac	0.118319492	0.780212774	0.936996189	FALSE
Low 0 Min	Faecalibacterium	Dopac	0.139754249	0.741352761	1	FALSE
Low 30 Min	Faecalibacterium	Dopac	-0.235209129	0.574978614	0.867595344	FALSE
Low 60 Min	Faecalibacterium	Dopac	-0.503115295	0.203759244	0.349301562	FALSE
High 0 Min	Faecalibacterium	Dopac	0.247026232	0.555323403	0.847266483	FALSE
High 30 Min	Faecalibacterium	Dopac	0.447213595	0.266569703	0.947619446	FALSE
High 60 Min	Faecalibacterium	Dopac	-0.697485832	0.05445835	0.176989636	FALSE
Low Control	Faecalibacterium	Dopamine	0.308665499	0.456961403	0.904913791	FALSE
Low 0 Min	Faecalibacterium	Dopamine	0.207950098	0.621188289	0.976153025	FALSE
Low 30 Min	Faecalibacterium	Dopamine	-0.82323195	0.012042678	0.144512141	FALSE
Low 60 Min	Faecalibacterium	Dopamine	-0.638876565	0.088150717	0.325050188	FALSE
High Control	Faecalibacterium	Dopamine	0.527073166	0.179513932	0.68764234	FALSE
High 0 Min	Faecalibacterium	Dopamine	-0.344594595	0.403211823	0.847266483	FALSE
High 30 Min	Faecalibacterium	Dopamine	-0.142965692	0.735569558	0.947619446	FALSE
High 60 Min	Faecalibacterium	Dopamine	0.813733471	0.013983431	0.069994331	FALSE
Low Control	Faecalibacterium	Salsolinol	0.500870323	0.206114397	0.904913791	FALSE
Low 30 Min	Faecalibacterium	Salsolinol	-0.497843888	0.209311808	0.837247234	FALSE
Low 60 Min	Faecalibacterium	Salsolinol	-0.422577127	0.296939999	0.395919999	FALSE
High Control	Faecalibacterium	Salsolinol	-0.326530612	0.429882347	0.68764234	FALSE
High 0 Min	Faecalibacterium	Salsolinol	-0.392335781	0.33637348	0.847266483	FALSE
High 30 Min	Faecalibacterium	Salsolinol	0.02795085	0.947619446	0.947619446	FALSE
High 60 Min	Faecalibacterium	Salsolinol	0.842795381	0.008603464	0.069994331	FALSE
Low Control	Faecalibacterium	5 HIAA	0.500870323	0.206114397	0.904913791	FALSE
High Control	Faecalibacterium	5 HIAA	0.239578712	0.56768309	0.68764234	FALSE
High 0 Min	Faecalibacterium	5 HIAA	0.298928266	0.472003993	0.847266483	FALSE
High 30 Min	Faecalibacterium	5 HIAA	-0.3	0.47033875	0.947619446	FALSE
High 60 Min	Faecalibacterium	5 HIAA	0.506878364	0.199843358	0.51959273	FALSE
Low Control	Faecalibacterium	HVA	0.013803941	0.974120899	0.974120899	FALSE
Low 0 Min	Faecalibacterium	HVA	0.025993762	0.951283646	1	FALSE
Low 30 Min	Faecalibacterium	HVA	0.03189959	0.940228832	0.940228832	FALSE
Low 60 Min	Faecalibacterium	HVA	-0.139754249	0.741352761	0.741352761	FALSE
High Control	Faecalibacterium	HVA	0.207634884	0.621729379	0.68764234	FALSE
High 0 Min	Faecalibacterium	HVA	0.263624865	0.528127663	0.847266483	FALSE
High 30 Min	Faecalibacterium	HVA	-0.272934504	0.513094559	0.947619446	FALSE
High 60 Min	Faecalibacterium	HVA	0.804054054	0.016152538	0.069994331	FALSE
Low Control	Faecalibacterium	5HT	-0.349422952	0.396207683	0.904913791	FALSE
Low 0 Min	Faecalibacterium	5HT	0.439155033	0.27632684	0.976153025	FALSE
Low 30 Min	Faecalibacterium	5HT	-0.155691414	0.712761708	0.940228832	FALSE
Low 60 Min	Faecalibacterium	5HT	-0.756322557	0.029884379	0.325050188	FALSE
High Control	Faecalibacterium	5HT	0.202630898	0.630338812	0.68764234	FALSE
High 0 Min	Faecalibacterium	5HT	0.025367314	0.952456686	0.952456686	FALSE
High 30 Min	Faecalibacterium	5HT	-0.414757531	0.306912248	0.947619446	FALSE
High 60 Min	Faecalibacterium	5HT	0.342458745	0.406327112	0.660281557	FALSE
Low Control	Faecalibacterium	UNKN #1	-0.18073601	0.668427454	0.936996189	FALSE
Low 0 Min	Faecalibacterium	UNKN #1	-0.220896312	0.599095529	0.976153025	FALSE
Low 30 Min	Faecalibacterium	UNKN #1	0.347311616	0.399263874	0.867595344	FALSE
Low 60 Min	Faecalibacterium	UNKN #1	0.503152711	0.203720112	0.349301562	FALSE
High Control	Faecalibacterium	UNKN #1	0.311739843	0.452253005	0.68764234	FALSE
High 0 Min	Faecalibacterium	UNKN #1	0.443928003	0.270526879	0.847266483	FALSE
High 30 Min	Faecalibacterium	UNKN #1	-0.073192505	0.863253393	0.947619446	FALSE
High 60 Min	Faecalibacterium	UNKN #1	0.36782606	0.370007988	0.660281557	FALSE
Low Control	Faecalibacterium	UNKN #2	-0.325324818	0.431688386	0.904913791	FALSE
Low 0 Min	Faecalibacterium	UNKN #2	0	1	1	FALSE
Low 30 Min	Faecalibacterium	UNKN #2	0.407192929	0.316709185	0.867595344	FALSE
Low 60 Min	Faecalibacterium	UNKN #2	0.195180015	0.643225539	0.701700588	FALSE
High Control	Faecalibacterium	UNKN #2	-0.483196757	0.225148917	0.68764234	FALSE
High 0 Min	Faecalibacterium	UNKN #2	0.152203887	0.71899453	0.934692889	FALSE
High 30 Min	Faecalibacterium	UNKN #2	-0.219577516	0.60133421	0.947619446	FALSE
High 60 Min	Faecalibacterium	UNKN #2	0.012683657	0.976220693	0.976220693	FALSE
Low Control	Faecalibacterium	Histidine	0.337373885	0.413785279	0.904913791	FALSE
Low 0 Min	Faecalibacterium	Histidine	0.487950036	0.219943819	0.976153025	FALSE
Low 30 Min	Faecalibacterium	Histidine	-0.251501515	0.547942604	0.867595344	FALSE
Low 60 Min	Faecalibacterium	Histidine	-0.365962527	0.372624727	0.447149672	FALSE
High Control	Faecalibacterium	Histidine	-0.015586992	0.970779123	0.970779123	FALSE
High 0 Min	Faecalibacterium	Histidine	-0.342458745	0.406327112	0.847266483	FALSE
High 30 Min	Faecalibacterium	Histidine	-0.170782513	0.685954753	0.947619446	FALSE
High 60 Min	Faecalibacterium	Histidine	0.076101943	0.85785883	0.976220693	FALSE
Low Control	Faecalibacterium	Histamine	0.072294404	0.864919559	0.936996189	FALSE
Low 0 Min	Faecalibacterium	Histamine	0.317167524	0.443989242	0.976153025	FALSE
Low 30 Min	Faecalibacterium	Histamine	-0.083833838	0.843546492	0.940228832	FALSE
Low 60 Min	Faecalibacterium	Histamine	-0.454064642	0.258411579	0.387617369	FALSE
High Control	Faecalibacterium	Histamine	0.202630898	0.630338812	0.68764234	FALSE
High 0 Min	Faecalibacterium	Histamine	-0.494662632	0.212700517	0.847266483	FALSE
High 30 Min	Faecalibacterium	Histamine	0.048795004	0.908654488	0.947619446	FALSE
High 60 Min	Faecalibacterium	Histamine	0.050734629	0.905035684	0.976220693	FALSE
Low Control	Sellimonas	L DOPA	-0.672233833	0.067808887	0.440757769	FALSE
Low 0 Min	Sellimonas	L DOPA	-0.035928788	0.932691475	0.932691475	FALSE
Low 30 Min	Sellimonas	L DOPA	0.047619048	0.934871032	0.934871032	FALSE
Low 60 Min	Sellimonas	L DOPA	-0.357142857	0.389384921	0.60849371	FALSE
High Control	Sellimonas	L DOPA	0.577350269	0.133974596	0.321539031	FALSE
High 0 Min	Sellimonas	L DOPA	-0.068732175	0.87153247	1	FALSE
High 30 Min	Sellimonas	L DOPA	0.038050972	0.928723265	0.952456686	FALSE
High 60 Min	Sellimonas	L DOPA	0.853912564	0.006965288	0.070576706	FALSE
Low Control	Sellimonas	Norepinephrine	0.405877032	0.318428338	0.546606904	FALSE
Low 0 Min	Sellimonas	Norepinephrine	0.035928788	0.932691475	0.932691475	FALSE
Low 30 Min	Sellimonas	Norepinephrine	0.857142857	0.010714286	0.128571429	FALSE
Low 60 Min	Sellimonas	Norepinephrine	0.261904762	0.53640873	0.675378788	FALSE
High Control	Sellimonas	Norepinephrine	-0.24743583	0.554646423	0.662678614	FALSE
High 0 Min	Sellimonas	Norepinephrine	0	1	1	FALSE
High 30 Min	Sellimonas	Norepinephrine	0.248816803	0.552366117	0.952456686	FALSE
High 60 Min	Sellimonas	Norepinephrine	-0.365962527	0.372624727	0.602468818	FALSE
Low Control	Sellimonas	Epinephrine	-0.561432786	0.147604799	0.489346575	FALSE
Low 0 Min	Sellimonas	Epinephrine	-0.802409595	0.016540723	0.181947951	FALSE
Low 30 Min	Sellimonas	Epinephrine	0.731925055	0.038998274	0.233989644	FALSE
Low 60 Min	Sellimonas	Epinephrine	-0.428571429	0.299206349	0.60849371	FALSE
High Control	Sellimonas	Epinephrine	-0.422577127	0.296939999	0.395919999	FALSE
High 0 Min	Sellimonas	Epinephrine	-0.056343617	0.894579091	1	FALSE
High 30 Min	Sellimonas	Epinephrine	0.077981287	0.854376769	0.952456686	FALSE
High 60 Min	Sellimonas	Epinephrine	-0.142965692	0.735569558	0.796867022	FALSE
Low Control	Sellimonas	Dopac	-0.124551042	0.768870752	0.832943314	FALSE
Low 0 Min	Sellimonas	Dopac	0.686026625	0.060301341	0.331657377	FALSE
Low 30 Min	Sellimonas	Dopac	-0.514370741	0.192165912	0.518809524	FALSE
Low 60 Min	Sellimonas	Dopac	0.027277236	0.948880546	0.948880546	FALSE
High 0 Min	Sellimonas	Dopac	-0.01574852	0.970476408	1	FALSE
High 30 Min	Sellimonas	Dopac	0.624831058	0.097655662	0.952456686	FALSE
High 60 Min	Sellimonas	Dopac	0.307459347	0.458814056	0.602468818	FALSE
Low Control	Sellimonas	Dopamine	-0.766815986	0.026413207	0.343371696	FALSE
Low 0 Min	Sellimonas	Dopamine	0.363655327	0.37587589	0.654958214	FALSE
Low 30 Min	Sellimonas	Dopamine	-0.245495127	0.557856585	0.669427902	FALSE
Low 60 Min	Sellimonas	Dopamine	0.342913828	0.405662474	0.60849371	FALSE
High Control	Sellimonas	Dopamine	-0.422577127	0.296939999	0.395919999	FALSE
High 0 Min	Sellimonas	Dopamine	-0.139135345	0.742468514	1	FALSE
High 30 Min	Sellimonas	Dopamine	-0.439189189	0.276285119	0.952456686	FALSE
High 60 Min	Sellimonas	Dopamine	-0.391311896	0.33774904	0.602468818	FALSE
Low Control	Sellimonas	Salsolinol	0.263624865	0.528127663	0.643350845	FALSE
Low 30 Min	Sellimonas	Salsolinol	0.24743583	0.554646423	0.669427902	FALSE
Low 60 Min	Sellimonas	Salsolinol	0.412393049	0.309958736	0.60849371	FALSE
High Control	Sellimonas	Salsolinol	-0.215979699	0.607455397	0.662678614	FALSE
High 0 Min	Sellimonas	Salsolinol	-0.236227796	0.573274968	1	FALSE
High 30 Min	Sellimonas	Salsolinol	-0.290619097	0.484993695	0.952456686	FALSE
High 60 Min	Sellimonas	Salsolinol	-0.279508497	0.502577575	0.602468818	FALSE
Low Control	Sellimonas	5 HIAA	0.263624865	0.528127663	0.643350845	FALSE
High Control	Sellimonas	5 HIAA	-0.422577127	0.296939999	0.395919999	FALSE
High 0 Min	Sellimonas	5 HIAA	0.140859042	0.739362028	1	FALSE
High 30 Min	Sellimonas	5 HIAA	0.142965692	0.735569558	0.952456686	FALSE
High 60 Min	Sellimonas	5 HIAA	-0.275	0.509781307	0.602468818	FALSE
Low Control	Sellimonas	HVA	-0.392335781	0.33637348	0.546606904	FALSE
Low 0 Min	Sellimonas	HVA	0.523153278	0.183369239	0.504265406	FALSE
Low 30 Min	Sellimonas	HVA	0.291724116	0.483258208	0.669427902	FALSE
Low 60 Min	Sellimonas	HVA	0.73648538	0.037181523	0.446178281	FALSE
High Control	Sellimonas	HVA	-0.422577127	0.296939999	0.395919999	FALSE
High 0 Min	Sellimonas	HVA	0.380952381	0.351812553	1	FALSE
High 30 Min	Sellimonas	HVA	-0.256756757	0.539320685	0.952456686	FALSE
[truncated: 3,424 more rows]
