# Supplementary material for: Japanese quail (Coturnix japonica) as a novel model to study the relationship between the avian microbiome and microbial endocrinology-based host-microbe interactions
Source: Microbiome. 2021 Feb 2;9:38. doi: 10.1186/s40168-020-00962-2 (PMC7856774; doi:10.1186/s40168-020-00962-2)
Supplement: Supplementary file 19 — Additional file 18: Supplemental Table 9. Title of data (Spearman correlations between microbial relative abundances and colon chemical levels). Description of data. (Spearman correlation coefficients between microbial relative abundances at the genus level and colon chemical levels for each stress group. Correlation pvalues and adjusted pvalues are also presented). [file 40168_2020_962_MOESM19_ESM.csv]

Group	Genus	Chemical	Correlation	Pvalue	AdjPvalue	Significant
Low Control	Bacteroides	L DOPA	-0.19047619	0.664583333	0.754292717	FALSE
Low 0 Min	Bacteroides	L DOPA	-0.119047619	0.793005952	0.793005952	FALSE
Low 30 Min	Bacteroides	L DOPA	0.19047619	0.664583333	0.75438302	FALSE
Low 60 Min	Bacteroides	L DOPA	-0.383240404	0.348683741	0.527514084	FALSE
High Control	Bacteroides	L DOPA	-0.146385011	0.729423925	0.935191176	FALSE
High 0 Min	Bacteroides	L DOPA	-0.083833838	0.843546492	0.905035684	FALSE
High 30 Min	Bacteroides	L DOPA	-0.27545404	0.509054073	0.845716589	FALSE
High 60 Min	Bacteroides	L DOPA	0.682646969	0.062092692	0.225533234	FALSE
Low Control	Bacteroides	Norepinephrine	0.69047619	0.069394841	0.617531772	FALSE
Low 0 Min	Bacteroides	Norepinephrine	-0.595238095	0.132291667	0.245684524	FALSE
Low 30 Min	Bacteroides	Norepinephrine	0.571428571	0.151140873	0.693541323	FALSE
Low 60 Min	Bacteroides	Norepinephrine	0.80952381	0.021775794	0.283085317	FALSE
High Control	Bacteroides	Norepinephrine	-0.357142857	0.389384921	0.935191176	FALSE
High 0 Min	Bacteroides	Norepinephrine	-0.547619048	0.170982143	0.420817413	FALSE
High 30 Min	Bacteroides	Norepinephrine	0.30952381	0.461805556	0.845716589	FALSE
High 60 Min	Bacteroides	Norepinephrine	-0.5	0.216170635	0.562043651	FALSE
Low Control	Bacteroides	Epinephrine	0.285714286	0.500793651	0.723368607	FALSE
Low 0 Min	Bacteroides	Epinephrine	-0.619047619	0.114980159	0.245684524	FALSE
Low 30 Min	Bacteroides	Epinephrine	0.30952381	0.461805556	0.75438302	FALSE
Low 60 Min	Bacteroides	Epinephrine	0.238095238	0.582142857	0.670688657	FALSE
High Control	Bacteroides	Epinephrine	-0.571428571	0.151140873	0.830047025	FALSE
High 0 Min	Bacteroides	Epinephrine	0.595238095	0.132291667	0.420817413	FALSE
High 30 Min	Bacteroides	Epinephrine	0.452380952	0.267460317	0.845716589	FALSE
High 60 Min	Bacteroides	Epinephrine	-0.023809524	0.976785714	0.977546655	FALSE
Low Control	Bacteroides	Dopac	-0.16495722	0.6962702	0.754292717	FALSE
Low 0 Min	Bacteroides	Dopac	0.627376434	0.095891444	0.245684524	FALSE
Low 30 Min	Bacteroides	Dopac	-0.545544726	0.161938228	0.693541323	FALSE
Low 60 Min	Bacteroides	Dopac	-0.572821962	0.137777782	0.358222234	FALSE
High Control	Bacteroides	Dopac	-0.24743583	0.554646423	0.935191176	FALSE
High 0 Min	Bacteroides	Dopac	0.251976315	0.547161612	0.711310096	FALSE
High 30 Min	Bacteroides	Dopac	0.146385011	0.729423925	0.862046457	FALSE
High 60 Min	Bacteroides	Dopac	0.710284805	0.048348934	0.225533234	FALSE
Low Control	Bacteroides	Dopamine	0.619047619	0.114980159	0.617531772	FALSE
Low 0 Min	Bacteroides	Dopamine	-0.857142857	0.010714286	0.046428571	TRUE
Low 30 Min	Bacteroides	Dopamine	0.166666667	0.703323413	0.75438302	FALSE
Low 60 Min	Bacteroides	Dopamine	0.666666667	0.083085317	0.358222234	FALSE
High Control	Bacteroides	Dopamine	0.095238095	0.840128968	0.935191176	FALSE
High 0 Min	Bacteroides	Dopamine	0.357142857	0.389384921	0.562444885	FALSE
High 30 Min	Bacteroides	Dopamine	0.523809524	0.196626984	0.845716589	FALSE
High 60 Min	Bacteroides	Dopamine	-0.095238095	0.840128968	0.977546655	FALSE
Low Control	Bacteroides	Salsolinol	-0.190940654	0.650592821	0.754292717	FALSE
Low 0 Min	Bacteroides	Salsolinol	0.621499205	0.099992966	0.245684524	FALSE
Low 30 Min	Bacteroides	Salsolinol	-0.545544726	0.161938228	0.693541323	FALSE
Low 60 Min	Bacteroides	Salsolinol	-0.572821962	0.137777782	0.358222234	FALSE
High Control	Bacteroides	Salsolinol	-0.659550176	0.07517648	0.830047025	FALSE
High 0 Min	Bacteroides	Salsolinol	-0.610789394	0.107721237	0.420817413	FALSE
High 30 Min	Bacteroides	Salsolinol	-0.26837252	0.520440978	0.845716589	FALSE
High 60 Min	Bacteroides	Salsolinol	0.405877032	0.318428338	0.591366914	FALSE
Low Control	Bacteroides	5 HIAA	0.395216666	0.332517108	0.617531772	FALSE
Low 0 Min	Bacteroides	5 HIAA	-0.142857143	0.75203373	0.793005952	FALSE
Low 30 Min	Bacteroides	5 HIAA	0.333333333	0.427876984	0.75438302	FALSE
Low 60 Min	Bacteroides	5 HIAA	-0.214285714	0.619097222	0.670688657	FALSE
High Control	Bacteroides	5 HIAA	-0.073192505	0.863253393	0.935191176	FALSE
High 0 Min	Bacteroides	5 HIAA	0.833333333	0.015376984	0.199900794	FALSE
High 30 Min	Bacteroides	5 HIAA	-0.071428571	0.881994048	0.887313022	FALSE
High 60 Min	Bacteroides	5 HIAA	0.047619048	0.934871032	0.977546655	FALSE
Low Control	Bacteroides	HVA	-0.409158544	0.314149428	0.617531772	FALSE
Low 0 Min	Bacteroides	HVA	0.304407774	0.463514823	0.60256927	FALSE
Low 30 Min	Bacteroides	HVA	-0.393193374	0.335223335	0.75438302	FALSE
Low 60 Min	Bacteroides	HVA	0.025367314	0.952456686	0.952456686	FALSE
High Control	Bacteroides	HVA	-0.024397502	0.954272834	0.954272834	FALSE
High 0 Min	Bacteroides	HVA	-0.512347538	0.194223421	0.420817413	FALSE
High 30 Min	Bacteroides	HVA	0.190940654	0.650592821	0.845770668	FALSE
High 60 Min	Bacteroides	HVA	0.196411446	0.641090242	0.926019238	FALSE
Low Control	Bacteroides	5HT	-0.333333333	0.427876984	0.695300099	FALSE
Low 0 Min	Bacteroides	5HT	-0.523809524	0.196626984	0.319518849	FALSE
Low 30 Min	Bacteroides	5HT	-0.19047619	0.664583333	0.75438302	FALSE
Low 60 Min	Bacteroides	5HT	0.404761905	0.326835317	0.527514084	FALSE
High Control	Bacteroides	5HT	-0.142857143	0.75203373	0.935191176	FALSE
High 0 Min	Bacteroides	5HT	0.19047619	0.664583333	0.785416667	FALSE
High 30 Min	Bacteroides	5HT	-0.30952381	0.461805556	0.845716589	FALSE
High 60 Min	Bacteroides	5HT	0.761904762	0.036755952	0.225533234	FALSE
Low Control	Bacteroides	UNKN #1	-0.545544726	0.161938228	0.617531772	FALSE
Low 0 Min	Bacteroides	UNKN #1	0.251501515	0.547942604	0.647568531	FALSE
Low 30 Min	Bacteroides	UNKN #1	0.49401176	0.21339733	0.693541323	FALSE
Low 60 Min	Bacteroides	UNKN #1	-0.277128548	0.506375425	0.658288053	FALSE
High Control	Bacteroides	UNKN #1	0.514979293	0.191549313	0.830047025	FALSE
High 0 Min	Bacteroides	UNKN #1	-0.050734629	0.905035684	0.905035684	FALSE
High 30 Min	Bacteroides	UNKN #1	0.191620202	0.649410201	0.845770668	FALSE
High 60 Min	Bacteroides	UNKN #1	0.011976263	0.977546655	0.977546655	FALSE
Low Control	Bacteroides	UNKN #2	0.073192505	0.863253393	0.863253393	FALSE
Low 0 Min	Bacteroides	UNKN #2	-0.404761905	0.326835317	0.472095459	FALSE
Low 30 Min	Bacteroides	UNKN #2	0.13253974	0.75438302	0.75438302	FALSE
Low 60 Min	Bacteroides	UNKN #2	-0.371264141	0.365202058	0.527514084	FALSE
High Control	Bacteroides	UNKN #2	0.357142857	0.389384921	0.935191176	FALSE
High 0 Min	Bacteroides	UNKN #2	0.452380952	0.267460317	0.434623016	FALSE
High 30 Min	Bacteroides	UNKN #2	-0.060245337	0.887313022	0.887313022	FALSE
High 60 Min	Bacteroides	UNKN #2	0.69047619	0.069394841	0.225533234	FALSE
Low Control	Bacteroides	Histidine	-0.428571429	0.299206349	0.617531772	FALSE
Low 0 Min	Bacteroides	Histidine	-0.880952381	0.007242063	0.046428571	TRUE
Low 30 Min	Bacteroides	Histidine	0.238095238	0.582142857	0.75438302	FALSE
Low 60 Min	Bacteroides	Histidine	-0.666666667	0.083085317	0.358222234	FALSE
High Control	Bacteroides	Histidine	0.166666667	0.703323413	0.935191176	FALSE
High 0 Min	Bacteroides	Histidine	0.452380952	0.267460317	0.434623016	FALSE
High 30 Min	Bacteroides	Histidine	0.404761905	0.326835317	0.845716589	FALSE
High 60 Min	Bacteroides	Histidine	-0.30952381	0.461805556	0.750434028	FALSE
Low Control	Bacteroides	Histamine	0.476190476	0.243055556	0.617531772	FALSE
Low 0 Min	Bacteroides	Histamine	-0.857142857	0.010714286	0.046428571	TRUE
Low 30 Min	Bacteroides	Histamine	-0.261904762	0.53640873	0.75438302	FALSE
Low 60 Min	Bacteroides	Histamine	-0.428571429	0.299206349	0.527514084	FALSE
High Control	Bacteroides	Histamine	-0.214285714	0.619097222	0.935191176	FALSE
High 0 Min	Bacteroides	Histamine	0.642857143	0.096180556	0.420817413	FALSE
High 30 Min	Bacteroides	Histamine	0.523809524	0.196626984	0.845716589	FALSE
High 60 Min	Bacteroides	Histamine	0.452380952	0.267460317	0.579497354	FALSE
Low Control	Megamonas	L DOPA	0.238095238	0.582142857	0.888767136	FALSE
Low 0 Min	Megamonas	L DOPA	-0.428571429	0.299206349	0.584790427	FALSE
Low 30 Min	Megamonas	L DOPA	-0.047619048	0.934871032	1	FALSE
Low 60 Min	Megamonas	L DOPA	-0.407192929	0.316709185	0.514652425	FALSE
High Control	Megamonas	L DOPA	-0.512347538	0.194223421	0.72104035	FALSE
High 0 Min	Megamonas	L DOPA	0.107786364	0.799460427	0.944816868	FALSE
High 30 Min	Megamonas	L DOPA	0.419169192	0.301266633	0.770328644	FALSE
High 60 Min	Megamonas	L DOPA	0.119762626	0.777583044	0.918961779	FALSE
Low Control	Megamonas	Norepinephrine	-0.19047619	0.664583333	0.888767136	FALSE
Low 0 Min	Megamonas	Norepinephrine	-0.238095238	0.582142857	0.840873016	FALSE
Low 30 Min	Megamonas	Norepinephrine	-0.642857143	0.096180556	0.250069444	FALSE
Low 60 Min	Megamonas	Norepinephrine	0.714285714	0.057589286	0.401459751	FALSE
High Control	Megamonas	Norepinephrine	-0.261904762	0.53640873	0.72104035	FALSE
High 0 Min	Megamonas	Norepinephrine	0.023809524	0.976785714	1	FALSE
High 30 Min	Megamonas	Norepinephrine	-0.166666667	0.703323413	0.770328644	FALSE
High 60 Min	Megamonas	Norepinephrine	-0.238095238	0.582142857	0.918961779	FALSE
Low Control	Megamonas	Epinephrine	0.047619048	0.934871032	0.934871032	FALSE
Low 0 Min	Megamonas	Epinephrine	-0.595238095	0.132291667	0.584790427	FALSE
Low 30 Min	Megamonas	Epinephrine	-0.904761905	0.004563492	0.029662698	TRUE
Low 60 Min	Megamonas	Epinephrine	0.19047619	0.664583333	0.831200397	FALSE
High Control	Megamonas	Epinephrine	0.380952381	0.359871032	0.72104035	FALSE
High 0 Min	Megamonas	Epinephrine	0.523809524	0.196626984	0.631944444	FALSE
High 30 Min	Megamonas	Epinephrine	-0.404761905	0.326835317	0.770328644	FALSE
High 60 Min	Megamonas	Epinephrine	0.142857143	0.75203373	0.918961779	FALSE
Low Control	Megamonas	Dopac	0.494871659	0.212476988	0.888767136	FALSE
Low 0 Min	Megamonas	Dopac	0.027277236	0.948880546	0.948880546	FALSE
Low 30 Min	Megamonas	Dopac	0.518267489	0.188235824	0.349580817	FALSE
Low 60 Min	Megamonas	Dopac	-0.518267489	0.188235824	0.401459751	FALSE
High Control	Megamonas	Dopac	0.24743583	0.554646423	0.72104035	FALSE
High 0 Min	Megamonas	Dopac	0	1	1	FALSE
High 30 Min	Megamonas	Dopac	0.585540044	0.12724659	0.770328644	FALSE
High 60 Min	Megamonas	Dopac	0.253673145	0.544373792	0.918961779	FALSE
Low Control	Megamonas	Dopamine	-0.142857143	0.75203373	0.888767136	FALSE
Low 0 Min	Megamonas	Dopamine	-0.380952381	0.359871032	0.584790427	FALSE
Low 30 Min	Megamonas	Dopamine	-0.833333333	0.015376984	0.066633598	FALSE
Low 60 Min	Megamonas	Dopamine	0.523809524	0.196626984	0.401459751	FALSE
High Control	Megamonas	Dopamine	0.095238095	0.840128968	0.840128968	FALSE
High 0 Min	Megamonas	Dopamine	0.428571429	0.299206349	0.648280423	FALSE
High 30 Min	Megamonas	Dopamine	-0.19047619	0.664583333	0.770328644	FALSE
High 60 Min	Megamonas	Dopamine	0.023809524	0.976785714	0.976785714	FALSE
Low Control	Megamonas	Salsolinol	0.518267489	0.188235824	0.888767136	FALSE
Low 0 Min	Megamonas	Salsolinol	0.45661166	0.255410932	0.584790427	FALSE
Low 30 Min	Megamonas	Salsolinol	0.518267489	0.188235824	0.349580817	FALSE
Low 60 Min	Megamonas	Salsolinol	-0.518267489	0.188235824	0.401459751	FALSE
High Control	Megamonas	Salsolinol	-0.329775088	0.425038591	0.72104035	FALSE
High 0 Min	Megamonas	Salsolinol	-0.179643939	0.670344277	0.944816868	FALSE
High 30 Min	Megamonas	Salsolinol	0.170782513	0.685954753	0.770328644	FALSE
High 60 Min	Megamonas	Salsolinol	-0.520029947	0.186472461	0.622535269	FALSE
Low Control	Megamonas	5 HIAA	-0.095810101	0.821452403	0.88990677	FALSE
Low 0 Min	Megamonas	5 HIAA	-0.071428571	0.881994048	0.948880546	FALSE
Low 30 Min	Megamonas	5 HIAA	-0.952380952	0.001140873	0.014831349	TRUE
Low 60 Min	Megamonas	5 HIAA	-0.5	0.216170635	0.401459751	FALSE
High Control	Megamonas	5 HIAA	0.463552535	0.247323263	0.72104035	FALSE
High 0 Min	Megamonas	5 HIAA	0.476190476	0.243055556	0.631944444	FALSE
High 30 Min	Megamonas	5 HIAA	-0.261904762	0.53640873	0.770328644	FALSE
High 60 Min	Megamonas	5 HIAA	0.333333333	0.427876984	0.918961779	FALSE
Low Control	Megamonas	HVA	0.300049599	0.470261741	0.888767136	FALSE
Low 0 Min	Megamonas	HVA	-0.050734629	0.905035684	0.948880546	FALSE
Low 30 Min	Megamonas	HVA	0.202938516	0.62980849	0.818751037	FALSE
Low 60 Min	Megamonas	HVA	0.063418286	0.881409155	0.881409155	FALSE
High Control	Megamonas	HVA	-0.463552535	0.247323263	0.72104035	FALSE
High 0 Min	Megamonas	HVA	0.26837252	0.520440978	0.944816868	FALSE
High 30 Min	Megamonas	HVA	0.027277236	0.948880546	0.948880546	FALSE
High 60 Min	Megamonas	HVA	0.699715778	0.05336247	0.622535269	FALSE
Low Control	Megamonas	5HT	0.166666667	0.703323413	0.888767136	FALSE
Low 0 Min	Megamonas	5HT	-0.619047619	0.114980159	0.584790427	FALSE
Low 30 Min	Megamonas	5HT	-0.261904762	0.53640873	0.77481261	FALSE
Low 60 Min	Megamonas	5HT	0.166666667	0.703323413	0.831200397	FALSE
High Control	Megamonas	5HT	-0.428571429	0.299206349	0.72104035	FALSE
High 0 Min	Megamonas	5HT	0.857142857	0.010714286	0.139285714	FALSE
High 30 Min	Megamonas	5HT	0.214285714	0.619097222	0.770328644	FALSE
High 60 Min	Megamonas	5HT	0.047619048	0.934871032	0.976785714	FALSE
Low Control	Megamonas	UNKN #1	0.351573268	0.39310561	0.888767136	FALSE
Low 0 Min	Megamonas	UNKN #1	-0.071857576	0.865730124	0.948880546	FALSE
Low 30 Min	Megamonas	UNKN #1	0	1	1	FALSE
Low 60 Min	Megamonas	UNKN #1	-0.096392539	0.820380411	0.881409155	FALSE
High Control	Megamonas	UNKN #1	-0.574860606	0.136058262	0.72104035	FALSE
High 0 Min	Megamonas	UNKN #1	-0.126836572	0.764719724	0.944816868	FALSE
High 30 Min	Megamonas	UNKN #1	-0.335335353	0.416791591	0.770328644	FALSE
High 60 Min	Megamonas	UNKN #1	0.514979293	0.191549313	0.622535269	FALSE
Low Control	Megamonas	UNKN #2	0.756322557	0.029884379	0.388496925	FALSE
Low 0 Min	Megamonas	UNKN #2	-0.476190476	0.243055556	0.584790427	FALSE
Low 30 Min	Megamonas	UNKN #2	0.337373885	0.413785279	0.672401078	FALSE
Low 60 Min	Megamonas	UNKN #2	-0.251501515	0.547942604	0.79147265	FALSE
High Control	Megamonas	UNKN #2	-0.30952381	0.461805556	0.72104035	FALSE
High 0 Min	Megamonas	UNKN #2	0.166666667	0.703323413	0.944816868	FALSE
High 30 Min	Megamonas	UNKN #2	-0.156637875	0.711072595	0.770328644	FALSE
High 60 Min	Megamonas	UNKN #2	0.571428571	0.151140873	0.622535269	FALSE
Low Control	Megamonas	Histidine	-0.357142857	0.389384921	0.888767136	FALSE
Low 0 Min	Megamonas	Histidine	-0.380952381	0.359871032	0.584790427	FALSE
Low 30 Min	Megamonas	Histidine	-0.166666667	0.703323413	0.831200397	FALSE
Low 60 Min	Megamonas	Histidine	-0.642857143	0.096180556	0.401459751	FALSE
High Control	Megamonas	Histidine	0.166666667	0.703323413	0.761933697	FALSE
High 0 Min	Megamonas	Histidine	0.595238095	0.132291667	0.631944444	FALSE
High 30 Min	Megamonas	Histidine	0.404761905	0.326835317	0.770328644	FALSE
High 60 Min	Megamonas	Histidine	0.214285714	0.619097222	0.918961779	FALSE
Low Control	Megamonas	Histamine	0.19047619	0.664583333	0.888767136	FALSE
Low 0 Min	Megamonas	Histamine	-0.428571429	0.299206349	0.584790427	FALSE
Low 30 Min	Megamonas	Histamine	-0.761904762	0.036755952	0.119456845	FALSE
Low 60 Min	Megamonas	Histamine	-0.523809524	0.196626984	0.401459751	FALSE
High Control	Megamonas	Histamine	-0.214285714	0.619097222	0.731660354	FALSE
High 0 Min	Megamonas	Histamine	0.5	0.216170635	0.631944444	FALSE
High 30 Min	Megamonas	Histamine	0.285714286	0.500793651	0.770328644	FALSE
High 60 Min	Megamonas	Histamine	-0.166666667	0.703323413	0.918961779	FALSE
Low Control	Lachnospiraceae_unclassified	L DOPA	-0.380952381	0.359871032	0.794628685	FALSE
Low 0 Min	Lachnospiraceae_unclassified	L DOPA	-0.69047619	0.069394841	0.540070211	FALSE
Low 30 Min	Lachnospiraceae_unclassified	L DOPA	0.642857143	0.096180556	0.416782407	FALSE
Low 60 Min	Lachnospiraceae_unclassified	L DOPA	-0.107786364	0.799460427	0.977410185	FALSE
High Control	Lachnospiraceae_unclassified	L DOPA	-0.292770022	0.481617814	0.803589152	FALSE
High 0 Min	Lachnospiraceae_unclassified	L DOPA	-0.179643939	0.670344277	0.75203373	FALSE
High 30 Min	Lachnospiraceae_unclassified	L DOPA	-0.023952525	0.95510619	1	FALSE
High 60 Min	Lachnospiraceae_unclassified	L DOPA	0.562884343	0.146331533	0.468369709	FALSE
Low Control	Lachnospiraceae_unclassified	Norepinephrine	0.428571429	0.299206349	0.794628685	FALSE
Low 0 Min	Lachnospiraceae_unclassified	Norepinephrine	0	1	1	FALSE
Low 30 Min	Lachnospiraceae_unclassified	Norepinephrine	0.19047619	0.664583333	0.863958333	FALSE
Low 60 Min	Lachnospiraceae_unclassified	Norepinephrine	-0.261904762	0.53640873	0.977410185	FALSE
High Control	Lachnospiraceae_unclassified	Norepinephrine	-0.714285714	0.057589286	0.374330357	FALSE
High 0 Min	Lachnospiraceae_unclassified	Norepinephrine	-0.452380952	0.267460317	0.579497354	FALSE
High 30 Min	Lachnospiraceae_unclassified	Norepinephrine	0.285714286	0.500793651	0.723368607	FALSE
High 60 Min	Lachnospiraceae_unclassified	Norepinephrine	-0.69047619	0.069394841	0.416782407	FALSE
Low Control	Lachnospiraceae_unclassified	Epinephrine	0.19047619	0.664583333	0.831200397	FALSE
Low 0 Min	Lachnospiraceae_unclassified	Epinephrine	-0.404761905	0.326835317	0.708143188	FALSE
Low 30 Min	Lachnospiraceae_unclassified	Epinephrine	-0.047619048	0.934871032	0.934871032	FALSE
Low 60 Min	Lachnospiraceae_unclassified	Epinephrine	-0.285714286	0.500793651	0.977410185	FALSE
High Control	Lachnospiraceae_unclassified	Epinephrine	-0.166666667	0.703323413	0.803589152	FALSE
High 0 Min	Lachnospiraceae_unclassified	Epinephrine	0.619047619	0.114980159	0.330841134	FALSE
High 30 Min	Lachnospiraceae_unclassified	Epinephrine	0.5	0.216170635	0.562043651	FALSE
High 60 Min	Lachnospiraceae_unclassified	Epinephrine	-0.5	0.216170635	0.468369709	FALSE
Low Control	Lachnospiraceae_unclassified	Dopac	-0.32991444	0.424831068	0.794628685	FALSE
Low 0 Min	Lachnospiraceae_unclassified	Dopac	0.027277236	0.948880546	1	FALSE
Low 30 Min	Lachnospiraceae_unclassified	Dopac	-0.272772363	0.513354991	0.77481261	FALSE
Low 60 Min	Lachnospiraceae_unclassified	Dopac	0.21821789	0.603645057	0.977410185	FALSE
High Control	Lachnospiraceae_unclassified	Dopac	0.24743583	0.554646423	0.803589152	FALSE
High 0 Min	Lachnospiraceae_unclassified	Dopac	0.377964473	0.355917684	0.584790427	FALSE
High 30 Min	Lachnospiraceae_unclassified	Dopac	0.585540044	0.12724659	0.413551417	FALSE
High 60 Min	Lachnospiraceae_unclassified	Dopac	0.342458745	0.406327112	0.660281557	FALSE
Low Control	Lachnospiraceae_unclassified	Dopamine	0.571428571	0.151140873	0.794628685	FALSE
Low 0 Min	Lachnospiraceae_unclassified	Dopamine	-0.095238095	0.840128968	0.99287969	FALSE
Low 30 Min	Lachnospiraceae_unclassified	Dopamine	-0.142857143	0.75203373	0.888767136	FALSE
Low 60 Min	Lachnospiraceae_unclassified	Dopamine	-0.166666667	0.703323413	0.977410185	FALSE
High Control	Lachnospiraceae_unclassified	Dopamine	-0.761904762	0.036755952	0.374330357	FALSE
High 0 Min	Lachnospiraceae_unclassified	Dopamine	0.261904762	0.53640873	0.697331349	FALSE
High 30 Min	Lachnospiraceae_unclassified	Dopamine	0.714285714	0.057589286	0.300710979	FALSE
High 60 Min	Lachnospiraceae_unclassified	Dopamine	-0.761904762	0.036755952	0.416782407	FALSE
Low Control	Lachnospiraceae_unclassified	Salsolinol	-0.354604072	0.388751488	0.794628685	FALSE
Low 0 Min	Lachnospiraceae_unclassified	Salsolinol	0.317091431	0.444104661	0.824765799	FALSE
Low 30 Min	Lachnospiraceae_unclassified	Salsolinol	-0.272772363	0.513354991	0.77481261	FALSE
Low 60 Min	Lachnospiraceae_unclassified	Salsolinol	0.21821789	0.603645057	0.977410185	FALSE
High Control	Lachnospiraceae_unclassified	Salsolinol	0.13952023	0.741774602	0.803589152	FALSE
High 0 Min	Lachnospiraceae_unclassified	Salsolinol	-0.586836868	0.126198986	0.330841134	FALSE
High 30 Min	Lachnospiraceae_unclassified	Salsolinol	0.317167524	0.443989242	0.721482518	FALSE
High 60 Min	Lachnospiraceae_unclassified	Salsolinol	-0.202938516	0.62980849	0.744319124	FALSE
Low Control	Lachnospiraceae_unclassified	5 HIAA	0	1	1	FALSE
Low 0 Min	Lachnospiraceae_unclassified	5 HIAA	-0.476190476	0.243055556	0.708143188	FALSE
Low 30 Min	Lachnospiraceae_unclassified	5 HIAA	0.047619048	0.934871032	0.934871032	FALSE
Low 60 Min	Lachnospiraceae_unclassified	5 HIAA	-0.047619048	0.934871032	0.977410185	FALSE
High Control	Lachnospiraceae_unclassified	5 HIAA	-0.219577516	0.60133421	0.803589152	FALSE
High 0 Min	Lachnospiraceae_unclassified	5 HIAA	0.69047619	0.069394841	0.330841134	FALSE
High 30 Min	Lachnospiraceae_unclassified	5 HIAA	-0.19047619	0.664583333	0.863958333	FALSE
High 60 Min	Lachnospiraceae_unclassified	5 HIAA	-0.119047619	0.793005952	0.793005952	FALSE
Low Control	Lachnospiraceae_unclassified	HVA	-0.245495127	0.557856585	0.831200397	FALSE
Low 0 Min	Lachnospiraceae_unclassified	HVA	-0.469295318	0.240731006	0.708143188	FALSE
Low 30 Min	Lachnospiraceae_unclassified	HVA	-0.443928003	0.270526879	0.703369886	FALSE
Low 60 Min	Lachnospiraceae_unclassified	HVA	-0.304407774	0.463514823	0.977410185	FALSE
High Control	Lachnospiraceae_unclassified	HVA	-0.219577516	0.60133421	0.803589152	FALSE
High 0 Min	Lachnospiraceae_unclassified	HVA	-0.585540044	0.12724659	0.330841134	FALSE
High 30 Min	Lachnospiraceae_unclassified	HVA	0	1	1	FALSE
High 60 Min	Lachnospiraceae_unclassified	HVA	0.29461717	0.478726124	0.69149329	FALSE
Low Control	Lachnospiraceae_unclassified	5HT	-0.166666667	0.703323413	0.831200397	FALSE
Low 0 Min	Lachnospiraceae_unclassified	5HT	-0.214285714	0.619097222	0.914320437	FALSE
Low 30 Min	Lachnospiraceae_unclassified	5HT	-0.642857143	0.096180556	0.416782407	FALSE
Low 60 Min	Lachnospiraceae_unclassified	5HT	-0.476190476	0.243055556	0.977410185	FALSE
High Control	Lachnospiraceae_unclassified	5HT	-0.357142857	0.389384921	0.803589152	FALSE
High 0 Min	Lachnospiraceae_unclassified	5HT	0.142857143	0.75203373	0.75203373	FALSE
High 30 Min	Lachnospiraceae_unclassified	5HT	0.142857143	0.75203373	0.888767136	FALSE
High 60 Min	Lachnospiraceae_unclassified	5HT	0.238095238	0.582142857	0.744319124	FALSE
Low Control	Lachnospiraceae_unclassified	UNKN #1	-0.545544726	0.161938228	0.794628685	FALSE
Low 0 Min	Lachnospiraceae_unclassified	UNKN #1	-0.646718181	0.083087725	0.540070211	FALSE
Low 30 Min	Lachnospiraceae_unclassified	UNKN #1	0.722944039	0.042731523	0.416782407	FALSE
Low 60 Min	Lachnospiraceae_unclassified	UNKN #1	-0.012049067	0.977410185	0.977410185	FALSE
High Control	Lachnospiraceae_unclassified	UNKN #1	-0.371264141	0.365202058	0.803589152	FALSE
High 0 Min	Lachnospiraceae_unclassified	UNKN #1	0.152203887	0.71899453	0.75203373	FALSE
High 30 Min	Lachnospiraceae_unclassified	UNKN #1	0.419169192	0.301266633	0.652744371	FALSE
High 60 Min	Lachnospiraceae_unclassified	UNKN #1	-0.167667677	0.691465352	0.749087464	FALSE
Low Control	Lachnospiraceae_unclassified	UNKN #2	0.024397502	0.954272834	1	FALSE
Low 0 Min	Lachnospiraceae_unclassified	UNKN #2	-0.428571429	0.299206349	0.708143188	FALSE
Low 30 Min	Lachnospiraceae_unclassified	UNKN #2	-0.301226683	0.468435637	0.77481261	FALSE
Low 60 Min	Lachnospiraceae_unclassified	UNKN #2	-0.658694444	0.075689688	0.977410185	FALSE
High Control	Lachnospiraceae_unclassified	UNKN #2	0.047619048	0.934871032	0.934871032	FALSE
High 0 Min	Lachnospiraceae_unclassified	UNKN #2	0.714285714	0.057589286	0.330841134	FALSE
High 30 Min	Lachnospiraceae_unclassified	UNKN #2	-0.325324818	0.431688386	0.721482518	FALSE
High 60 Min	Lachnospiraceae_unclassified	UNKN #2	0.523809524	0.196626984	0.468369709	FALSE
Low Control	Lachnospiraceae_unclassified	Histidine	-0.214285714	0.619097222	0.831200397	FALSE
Low 0 Min	Lachnospiraceae_unclassified	Histidine	-0.166666667	0.703323413	0.914320437	FALSE
Low 30 Min	Lachnospiraceae_unclassified	Histidine	-0.571428571	0.151140873	0.491207837	FALSE
Low 60 Min	Lachnospiraceae_unclassified	Histidine	-0.166666667	0.703323413	0.977410185	FALSE
High Control	Lachnospiraceae_unclassified	Histidine	-0.19047619	0.664583333	0.803589152	FALSE
High 0 Min	Lachnospiraceae_unclassified	Histidine	0.285714286	0.500793651	0.697331349	FALSE
High 30 Min	Lachnospiraceae_unclassified	Histidine	0.761904762	0.036755952	0.300710979	FALSE
High 60 Min	Lachnospiraceae_unclassified	Histidine	-0.452380952	0.267460317	0.496712018	FALSE
Low Control	Lachnospiraceae_unclassified	Histamine	0.333333333	0.427876984	0.794628685	FALSE
Low 0 Min	Lachnospiraceae_unclassified	Histamine	-0.19047619	0.664583333	0.914320437	FALSE
Low 30 Min	Lachnospiraceae_unclassified	Histamine	-0.261904762	0.53640873	0.77481261	FALSE
Low 60 Min	Lachnospiraceae_unclassified	Histamine	-0.095238095	0.840128968	0.977410185	FALSE
High Control	Lachnospiraceae_unclassified	Histamine	-0.404761905	0.326835317	0.803589152	FALSE
High 0 Min	Lachnospiraceae_unclassified	Histamine	0.380952381	0.359871032	0.584790427	FALSE
High 30 Min	Lachnospiraceae_unclassified	Histamine	0.69047619	0.069394841	0.300710979	FALSE
High 60 Min	Lachnospiraceae_unclassified	Histamine	-0.642857143	0.096180556	0.416782407	FALSE
Low Control	Megasphaera	L DOPA	0.333333333	0.427876984	0.618044533	FALSE
Low 0 Min	Megasphaera	L DOPA	-0.595238095	0.132291667	0.639037698	FALSE
Low 30 Min	Megasphaera	L DOPA	0.119047619	0.793005952	0.793005952	FALSE
Low 60 Min	Megasphaera	L DOPA	0.04790505	0.910315357	0.934871032	FALSE
High Control	Megasphaera	L DOPA	-0.195180015	0.643225539	0.760175637	FALSE
High 0 Min	Megasphaera	L DOPA	-0.035928788	0.932691475	0.932691475	FALSE
High 30 Min	Megasphaera	L DOPA	-0.143715151	0.734221475	0.747429395	FALSE
High 60 Min	Megasphaera	L DOPA	-0.035928788	0.932691475	0.934871032	FALSE
Low Control	Megasphaera	Norepinephrine	0.404761905	0.326835317	0.593703397	FALSE
Low 0 Min	Megasphaera	Norepinephrine	0.071428571	0.881994048	0.955493552	FALSE
Low 30 Min	Megasphaera	Norepinephrine	-0.404761905	0.326835317	0.631721168	FALSE
Low 60 Min	Megasphaera	Norepinephrine	-0.452380952	0.267460317	0.934871032	FALSE
High Control	Megasphaera	Norepinephrine	-0.357142857	0.389384921	0.760175637	FALSE
High 0 Min	Megasphaera	Norepinephrine	-0.642857143	0.096180556	0.416782407	FALSE
High 30 Min	Megasphaera	Norepinephrine	0.547619048	0.170982143	0.317538265	FALSE
High 60 Min	Megasphaera	Norepinephrine	-0.30952381	0.461805556	0.849108815	FALSE
Low Control	Megasphaera	Epinephrine	0.714285714	0.057589286	0.374330357	FALSE
Low 0 Min	Megasphaera	Epinephrine	-0.285714286	0.500793651	0.955493552	FALSE
Low 30 Min	Megasphaera	Epinephrine	-0.452380952	0.267460317	0.631721168	FALSE
Low 60 Min	Megasphaera	Epinephrine	-0.476190476	0.243055556	0.934871032	FALSE
High Control	Megasphaera	Epinephrine	0.285714286	0.500793651	0.760175637	FALSE
High 0 Min	Megasphaera	Epinephrine	0.476190476	0.243055556	0.52662037	FALSE
High 30 Min	Megasphaera	Epinephrine	0.428571429	0.299206349	0.388968254	FALSE
High 60 Min	Megasphaera	Epinephrine	-0.595238095	0.132291667	0.849108815	FALSE
Low Control	Megasphaera	Dopac	-0.371153744	0.365355936	0.593703397	FALSE
Low 0 Min	Megasphaera	Dopac	-0.081831709	0.847249145	0.955493552	FALSE
Low 30 Min	Megasphaera	Dopac	0.354604072	0.388751488	0.631721168	FALSE
Low 60 Min	Megasphaera	Dopac	0.054554473	0.897913138	0.934871032	FALSE
High Control	Megasphaera	Dopac	0.412393049	0.309958736	0.760175637	FALSE
High 0 Min	Megasphaera	Dopac	0.377964473	0.355917684	0.578366236	FALSE
High 30 Min	Megasphaera	Dopac	0.561142542	0.147860122	0.317538265	FALSE
High 60 Min	Megasphaera	Dopac	-0.240989487	0.565334518	0.849108815	FALSE
Low Control	Megasphaera	Dopamine	0.547619048	0.170982143	0.593703397	FALSE
Low 0 Min	Megasphaera	Dopamine	-0.023809524	0.976785714	0.976785714	FALSE
Low 30 Min	Megasphaera	Dopamine	-0.571428571	0.151140873	0.631721168	FALSE
Low 60 Min	Megasphaera	Dopamine	-0.238095238	0.582142857	0.934871032	FALSE
High Control	Megasphaera	Dopamine	-0.333333333	0.427876984	0.760175637	FALSE
High 0 Min	Megasphaera	Dopamine	0.238095238	0.582142857	0.756785714	FALSE
High 30 Min	Megasphaera	Dopamine	0.666666667	0.083085317	0.317538265	FALSE
High 60 Min	Megasphaera	Dopamine	-0.595238095	0.132291667	0.849108815	FALSE
Low Control	Megasphaera	Salsolinol	-0.409158544	0.314149428	0.593703397	FALSE
Low 0 Min	Megasphaera	Salsolinol	0.202938516	0.62980849	0.955493552	FALSE
Low 30 Min	Megasphaera	Salsolinol	0.354604072	0.388751488	0.631721168	FALSE
Low 60 Min	Megasphaera	Salsolinol	0.054554473	0.897913138	0.934871032	FALSE
High Control	Megasphaera	Salsolinol	0.202938516	0.62980849	0.760175637	FALSE
High 0 Min	Megasphaera	Salsolinol	-0.73055202	0.039555628	0.257111581	FALSE
High 30 Min	Megasphaera	Salsolinol	0.658732549	0.075666791	0.317538265	FALSE
High 60 Min	Megasphaera	Salsolinol	-0.088785601	0.834399788	0.934871032	FALSE
Low Control	Megasphaera	5 HIAA	0.119762626	0.777583044	0.841645075	FALSE
Low 0 Min	Megasphaera	5 HIAA	-0.428571429	0.299206349	0.777936508	FALSE
Low 30 Min	Megasphaera	5 HIAA	-0.476190476	0.243055556	0.631721168	FALSE
Low 60 Min	Megasphaera	5 HIAA	-0.047619048	0.934871032	0.934871032	FALSE
High Control	Megasphaera	5 HIAA	0.26837252	0.520440978	0.760175637	FALSE
High 0 Min	Megasphaera	5 HIAA	0.857142857	0.010714286	0.139285714	FALSE
High 30 Min	Megasphaera	5 HIAA	-0.452380952	0.267460317	0.38633157	FALSE
High 60 Min	Megasphaera	5 HIAA	-0.452380952	0.267460317	0.849108815	FALSE
Low Control	Megasphaera	HVA	-0.43643578	0.279658291	0.593703397	FALSE
Low 0 Min	Megasphaera	HVA	-0.558080918	0.150568177	0.639037698	FALSE
Low 30 Min	Megasphaera	HVA	-0.215622173	0.608064774	0.761933697	FALSE
Low 60 Min	Megasphaera	HVA	-0.317091431	0.444104661	0.934871032	FALSE
High Control	Megasphaera	HVA	-0.365962527	0.372624727	0.760175637	FALSE
High 0 Min	Megasphaera	HVA	-0.53674504	0.170189201	0.511230159	FALSE
High 30 Min	Megasphaera	HVA	0.136386181	0.747429395	0.747429395	FALSE
High 60 Min	Megasphaera	HVA	0.331444316	0.42255559	0.849108815	FALSE
Low Control	Megasphaera	5HT	-0.142857143	0.75203373	0.841645075	FALSE
Low 0 Min	Megasphaera	5HT	-0.261904762	0.53640873	0.955493552	FALSE
Low 30 Min	Megasphaera	5HT	-0.166666667	0.703323413	0.761933697	FALSE
Low 60 Min	Megasphaera	5HT	-0.857142857	0.010714286	0.139285714	FALSE
High Control	Megasphaera	5HT	-0.666666667	0.083085317	0.760175637	FALSE
High 0 Min	Megasphaera	5HT	0.142857143	0.75203373	0.814703208	FALSE
High 30 Min	Megasphaera	5HT	0.547619048	0.170982143	0.317538265	FALSE
High 60 Min	Megasphaera	5HT	-0.142857143	0.75203373	0.934871032	FALSE
Low Control	Megasphaera	UNKN #1	0.084862513	0.841645075	0.841645075	FALSE
Low 0 Min	Megasphaera	UNKN #1	-0.598813131	0.116753544	0.639037698	FALSE
Low 30 Min	Megasphaera	UNKN #1	0.373521087	0.362062598	0.631721168	FALSE
Low 60 Min	Megasphaera	UNKN #1	0.060245337	0.887313022	0.934871032	FALSE
High Control	Megasphaera	UNKN #1	0.011976263	0.977546655	0.977546655	FALSE
High 0 Min	Megasphaera	UNKN #1	-0.13952023	0.741774602	0.814703208	FALSE
High 30 Min	Megasphaera	UNKN #1	0.347311616	0.399263874	0.471857306	FALSE
High 60 Min	Megasphaera	UNKN #1	0.22754899	0.587844565	0.849108815	FALSE
Low Control	Megasphaera	UNKN #2	0.439155033	0.27632684	0.593703397	FALSE
Low 0 Min	Megasphaera	UNKN #2	-0.523809524	0.196626984	0.639037698	FALSE
Low 30 Min	Megasphaera	UNKN #2	0.192785077	0.647384452	0.761933697	FALSE
Low 60 Min	Megasphaera	UNKN #2	-0.143715151	0.734221475	0.934871032	FALSE
High Control	Megasphaera	UNKN #2	-0.166666667	0.703323413	0.761933697	FALSE
High 0 Min	Megasphaera	UNKN #2	0.428571429	0.299206349	0.555668934	FALSE
High 30 Min	Megasphaera	UNKN #2	-0.602453366	0.113964481	0.317538265	FALSE
High 60 Min	Megasphaera	UNKN #2	0.047619048	0.934871032	0.934871032	FALSE
Low Control	Megasphaera	Histidine	0.238095238	0.582142857	0.756785714	FALSE
Low 0 Min	Megasphaera	Histidine	-0.142857143	0.75203373	0.955493552	FALSE
Low 30 Min	Megasphaera	Histidine	-0.19047619	0.664583333	0.761933697	FALSE
Low 60 Min	Megasphaera	Histidine	0.119047619	0.793005952	0.934871032	FALSE
High Control	Megasphaera	Histidine	0.261904762	0.53640873	0.760175637	FALSE
High 0 Min	Megasphaera	Histidine	0.30952381	0.461805556	0.667052469	FALSE
High 30 Min	Megasphaera	Histidine	0.595238095	0.132291667	0.317538265	FALSE
High 60 Min	Megasphaera	Histidine	-0.285714286	0.500793651	0.849108815	FALSE
Low Control	Megasphaera	Histamine	0.80952381	0.021775794	0.283085317	FALSE
Low 0 Min	Megasphaera	Histamine	-0.166666667	0.703323413	0.955493552	FALSE
Low 30 Min	Megasphaera	Histamine	-0.476190476	0.243055556	0.631721168	FALSE
Low 60 Min	Megasphaera	Histamine	-0.238095238	0.582142857	0.934871032	FALSE
High Control	Megasphaera	Histamine	-0.5	0.216170635	0.760175637	FALSE
High 0 Min	Megasphaera	Histamine	0.523809524	0.196626984	0.511230159	FALSE
High 30 Min	Megasphaera	Histamine	0.5	0.216170635	0.351277282	FALSE
High 60 Min	Megasphaera	Histamine	-0.523809524	0.196626984	0.849108815	FALSE
Low Control	Prevotellaceae_UCG 001	L DOPA	-0.666666667	0.083085317	0.540054563	FALSE
Low 0 Min	Prevotellaceae_UCG 001	L DOPA	-0.547619048	0.170982143	0.740922619	FALSE
Low 30 Min	Prevotellaceae_UCG 001	L DOPA	0.452380952	0.267460317	0.824765799	FALSE
Low 60 Min	Prevotellaceae_UCG 001	L DOPA	-0.059881313	0.88799065	0.977410185	FALSE
High Control	Prevotellaceae_UCG 001	L DOPA	-0.390360029	0.339030183	0.976785714	FALSE
High 0 Min	Prevotellaceae_UCG 001	L DOPA	-0.156626506	0.711092879	0.867716288	FALSE
High 30 Min	Prevotellaceae_UCG 001	L DOPA	0.131738889	0.755832636	0.755832636	FALSE
High 60 Min	Prevotellaceae_UCG 001	L DOPA	0.311382828	0.452798757	0.934871032	FALSE
Low Control	Prevotellaceae_UCG 001	Norepinephrine	0.285714286	0.500793651	1	FALSE
Low 0 Min	Prevotellaceae_UCG 001	Norepinephrine	0.214285714	0.619097222	0.952456686	FALSE
Low 30 Min	Prevotellaceae_UCG 001	Norepinephrine	-0.095238095	0.840128968	0.840128968	FALSE
Low 60 Min	Prevotellaceae_UCG 001	Norepinephrine	-0.404761905	0.326835317	0.977410185	FALSE
High Control	Prevotellaceae_UCG 001	Norepinephrine	-0.19047619	0.664583333	0.976785714	FALSE
High 0 Min	Prevotellaceae_UCG 001	Norepinephrine	-0.562884343	0.146331533	0.380461985	FALSE
High 30 Min	Prevotellaceae_UCG 001	Norepinephrine	0.333333333	0.427876984	0.556240079	FALSE
High 60 Min	Prevotellaceae_UCG 001	Norepinephrine	-0.761904762	0.036755952	0.477827381	FALSE
Low Control	Prevotellaceae_UCG 001	Epinephrine	-0.047619048	0.934871032	1	FALSE
Low 0 Min	Prevotellaceae_UCG 001	Epinephrine	0.19047619	0.664583333	0.952456686	FALSE
Low 30 Min	Prevotellaceae_UCG 001	Epinephrine	-0.19047619	0.664583333	0.840128968	FALSE
Low 60 Min	Prevotellaceae_UCG 001	Epinephrine	-0.30952381	0.461805556	0.977410185	FALSE
High Control	Prevotellaceae_UCG 001	Epinephrine	-0.19047619	0.664583333	0.976785714	FALSE
High 0 Min	Prevotellaceae_UCG 001	Epinephrine	0.467074242	0.243269917	0.527084819	FALSE
High 30 Min	Prevotellaceae_UCG 001	Epinephrine	0.404761905	0.326835317	0.519813713	FALSE
High 60 Min	Prevotellaceae_UCG 001	Epinephrine	-0.238095238	0.582142857	0.934871032	FALSE
Low Control	Prevotellaceae_UCG 001	Dopac	0.041239305	0.922763927	1	FALSE
Low 0 Min	Prevotellaceae_UCG 001	Dopac	0.027277236	0.948880546	0.952456686	FALSE
Low 30 Min	Prevotellaceae_UCG 001	Dopac	-0.109108945	0.797038574	0.840128968	FALSE
Low 60 Min	Prevotellaceae_UCG 001	Dopac	0.136386181	0.747429395	0.977410185	FALSE
High Control	Prevotellaceae_UCG 001	Dopac	0.08247861	0.846052524	0.976785714	FALSE
High 0 Min	Prevotellaceae_UCG 001	Dopac	0.38023455	0.352796805	0.655194067	FALSE
High 30 Min	Prevotellaceae_UCG 001	Dopac	0.463552535	0.247323263	0.496712018	FALSE
High 60 Min	Prevotellaceae_UCG 001	Dopac	0.050734629	0.905035684	0.934871032	FALSE
Low Control	Prevotellaceae_UCG 001	Dopamine	0.333333333	0.427876984	1	FALSE
Low 0 Min	Prevotellaceae_UCG 001	Dopamine	0.214285714	0.619097222	0.952456686	FALSE
Low 30 Min	Prevotellaceae_UCG 001	Dopamine	-0.333333333	0.427876984	0.824765799	FALSE
Low 60 Min	Prevotellaceae_UCG 001	Dopamine	-0.19047619	0.664583333	0.977410185	FALSE
High Control	Prevotellaceae_UCG 001	Dopamine	-0.476190476	0.243055556	0.976785714	FALSE
High 0 Min	Prevotellaceae_UCG 001	Dopamine	0.22754899	0.587844565	0.849108815	FALSE
High 30 Min	Prevotellaceae_UCG 001	Dopamine	0.595238095	0.132291667	0.343958333	FALSE
High 60 Min	Prevotellaceae_UCG 001	Dopamine	-0.357142857	0.389384921	0.934871032	FALSE
Low Control	Prevotellaceae_UCG 001	Salsolinol	0	1	1	FALSE
Low 0 Min	Prevotellaceae_UCG 001	Salsolinol	-0.025367314	0.952456686	0.952456686	FALSE
Low 30 Min	Prevotellaceae_UCG 001	Salsolinol	-0.109108945	0.797038574	0.840128968	FALSE
Low 60 Min	Prevotellaceae_UCG 001	Salsolinol	0.136386181	0.747429395	0.977410185	FALSE
High Control	Prevotellaceae_UCG 001	Salsolinol	-0.063418286	0.881409155	0.976785714	FALSE
High 0 Min	Prevotellaceae_UCG 001	Salsolinol	-0.831325301	0.010530923	0.074377972	FALSE
High 30 Min	Prevotellaceae_UCG 001	Salsolinol	0.80511756	0.015904562	0.171407721	FALSE
High 60 Min	Prevotellaceae_UCG 001	Salsolinol	-0.202938516	0.62980849	0.934871032	FALSE
Low Control	Prevotellaceae_UCG 001	5 HIAA	-0.035928788	0.932691475	1	FALSE
Low 0 Min	Prevotellaceae_UCG 001	5 HIAA	-0.714285714	0.057589286	0.374330357	FALSE
Low 30 Min	Prevotellaceae_UCG 001	5 HIAA	-0.095238095	0.840128968	0.840128968	FALSE
Low 60 Min	Prevotellaceae_UCG 001	5 HIAA	-0.119047619	0.793005952	0.977410185	FALSE
High Control	Prevotellaceae_UCG 001	5 HIAA	0.121987509	0.773532403	0.976785714	FALSE
High 0 Min	Prevotellaceae_UCG 001	5 HIAA	0.826362121	0.011442765	0.074377972	FALSE
High 30 Min	Prevotellaceae_UCG 001	5 HIAA	-0.761904762	0.036755952	0.171407721	FALSE
High 60 Min	Prevotellaceae_UCG 001	5 HIAA	0.047619048	0.934871032	0.934871032	FALSE
Low Control	Prevotellaceae_UCG 001	HVA	0.027277236	0.948880546	1	FALSE
Low 0 Min	Prevotellaceae_UCG 001	HVA	-0.177571201	0.673986657	0.952456686	FALSE
Low 30 Min	Prevotellaceae_UCG 001	HVA	-0.317091431	0.444104661	0.824765799	FALSE
Low 60 Min	Prevotellaceae_UCG 001	HVA	-0.380509717	0.352419362	0.977410185	FALSE
High Control	Prevotellaceae_UCG 001	HVA	-0.024397502	0.954272834	0.976785714	FALSE
High 0 Min	Prevotellaceae_UCG 001	HVA	-0.576784815	0.134446269	0.380461985	FALSE
High 30 Min	Prevotellaceae_UCG 001	HVA	0.245495127	0.557856585	0.659285055	FALSE
High 60 Min	Prevotellaceae_UCG 001	HVA	-0.171860016	0.684051292	0.934871032	FALSE
Low Control	Prevotellaceae_UCG 001	5HT	-0.095238095	0.840128968	1	FALSE
Low 0 Min	Prevotellaceae_UCG 001	5HT	-0.119047619	0.793005952	0.952456686	FALSE
Low 30 Min	Prevotellaceae_UCG 001	5HT	-0.404761905	0.326835317	0.824765799	FALSE
Low 60 Min	Prevotellaceae_UCG 001	5HT	-0.714285714	0.057589286	0.748660714	FALSE
High Control	Prevotellaceae_UCG 001	5HT	-0.19047619	0.664583333	0.976785714	FALSE
High 0 Min	Prevotellaceae_UCG 001	5HT	-0.059881313	0.88799065	0.88799065	FALSE
High 30 Min	Prevotellaceae_UCG 001	5HT	0.380952381	0.359871032	0.519813713	FALSE
High 60 Min	Prevotellaceae_UCG 001	5HT	-0.047619048	0.934871032	0.934871032	FALSE
Low Control	Prevotellaceae_UCG 001	UNKN #1	-0.763762616	0.027396044	0.356148571	FALSE
Low 0 Min	Prevotellaceae_UCG 001	UNKN #1	-0.718575757	0.04462261	0.374330357	FALSE
Low 30 Min	Prevotellaceae_UCG 001	UNKN #1	0.650649635	0.080614713	0.824765799	FALSE
Low 60 Min	Prevotellaceae_UCG 001	UNKN #1	0.012049067	0.977410185	0.977410185	FALSE
High Control	Prevotellaceae_UCG 001	UNKN #1	0.203596465	0.628674673	0.976785714	FALSE
High 0 Min	Prevotellaceae_UCG 001	UNKN #1	0.076559016	0.857011776	0.88799065	FALSE
High 30 Min	Prevotellaceae_UCG 001	UNKN #1	0.73055202	0.039555628	0.171407721	FALSE
High 60 Min	Prevotellaceae_UCG 001	UNKN #1	-0.059881313	0.88799065	0.934871032	FALSE
Low Control	Prevotellaceae_UCG 001	UNKN #2	-0.121987509	0.773532403	1	FALSE
Low 0 Min	Prevotellaceae_UCG 001	UNKN #2	-0.095238095	0.840128968	0.952456686	FALSE
Low 30 Min	Prevotellaceae_UCG 001	UNKN #2	-0.13253974	0.75438302	0.840128968	FALSE
Low 60 Min	Prevotellaceae_UCG 001	UNKN #2	-0.467074242	0.243269917	0.977410185	FALSE
High Control	Prevotellaceae_UCG 001	UNKN #2	0.023809524	0.976785714	0.976785714	FALSE
High 0 Min	Prevotellaceae_UCG 001	UNKN #2	0.610789394	0.107721237	0.380461985	FALSE
High 30 Min	Prevotellaceae_UCG 001	UNKN #2	-0.204834144	0.626543548	0.678755511	FALSE
High 60 Min	Prevotellaceae_UCG 001	UNKN #2	0.666666667	0.083085317	0.540054563	FALSE
Low Control	Prevotellaceae_UCG 001	Histidine	-0.476190476	0.243055556	1	FALSE
Low 0 Min	Prevotellaceae_UCG 001	Histidine	0.19047619	0.664583333	0.952456686	FALSE
Low 30 Min	Prevotellaceae_UCG 001	Histidine	-0.523809524	0.196626984	0.824765799	FALSE
Low 60 Min	Prevotellaceae_UCG 001	Histidine	-0.047619048	0.934871032	0.977410185	FALSE
High Control	Prevotellaceae_UCG 001	Histidine	-0.166666667	0.703323413	0.976785714	FALSE
High 0 Min	Prevotellaceae_UCG 001	Histidine	0.143715151	0.734221475	0.867716288	FALSE
High 30 Min	Prevotellaceae_UCG 001	Histidine	0.666666667	0.083085317	0.270027282	FALSE
High 60 Min	Prevotellaceae_UCG 001	Histidine	-0.595238095	0.132291667	0.573263889	FALSE
Low Control	Prevotellaceae_UCG 001	Histamine	0.047619048	0.934871032	1	FALSE
Low 0 Min	Prevotellaceae_UCG 001	Histamine	0.166666667	0.703323413	0.952456686	FALSE
Low 30 Min	Prevotellaceae_UCG 001	Histamine	-0.404761905	0.326835317	0.824765799	FALSE
Low 60 Min	Prevotellaceae_UCG 001	Histamine	-0.166666667	0.703323413	0.977410185	FALSE
High Control	Prevotellaceae_UCG 001	Histamine	-0.857142857	0.010714286	0.139285714	FALSE
High 0 Min	Prevotellaceae_UCG 001	Histamine	0.27545404	0.509054073	0.827212868	FALSE
High 30 Min	Prevotellaceae_UCG 001	Histamine	0.452380952	0.267460317	0.496712018	FALSE
High 60 Min	Prevotellaceae_UCG 001	Histamine	-0.380952381	0.359871032	0.934871032	FALSE
Low Control	Phascolarctobacterium	L DOPA	0.285714286	0.500793651	0.948880546	FALSE
Low 0 Min	Phascolarctobacterium	L DOPA	-0.357142857	0.389384921	1	FALSE
Low 30 Min	Phascolarctobacterium	L DOPA	-0.383240404	0.348683741	0.503654293	FALSE
Low 60 Min	Phascolarctobacterium	L DOPA	0	1	1	FALSE
High Control	Phascolarctobacterium	L DOPA	-0.146385011	0.729423925	0.790209252	FALSE
High 0 Min	Phascolarctobacterium	L DOPA	0	1	1	FALSE
High 30 Min	Phascolarctobacterium	L DOPA	-0.023952525	0.95510619	0.976785714	FALSE
High 60 Min	Phascolarctobacterium	L DOPA	0.239525252	0.567772152	0.756785714	FALSE
Low Control	Phascolarctobacterium	Norepinephrine	0.119047619	0.793005952	0.948880546	FALSE
Low 0 Min	Phascolarctobacterium	Norepinephrine	0.119047619	0.793005952	1	FALSE
Low 30 Min	Phascolarctobacterium	Norepinephrine	-0.874267171	0.004512386	0.058661013	FALSE
Low 60 Min	Phascolarctobacterium	Norepinephrine	-0.19047619	0.664583333	0.959953704	FALSE
High Control	Phascolarctobacterium	Norepinephrine	0.357142857	0.389384921	0.632750496	FALSE
High 0 Min	Phascolarctobacterium	Norepinephrine	-0.523809524	0.196626984	0.496712018	FALSE
High 30 Min	Phascolarctobacterium	Norepinephrine	-0.023809524	0.976785714	0.976785714	FALSE
High 60 Min	Phascolarctobacterium	Norepinephrine	-0.238095238	0.582142857	0.756785714	FALSE
Low Control	Phascolarctobacterium	Epinephrine	0.357142857	0.389384921	0.948880546	FALSE
Low 0 Min	Phascolarctobacterium	Epinephrine	-0.19047619	0.664583333	1	FALSE
Low 30 Min	Phascolarctobacterium	Epinephrine	-0.55090808	0.157018422	0.340206581	FALSE
Low 60 Min	Phascolarctobacterium	Epinephrine	-0.285714286	0.500793651	0.871664187	FALSE
High Control	Phascolarctobacterium	Epinephrine	0.071428571	0.881994048	0.881994048	FALSE
High 0 Min	Phascolarctobacterium	Epinephrine	0.452380952	0.267460317	0.496712018	FALSE
High 30 Min	Phascolarctobacterium	Epinephrine	0.119047619	0.793005952	0.976785714	FALSE
High 60 Min	Phascolarctobacterium	Epinephrine	-0.714285714	0.057589286	0.197878821	FALSE
Low Control	Phascolarctobacterium	Dopac	-0.08247861	0.846052524	0.948880546	FALSE
Low 0 Min	Phascolarctobacterium	Dopac	-0.054554473	0.897913138	1	FALSE
Low 30 Min	Phascolarctobacterium	Dopac	0.76834982	0.025927834	0.112353947	FALSE
Low 60 Min	Phascolarctobacterium	Dopac	0.327326835	0.428691507	0.871664187	FALSE
High Control	Phascolarctobacterium	Dopac	-0.412393049	0.309958736	0.588174201	FALSE
High 0 Min	Phascolarctobacterium	Dopac	0.629940788	0.094132767	0.407908655	FALSE
High 30 Min	Phascolarctobacterium	Dopac	0.073192505	0.863253393	0.976785714	FALSE
High 60 Min	Phascolarctobacterium	Dopac	-0.012683657	0.976220693	0.976785714	FALSE
Low Control	Phascolarctobacterium	Dopamine	0.166666667	0.703323413	0.948880546	FALSE
Low 0 Min	Phascolarctobacterium	Dopamine	0	1	1	FALSE
Low 30 Min	Phascolarctobacterium	Dopamine	-0.610789394	0.107721237	0.340206581	FALSE
Low 60 Min	Phascolarctobacterium	Dopamine	-0.30952381	0.461805556	0.871664187	FALSE
High Control	Phascolarctobacterium	Dopamine	0.19047619	0.664583333	0.785416667	FALSE
High 0 Min	Phascolarctobacterium	Dopamine	0.023809524	0.976785714	1	FALSE
High 30 Min	Phascolarctobacterium	Dopamine	0.142857143	0.75203373	0.976785714	FALSE
High 60 Min	Phascolarctobacterium	Dopamine	-0.714285714	0.057589286	0.197878821	FALSE
Low Control	Phascolarctobacterium	Salsolinol	-0.027277236	0.948880546	0.948880546	FALSE
Low 0 Min	Phascolarctobacterium	Salsolinol	0.405877032	0.318428338	1	FALSE
Low 30 Min	Phascolarctobacterium	Salsolinol	0.76834982	0.025927834	0.112353947	FALSE
Low 60 Min	Phascolarctobacterium	Salsolinol	0.327326835	0.428691507	0.871664187	FALSE
High Control	Phascolarctobacterium	Salsolinol	0.291724116	0.483258208	0.698039634	FALSE
High 0 Min	Phascolarctobacterium	Salsolinol	-0.670670707	0.068692742	0.407908655	FALSE
High 30 Min	Phascolarctobacterium	Salsolinol	-0.585540044	0.12724659	0.976785714	FALSE
High 60 Min	Phascolarctobacterium	Salsolinol	0.684917491	0.060885791	0.197878821	FALSE
Low Control	Phascolarctobacterium	5 HIAA	0.263477778	0.528366471	0.948880546	FALSE
Low 0 Min	Phascolarctobacterium	5 HIAA	-0.19047619	0.664583333	1	FALSE
Low 30 Min	Phascolarctobacterium	5 HIAA	-0.55090808	0.157018422	0.340206581	FALSE
Low 60 Min	Phascolarctobacterium	5 HIAA	-0.261904762	0.53640873	0.871664187	FALSE
High Control	Phascolarctobacterium	5 HIAA	0.634335047	0.091162664	0.296278658	FALSE
High 0 Min	Phascolarctobacterium	5 HIAA	0.666666667	0.083085317	0.407908655	FALSE
High 30 Min	Phascolarctobacterium	5 HIAA	0.30952381	0.461805556	0.976785714	FALSE
High 60 Min	Phascolarctobacterium	5 HIAA	-0.738095238	0.045833333	0.197878821	FALSE
Low Control	Phascolarctobacterium	HVA	0.027277236	0.948880546	0.948880546	FALSE
Low 0 Min	Phascolarctobacterium	HVA	0.038050972	0.928723265	1	FALSE
Low 30 Min	Phascolarctobacterium	HVA	0.338135655	0.412664252	0.536463528	FALSE
Low 60 Min	Phascolarctobacterium	HVA	-0.076101943	0.85785883	1	FALSE
High Control	Phascolarctobacterium	HVA	-0.658732549	0.075666791	0.296278658	FALSE
High 0 Min	Phascolarctobacterium	HVA	-0.512347538	0.194223421	0.496712018	FALSE
High 30 Min	Phascolarctobacterium	HVA	-0.027277236	0.948880546	0.976785714	FALSE
High 60 Min	Phascolarctobacterium	HVA	-0.29461717	0.478726124	0.756785714	FALSE
Low Control	Phascolarctobacterium	5HT	0.619047619	0.114980159	0.948880546	FALSE
Low 0 Min	Phascolarctobacterium	5HT	-0.666666667	0.083085317	1	FALSE
Low 30 Min	Phascolarctobacterium	5HT	0.467074242	0.243269917	0.451786988	FALSE
Low 60 Min	Phascolarctobacterium	5HT	-0.523809524	0.196626984	0.871664187	FALSE
High Control	Phascolarctobacterium	5HT	-0.714285714	0.057589286	0.296278658	FALSE
High 0 Min	Phascolarctobacterium	5HT	0.357142857	0.389384921	0.632750496	FALSE
High 30 Min	Phascolarctobacterium	5HT	-0.5	0.216170635	0.976785714	FALSE
High 60 Min	Phascolarctobacterium	5HT	0.428571429	0.299206349	0.648280423	FALSE
Low Control	Phascolarctobacterium	UNKN #1	0.181848242	0.666476849	0.948880546	FALSE
Low 0 Min	Phascolarctobacterium	UNKN #1	-0.04790505	0.910315357	1	FALSE
Low 30 Min	Phascolarctobacterium	UNKN #1	-0.218185825	0.60369959	0.703527718	FALSE
Low 60 Min	Phascolarctobacterium	UNKN #1	0.289177616	0.487261272	0.871664187	FALSE
High Control	Phascolarctobacterium	UNKN #1	0.407192929	0.316709185	0.588174201	FALSE
High 0 Min	Phascolarctobacterium	UNKN #1	-0.152203887	0.71899453	0.934692889	FALSE
High 30 Min	Phascolarctobacterium	UNKN #1	-0.263477778	0.528366471	0.976785714	FALSE
High 60 Min	Phascolarctobacterium	UNKN #1	-0.035928788	0.932691475	0.976785714	FALSE
Low Control	Phascolarctobacterium	UNKN #2	0.561142542	0.147860122	0.948880546	FALSE
Low 0 Min	Phascolarctobacterium	UNKN #2	0.047619048	0.934871032	1	FALSE
Low 30 Min	Phascolarctobacterium	UNKN #2	0.393946629	0.334214635	0.503654293	FALSE
Low 60 Min	Phascolarctobacterium	UNKN #2	-0.467074242	0.243269917	0.871664187	FALSE
High Control	Phascolarctobacterium	UNKN #2	-0.547619048	0.170982143	0.444553571	FALSE
High 0 Min	Phascolarctobacterium	UNKN #2	0.476190476	0.243055556	0.496712018	FALSE
High 30 Min	Phascolarctobacterium	UNKN #2	0.13253974	0.75438302	0.976785714	FALSE
High 60 Min	Phascolarctobacterium	UNKN #2	0.023809524	0.976785714	0.976785714	FALSE
Low Control	Phascolarctobacterium	Histidine	-0.285714286	0.500793651	0.948880546	FALSE
Low 0 Min	Phascolarctobacterium	Histidine	0.047619048	0.934871032	1	FALSE
Low 30 Min	Phascolarctobacterium	Histidine	-0.04790505	0.910315357	0.910315357	FALSE
Low 60 Min	Phascolarctobacterium	Histidine	-0.023809524	0.976785714	1	FALSE
High Control	Phascolarctobacterium	Histidine	0.833333333	0.015376984	0.199900794	FALSE
High 0 Min	Phascolarctobacterium	Histidine	0.119047619	0.793005952	0.937188853	FALSE
High 30 Min	Phascolarctobacterium	Histidine	0.30952381	0.461805556	0.976785714	FALSE
High 60 Min	Phascolarctobacterium	Histidine	-0.571428571	0.151140873	0.39296627	FALSE
Low Control	Phascolarctobacterium	Histamine	0.214285714	0.619097222	0.948880546	FALSE
Low 0 Min	Phascolarctobacterium	Histamine	-0.095238095	0.840128968	1	FALSE
Low 30 Min	Phascolarctobacterium	Histamine	-0.191620202	0.649410201	0.703527718	FALSE
Low 60 Min	Phascolarctobacterium	Histamine	0.023809524	0.976785714	1	FALSE
High Control	Phascolarctobacterium	Histamine	-0.19047619	0.664583333	0.785416667	FALSE
High 0 Min	Phascolarctobacterium	Histamine	0.285714286	0.500793651	0.723368607	FALSE
High 30 Min	Phascolarctobacterium	Histamine	0.476190476	0.243055556	0.976785714	FALSE
High 60 Min	Phascolarctobacterium	Histamine	-0.380952381	0.359871032	0.668331916	FALSE
Low Control	Bacteroidales_unclassified	L DOPA	-0.179643939	0.670344277	0.792225055	FALSE
Low 0 Min	Bacteroidales_unclassified	L DOPA	0.047619048	0.934871032	0.934871032	FALSE
Low 30 Min	Bacteroidales_unclassified	L DOPA	-0.333333333	0.427876984	0.863958333	FALSE
Low 60 Min	Bacteroidales_unclassified	L DOPA	-0.239525252	0.567772152	0.840128968	FALSE
High Control	Bacteroidales_unclassified	L DOPA	-0.219577516	0.60133421	0.934871032	FALSE
High 0 Min	Bacteroidales_unclassified	L DOPA	-0.191620202	0.649410201	0.719965278	FALSE
High 30 Min	Bacteroidales_unclassified	L DOPA	0.107786364	0.799460427	0.934871032	FALSE
High 60 Min	Bacteroidales_unclassified	L DOPA	0.239525252	0.567772152	0.820115331	FALSE
Low Control	Bacteroidales_unclassified	Norepinephrine	0.443121717	0.271502387	0.792225055	FALSE
Low 0 Min	Bacteroidales_unclassified	Norepinephrine	0.619047619	0.114980159	0.39296627	FALSE
Low 30 Min	Bacteroidales_unclassified	Norepinephrine	0.023809524	0.976785714	0.977410185	FALSE
Low 60 Min	Bacteroidales_unclassified	Norepinephrine	-0.380952381	0.359871032	0.840128968	FALSE
High Control	Bacteroidales_unclassified	Norepinephrine	-0.333333333	0.427876984	0.934871032	FALSE
High 0 Min	Bacteroidales_unclassified	Norepinephrine	-0.666666667	0.083085317	0.352137704	FALSE
High 30 Min	Bacteroidales_unclassified	Norepinephrine	-0.047619048	0.934871032	0.934871032	FALSE
High 60 Min	Bacteroidales_unclassified	Norepinephrine	-0.071428571	0.881994048	0.955493552	FALSE
Low Control	Bacteroidales_unclassified	Epinephrine	-0.059881313	0.88799065	0.88799065	FALSE
Low 0 Min	Bacteroidales_unclassified	Epinephrine	0.285714286	0.500793651	0.651031746	FALSE
Low 30 Min	Bacteroidales_unclassified	Epinephrine	0.285714286	0.500793651	0.863958333	FALSE
Low 60 Min	Bacteroidales_unclassified	Epinephrine	-0.452380952	0.267460317	0.840128968	FALSE
High Control	Bacteroidales_unclassified	Epinephrine	0.142857143	0.75203373	0.934871032	FALSE
High 0 Min	Bacteroidales_unclassified	Epinephrine	0.30952381	0.461805556	0.719965278	FALSE
High 30 Min	Bacteroidales_unclassified	Epinephrine	0.404761905	0.326835317	0.606979875	FALSE
High 60 Min	Bacteroidales_unclassified	Epinephrine	-0.404761905	0.326835317	0.820115331	FALSE
Low Control	Bacteroidales_unclassified	Dopac	-0.414869907	0.306767817	0.792225055	FALSE
Low 0 Min	Bacteroidales_unclassified	Dopac	-0.409158544	0.314149428	0.517446049	FALSE
Low 30 Min	Bacteroidales_unclassified	Dopac	-0.21821789	0.603645057	0.863958333	FALSE
Low 60 Min	Bacteroidales_unclassified	Dopac	0.136386181	0.747429395	0.840128968	FALSE
High Control	Bacteroidales_unclassified	Dopac	0.412393049	0.309958736	0.934871032	FALSE
High 0 Min	Bacteroidales_unclassified	Dopac	0.251976315	0.547161612	0.719965278	FALSE
High 30 Min	Bacteroidales_unclassified	Dopac	0.561142542	0.147860122	0.606979875	FALSE
High 60 Min	Bacteroidales_unclassified	Dopac	0.13952023	0.741774602	0.888767136	FALSE
Low Control	Bacteroidales_unclassified	Dopamine	0.347311616	0.399263874	0.792225055	FALSE
Low 0 Min	Bacteroidales_unclassified	Dopamine	0.642857143	0.096180556	0.39296627	FALSE
Low 30 Min	Bacteroidales_unclassified	Dopamine	0.357142857	0.389384921	0.863958333	FALSE
Low 60 Min	Bacteroidales_unclassified	Dopamine	-0.095238095	0.840128968	0.840128968	FALSE
High Control	Bacteroidales_unclassified	Dopamine	-0.142857143	0.75203373	0.934871032	FALSE
High 0 Min	Bacteroidales_unclassified	Dopamine	0.285714286	0.500793651	0.719965278	FALSE
High 30 Min	Bacteroidales_unclassified	Dopamine	0.404761905	0.326835317	0.606979875	FALSE
High 60 Min	Bacteroidales_unclassified	Dopamine	0	1	1	FALSE
Low Control	Bacteroidales_unclassified	Salsolinol	-0.370454377	0.36633144	0.792225055	FALSE
Low 0 Min	Bacteroidales_unclassified	Salsolinol	-0.114152915	0.787815408	0.853466692	FALSE
Low 30 Min	Bacteroidales_unclassified	Salsolinol	-0.21821789	0.603645057	0.863958333	FALSE
Low 60 Min	Bacteroidales_unclassified	Salsolinol	0.136386181	0.747429395	0.840128968	FALSE
High Control	Bacteroidales_unclassified	Salsolinol	-0.22830583	0.586569103	0.934871032	FALSE
High 0 Min	Bacteroidales_unclassified	Salsolinol	-0.838338383	0.009323116	0.069642857	FALSE
High 30 Min	Bacteroidales_unclassified	Salsolinol	0.414757531	0.306912248	0.606979875	FALSE
High 60 Min	Bacteroidales_unclassified	Salsolinol	0.253673145	0.544373792	0.820115331	FALSE
Low Control	Bacteroidales_unclassified	5 HIAA	0.554216867	0.154024552	0.792225055	FALSE
Low 0 Min	Bacteroidales_unclassified	5 HIAA	-0.214285714	0.619097222	0.731660354	FALSE
Low 30 Min	Bacteroidales_unclassified	5 HIAA	0.380952381	0.359871032	0.863958333	FALSE
Low 60 Min	Bacteroidales_unclassified	5 HIAA	-0.142857143	0.75203373	0.840128968	FALSE
High Control	Bacteroidales_unclassified	5 HIAA	0.195180015	0.643225539	0.934871032	FALSE
High 0 Min	Bacteroidales_unclassified	5 HIAA	0.857142857	0.010714286	0.069642857	FALSE
High 30 Min	Bacteroidales_unclassified	5 HIAA	-0.571428571	0.151140873	0.606979875	FALSE
High 60 Min	Bacteroidales_unclassified	5 HIAA	-0.142857143	0.75203373	0.888767136	FALSE
Low Control	Bacteroidales_unclassified	HVA	-0.205807987	0.6248683	0.792225055	FALSE
Low 0 Min	Bacteroidales_unclassified	HVA	-0.405877032	0.318428338	0.517446049	FALSE
Low 30 Min	Bacteroidales_unclassified	HVA	0.304407774	0.463514823	0.863958333	FALSE
Low 60 Min	Bacteroidales_unclassified	HVA	-0.240989487	0.565334518	0.840128968	FALSE
High Control	Bacteroidales_unclassified	HVA	-0.073192505	0.863253393	0.934871032	FALSE
High 0 Min	Bacteroidales_unclassified	HVA	-0.609937546	0.108350063	0.352137704	FALSE
High 30 Min	Bacteroidales_unclassified	HVA	0.463713017	0.247137817	0.606979875	FALSE
High 60 Min	Bacteroidales_unclassified	HVA	0.331444316	0.42255559	0.820115331	FALSE
Low Control	Bacteroidales_unclassified	5HT	-0.191620202	0.649410201	0.792225055	FALSE
Low 0 Min	Bacteroidales_unclassified	5HT	0.595238095	0.132291667	0.39296627	FALSE
Low 30 Min	Bacteroidales_unclassified	5HT	0.476190476	0.243055556	0.863958333	FALSE
Low 60 Min	Bacteroidales_unclassified	5HT	-0.571428571	0.151140873	0.840128968	FALSE
High Control	Bacteroidales_unclassified	5HT	-0.357142857	0.389384921	0.934871032	FALSE
High 0 Min	Bacteroidales_unclassified	5HT	-0.19047619	0.664583333	0.719965278	FALSE
High 30 Min	Bacteroidales_unclassified	5HT	0.238095238	0.582142857	0.840873016	FALSE
High 60 Min	Bacteroidales_unclassified	5HT	0.452380952	0.267460317	0.820115331	FALSE
Low Control	Bacteroidales_unclassified	UNKN #1	-0.280508664	0.500984801	0.792225055	FALSE
Low 0 Min	Bacteroidales_unclassified	UNKN #1	-0.311382828	0.452798757	0.651031746	FALSE
Low 30 Min	Bacteroidales_unclassified	UNKN #1	-0.36147202	0.378964074	0.863958333	FALSE
Low 60 Min	Bacteroidales_unclassified	UNKN #1	-0.253030414	0.545429171	0.840128968	FALSE
High Control	Bacteroidales_unclassified	UNKN #1	0.179643939	0.670344277	0.934871032	FALSE
High 0 Min	Bacteroidales_unclassified	UNKN #1	0.050734629	0.905035684	0.905035684	FALSE
High 30 Min	Bacteroidales_unclassified	UNKN #1	0.754504545	0.030512759	0.396665867	FALSE
High 60 Min	Bacteroidales_unclassified	UNKN #1	0.670670707	0.068692742	0.820115331	FALSE
Low Control	Bacteroidales_unclassified	UNKN #2	0.073632104	0.862438006	0.88799065	FALSE
Low 0 Min	Bacteroidales_unclassified	UNKN #2	0.69047619	0.069394841	0.39296627	FALSE
Low 30 Min	Bacteroidales_unclassified	UNKN #2	-0.012049067	0.977410185	0.977410185	FALSE
Low 60 Min	Bacteroidales_unclassified	UNKN #2	-0.371264141	0.365202058	0.840128968	FALSE
High Control	Bacteroidales_unclassified	UNKN #2	0.095238095	0.840128968	0.934871032	FALSE
High 0 Min	Bacteroidales_unclassified	UNKN #2	0.547619048	0.170982143	0.444553571	FALSE
High 30 Min	Bacteroidales_unclassified	UNKN #2	0.036147202	0.932283012	0.934871032	FALSE
High 60 Min	Bacteroidales_unclassified	UNKN #2	0.30952381	0.461805556	0.820115331	FALSE
Low Control	Bacteroidales_unclassified	Histidine	-0.335335353	0.416791591	0.792225055	FALSE
Low 0 Min	Bacteroidales_unclassified	Histidine	0.571428571	0.151140873	0.39296627	FALSE
Low 30 Min	Bacteroidales_unclassified	Histidine	-0.023809524	0.976785714	0.977410185	FALSE
Low 60 Min	Bacteroidales_unclassified	Histidine	-0.119047619	0.793005952	0.840128968	FALSE
High Control	Bacteroidales_unclassified	Histidine	0.047619048	0.934871032	0.934871032	FALSE
High 0 Min	Bacteroidales_unclassified	Histidine	0.214285714	0.619097222	0.719965278	FALSE
High 30 Min	Bacteroidales_unclassified	Histidine	0.333333333	0.427876984	0.695300099	FALSE
High 60 Min	Bacteroidales_unclassified	Histidine	0.357142857	0.389384921	0.820115331	FALSE
Low Control	Bacteroidales_unclassified	Histamine	0.251501515	0.547942604	0.792225055	FALSE
Low 0 Min	Bacteroidales_unclassified	Histamine	0.5	0.216170635	0.468369709	FALSE
Low 30 Min	Bacteroidales_unclassified	Histamine	0.19047619	0.664583333	0.863958333	FALSE
Low 60 Min	Bacteroidales_unclassified	Histamine	-0.285714286	0.500793651	0.840128968	FALSE
High Control	Bacteroidales_unclassified	Histamine	-0.571428571	0.151140873	0.934871032	FALSE
High 0 Min	Bacteroidales_unclassified	Histamine	0.30952381	0.461805556	0.719965278	FALSE
High 30 Min	Bacteroidales_unclassified	Histamine	0.119047619	0.793005952	0.934871032	FALSE
High 60 Min	Bacteroidales_unclassified	Histamine	0.285714286	0.500793651	0.820115331	FALSE
Low Control	Alistipes	L DOPA	0.452380952	0.267460317	0.731660354	FALSE
Low 0 Min	Alistipes	L DOPA	0.357142857	0.389384921	0.934871032	FALSE
Low 30 Min	Alistipes	L DOPA	0.491026767	0.216608204	0.952171386	FALSE
Low 60 Min	Alistipes	L DOPA	-0.407192929	0.316709185	0.823443881	FALSE
High Control	Alistipes	L DOPA	0.243975018	0.560375585	0.72848826	FALSE
High 0 Min	Alistipes	L DOPA	0.012048193	0.977411825	0.977546655	FALSE
High 30 Min	Alistipes	L DOPA	-0.337349398	0.413821336	0.672459671	FALSE
High 60 Min	Alistipes	L DOPA	-0.299406565	0.471260529	0.875198125	FALSE
Low Control	Alistipes	Norepinephrine	0.214285714	0.619097222	0.731660354	FALSE
Low 0 Min	Alistipes	Norepinephrine	0.071428571	0.881994048	0.934871032	FALSE
Low 30 Min	Alistipes	Norepinephrine	0.467074242	0.243269917	0.952171386	FALSE
Low 60 Min	Alistipes	Norepinephrine	0.119047619	0.793005952	1	FALSE
High Control	Alistipes	Norepinephrine	0	1	1	FALSE
High 0 Min	Alistipes	Norepinephrine	-0.491026767	0.216608204	0.469317776	FALSE
High 30 Min	Alistipes	Norepinephrine	0.107786364	0.799460427	0.909231618	FALSE
High 60 Min	Alistipes	Norepinephrine	0.30952381	0.461805556	0.875198125	FALSE
Low Control	Alistipes	Epinephrine	0.238095238	0.582142857	0.731660354	FALSE
Low 0 Min	Alistipes	Epinephrine	0.142857143	0.75203373	0.934871032	FALSE
Low 30 Min	Alistipes	Epinephrine	0.04790505	0.910315357	0.952171386	FALSE
Low 60 Min	Alistipes	Epinephrine	0	1	1	FALSE
High Control	Alistipes	Epinephrine	-0.642857143	0.096180556	0.498247354	FALSE
High 0 Min	Alistipes	Epinephrine	0.491026767	0.216608204	0.469317776	FALSE
High 30 Min	Alistipes	Epinephrine	0.55090808	0.157018422	0.672459671	FALSE
High 60 Min	Alistipes	Epinephrine	0.023809524	0.976785714	0.976785714	FALSE
Low Control	Alistipes	Dopac	-0.32991444	0.424831068	0.731660354	FALSE
Low 0 Min	Alistipes	Dopac	0.300049599	0.470261741	0.934871032	FALSE
Low 30 Min	Alistipes	Dopac	-0.10976426	0.795839114	0.952171386	FALSE
Low 60 Min	Alistipes	Dopac	0	1	1	FALSE
High Control	Alistipes	Dopac	-0.24743583	0.554646423	0.72848826	FALSE
High 0 Min	Alistipes	Dopac	0.633724251	0.091572217	0.396812939	FALSE
High 30 Min	Alistipes	Dopac	-0.085904121	0.839720432	0.909231618	FALSE
High 60 Min	Alistipes	Dopac	-0.076101943	0.85785883	0.929347066	FALSE
Low Control	Alistipes	Dopamine	0.571428571	0.151140873	0.731660354	FALSE
Low 0 Min	Alistipes	Dopamine	-0.047619048	0.934871032	0.934871032	FALSE
Low 30 Min	Alistipes	Dopamine	-0.071857576	0.865730124	0.952171386	FALSE
Low 60 Min	Alistipes	Dopamine	0.5	0.216170635	0.702554563	FALSE
High Control	Alistipes	Dopamine	-0.047619048	0.934871032	1	FALSE
High 0 Min	Alistipes	Dopamine	0.011976263	0.977546655	0.977546655	FALSE
High 30 Min	Alistipes	Dopamine	0.562884343	0.146331533	0.672459671	FALSE
High 60 Min	Alistipes	Dopamine	0.166666667	0.703323413	0.929347066	FALSE
Low Control	Alistipes	Salsolinol	-0.245495127	0.557856585	0.731660354	FALSE
Low 0 Min	Alistipes	Salsolinol	0.088785601	0.834399788	0.934871032	FALSE
Low 30 Min	Alistipes	Salsolinol	-0.10976426	0.795839114	0.952171386	FALSE
Low 60 Min	Alistipes	Salsolinol	0	1	1	FALSE
High Control	Alistipes	Salsolinol	-0.266356802	0.523699418	0.72848826	FALSE
High 0 Min	Alistipes	Salsolinol	-0.662650602	0.073334193	0.396812939	FALSE
High 30 Min	Alistipes	Salsolinol	-0.392704555	0.335878681	0.672459671	FALSE
High 60 Min	Alistipes	Salsolinol	0.481978975	0.226492563	0.875198125	FALSE
Low Control	Alistipes	5 HIAA	-0.395216666	0.332517108	0.731660354	FALSE
Low 0 Min	Alistipes	5 HIAA	-0.142857143	0.75203373	0.934871032	FALSE
Low 30 Min	Alistipes	5 HIAA	0.323359091	0.434639449	0.952171386	FALSE
Low 60 Min	Alistipes	5 HIAA	-0.69047619	0.069394841	0.574158573	FALSE
High Control	Alistipes	5 HIAA	-0.414757531	0.306912248	0.72848826	FALSE
High 0 Min	Alistipes	5 HIAA	0.658694444	0.075689688	0.396812939	FALSE
High 30 Min	Alistipes	5 HIAA	0.419169192	0.301266633	0.672459671	FALSE
High 60 Min	Alistipes	5 HIAA	-0.380952381	0.359871032	0.875198125	FALSE
Low Control	Alistipes	HVA	-0.354604072	0.388751488	0.731660354	FALSE
Low 0 Min	Alistipes	HVA	-0.101469258	0.811047018	0.934871032	FALSE
Low 30 Min	Alistipes	HVA	-0.025519672	0.952171386	0.952171386	FALSE
Low 60 Min	Alistipes	HVA	0.494662632	0.212700517	0.702554563	FALSE
High Control	Alistipes	HVA	0.463552535	0.247323263	0.72848826	FALSE
High 0 Min	Alistipes	HVA	-0.503152711	0.203720112	0.469317776	FALSE
High 30 Min	Alistipes	HVA	-0.246969585	0.555417052	0.722042168	FALSE
High 60 Min	Alistipes	HVA	0.392822893	0.335719974	0.875198125	FALSE
Low Control	Alistipes	5HT	0.142857143	0.75203373	0.814703208	FALSE
Low 0 Min	Alistipes	5HT	0.476190476	0.243055556	0.934871032	FALSE
Low 30 Min	Alistipes	5HT	-0.359287879	0.382064677	0.952171386	FALSE
Low 60 Min	Alistipes	5HT	0.142857143	0.75203373	1	FALSE
High Control	Alistipes	5HT	0.261904762	0.53640873	0.72848826	FALSE
High 0 Min	Alistipes	5HT	0.347311616	0.399263874	0.648803796	FALSE
High 30 Min	Alistipes	5HT	-0.491026767	0.216608204	0.672459671	FALSE
High 60 Min	Alistipes	5HT	0.238095238	0.582142857	0.929347066	FALSE
Low Control	Alistipes	UNKN #1	0.339450051	0.410733043	0.731660354	FALSE
Low 0 Min	Alistipes	UNKN #1	0.131738889	0.755832636	0.934871032	FALSE
Low 30 Min	Alistipes	UNKN #1	0.630314606	0.093877961	0.952171386	FALSE
Low 60 Min	Alistipes	UNKN #1	-0.638600568	0.088332088	0.574158573	FALSE
High Control	Alistipes	UNKN #1	0.874267171	0.004512386	0.058661013	FALSE
High 0 Min	Alistipes	UNKN #1	-0.153118033	0.717359468	0.932567308	FALSE
High 30 Min	Alistipes	UNKN #1	0.379518072	0.353780456	0.672459671	FALSE
High 60 Min	Alistipes	UNKN #1	0.658694444	0.075689688	0.875198125	FALSE
Low Control	Alistipes	UNKN #2	0.585540044	0.12724659	0.731660354	FALSE
Low 0 Min	Alistipes	UNKN #2	0.404761905	0.326835317	0.934871032	FALSE
Low 30 Min	Alistipes	UNKN #2	0.284853716	0.494087854	0.952171386	FALSE
Low 60 Min	Alistipes	UNKN #2	0.22754899	0.587844565	1	FALSE
High Control	Alistipes	UNKN #2	0.619047619	0.114980159	0.498247354	FALSE
High 0 Min	Alistipes	UNKN #2	0.443121717	0.271502387	0.504218719	FALSE
High 30 Min	Alistipes	UNKN #2	0.048485739	0.909231618	0.909231618	FALSE
High 60 Min	Alistipes	UNKN #2	-0.095238095	0.840128968	0.929347066	FALSE
Low Control	Alistipes	Histidine	-0.095238095	0.840128968	0.840128968	FALSE
Low 0 Min	Alistipes	Histidine	-0.166666667	0.703323413	0.934871032	FALSE
Low 30 Min	Alistipes	Histidine	-0.131738889	0.755832636	0.952171386	FALSE
Low 60 Min	Alistipes	Histidine	0.142857143	0.75203373	1	FALSE
High Control	Alistipes	Histidine	-0.142857143	0.75203373	0.888767136	FALSE
High 0 Min	Alistipes	Histidine	0.095810101	0.821452403	0.970807386	FALSE
High 30 Min	Alistipes	Histidine	0.251501515	0.547942604	0.722042168	FALSE
High 60 Min	Alistipes	Histidine	0.095238095	0.840128968	0.929347066	FALSE
Low Control	Alistipes	Histamine	0.238095238	0.582142857	0.731660354	FALSE
Low 0 Min	Alistipes	Histamine	-0.142857143	0.75203373	0.934871032	FALSE
Low 30 Min	Alistipes	Histamine	0.155691414	0.712761708	0.952171386	FALSE
Low 60 Min	Alistipes	Histamine	0.119047619	0.793005952	1	FALSE
High Control	Alistipes	Histamine	-0.261904762	0.53640873	0.72848826	FALSE
High 0 Min	Alistipes	Histamine	0.299406565	0.471260529	0.680709653	FALSE
High 30 Min	Alistipes	Histamine	0.371264141	0.365202058	0.672459671	FALSE
High 60 Min	Alistipes	Histamine	0.428571429	0.299206349	0.875198125	FALSE
Low Control	Shuttleworthia	L DOPA	-0.023809524	0.976785714	1	FALSE
Low 0 Min	Shuttleworthia	L DOPA	-0.833333333	0.015376984	0.199900794	FALSE
Low 30 Min	Shuttleworthia	L DOPA	0.333333333	0.427876984	0.976785714	FALSE
Low 60 Min	Shuttleworthia	L DOPA	0.45509798	0.257192085	0.38633157	FALSE
High Control	Shuttleworthia	L DOPA	-0.048795004	0.908654488	0.954272834	FALSE
High 0 Min	Shuttleworthia	L DOPA	-0.257712364	0.537758197	0.635532414	FALSE
High 30 Min	Shuttleworthia	L DOPA	-0.084337349	0.842615712	0.910315357	FALSE
High 60 Min	Shuttleworthia	L DOPA	-0.107786364	0.799460427	0.821452403	FALSE
Low Control	Shuttleworthia	Norepinephrine	0.404761905	0.326835317	0.83892022	FALSE
Low 0 Min	Shuttleworthia	Norepinephrine	-0.30952381	0.461805556	0.976220693	FALSE
Low 30 Min	Shuttleworthia	Norepinephrine	0.285714286	0.500793651	0.976785714	FALSE
Low 60 Min	Shuttleworthia	Norepinephrine	-0.714285714	0.057589286	0.180426587	FALSE
High Control	Shuttleworthia	Norepinephrine	-0.738095238	0.045833333	0.595833333	FALSE
High 0 Min	Shuttleworthia	Norepinephrine	-0.585540044	0.12724659	0.413551417	FALSE
High 30 Min	Shuttleworthia	Norepinephrine	0.04790505	0.910315357	0.910315357	FALSE
High 60 Min	Shuttleworthia	Norepinephrine	-0.452380952	0.267460317	0.821452403	FALSE
Low Control	Shuttleworthia	Epinephrine	0.285714286	0.500793651	0.83892022	FALSE
Low 0 Min	Shuttleworthia	Epinephrine	-0.142857143	0.75203373	0.976220693	FALSE
Low 30 Min	Shuttleworthia	Epinephrine	0.095238095	0.840128968	0.976785714	FALSE
Low 60 Min	Shuttleworthia	Epinephrine	-0.452380952	0.267460317	0.38633157	FALSE
High Control	Shuttleworthia	Epinephrine	-0.095238095	0.840128968	0.954272834	FALSE
High 0 Min	Shuttleworthia	Epinephrine	0.317167524	0.443989242	0.635532414	FALSE
High 30 Min	Shuttleworthia	Epinephrine	0.514979293	0.191549313	0.829929512	FALSE
High 60 Min	Shuttleworthia	Epinephrine	-0.214285714	0.619097222	0.821452403	FALSE
Low Control	Shuttleworthia	Dopac	-0.206196525	0.624200312	0.83892022	FALSE
Low 0 Min	Shuttleworthia	Dopac	0.600099198	0.11576383	0.501643263	FALSE
Low 30 Min	Shuttleworthia	Dopac	-0.163663418	0.69856686	0.976785714	FALSE
Low 60 Min	Shuttleworthia	Dopac	0.681930907	0.062476239	0.180426587	FALSE
High Control	Shuttleworthia	Dopac	0.412393049	0.309958736	0.954272834	FALSE
High 0 Min	Shuttleworthia	Dopac	0.129099445	0.760614665	0.806447294	FALSE
High 30 Min	Shuttleworthia	Dopac	0.306800434	0.459827432	0.829929512	FALSE
High 60 Min	Shuttleworthia	Dopac	-0.266356802	0.523699418	0.821452403	FALSE
Low Control	Shuttleworthia	Dopamine	0.547619048	0.170982143	0.83892022	FALSE
Low 0 Min	Shuttleworthia	Dopamine	-0.095238095	0.840128968	0.976220693	FALSE
Low 30 Min	Shuttleworthia	Dopamine	-0.023809524	0.976785714	0.976785714	FALSE
Low 60 Min	Shuttleworthia	Dopamine	-0.547619048	0.170982143	0.317538265	FALSE
High Control	Shuttleworthia	Dopamine	-0.523809524	0.196626984	0.954272834	FALSE
High 0 Min	Shuttleworthia	Dopamine	0.292770022	0.481617814	0.635532414	FALSE
High 30 Min	Shuttleworthia	Dopamine	0.55090808	0.157018422	0.829929512	FALSE
High 60 Min	Shuttleworthia	Dopamine	-0.261904762	0.53640873	0.821452403	FALSE
Low Control	Shuttleworthia	Salsolinol	-0.245495127	0.557856585	0.83892022	FALSE
Low 0 Min	Shuttleworthia	Salsolinol	0.101469258	0.811047018	0.976220693	FALSE
Low 30 Min	Shuttleworthia	Salsolinol	-0.163663418	0.69856686	0.976785714	FALSE
Low 60 Min	Shuttleworthia	Salsolinol	0.681930907	0.062476239	0.180426587	FALSE
High Control	Shuttleworthia	Salsolinol	-0.025367314	0.952456686	0.954272834	FALSE
High 0 Min	Shuttleworthia	Salsolinol	-0.625872884	0.096931329	0.413551417	FALSE
High 30 Min	Shuttleworthia	Salsolinol	0.085904121	0.839720432	0.910315357	FALSE
High 60 Min	Shuttleworthia	Salsolinol	0.114152915	0.787815408	0.821452403	FALSE
Low Control	Shuttleworthia	5 HIAA	-0.095810101	0.821452403	0.970807386	FALSE
Low 0 Min	Shuttleworthia	5 HIAA	-0.285714286	0.500793651	0.976220693	FALSE
Low 30 Min	Shuttleworthia	5 HIAA	0.166666667	0.703323413	0.976785714	FALSE
Low 60 Min	Shuttleworthia	5 HIAA	0.166666667	0.703323413	0.831200397	FALSE
High Control	Shuttleworthia	5 HIAA	-0.365962527	0.372624727	0.954272834	FALSE
High 0 Min	Shuttleworthia	5 HIAA	0.707527553	0.049628261	0.345954375	FALSE
High 30 Min	Shuttleworthia	5 HIAA	-0.359287879	0.382064677	0.829929512	FALSE
High 60 Min	Shuttleworthia	5 HIAA	-0.30952381	0.461805556	0.821452403	FALSE
Low Control	Shuttleworthia	HVA	-0.381881308	0.350540725	0.83892022	FALSE
Low 0 Min	Shuttleworthia	HVA	0.012683657	0.976220693	0.976220693	FALSE
Low 30 Min	Shuttleworthia	HVA	-0.355142403	0.387980339	0.976785714	FALSE
Low 60 Min	Shuttleworthia	HVA	0.076101943	0.85785883	0.929347066	FALSE
High Control	Shuttleworthia	HVA	0.024397502	0.954272834	0.954272834	FALSE
High 0 Min	Shuttleworthia	HVA	-0.7	0.05322375	0.345954375	FALSE
High 30 Min	Shuttleworthia	HVA	0.27441065	0.510725853	0.829929512	FALSE
High 60 Min	Shuttleworthia	HVA	-0.1595843	0.70582082	0.821452403	FALSE
Low Control	Shuttleworthia	5HT	-0.523809524	0.196626984	0.83892022	FALSE
Low 0 Min	Shuttleworthia	5HT	0.047619048	0.934871032	0.976220693	FALSE
Low 30 Min	Shuttleworthia	5HT	-0.285714286	0.500793651	0.976785714	FALSE
Low 60 Min	Shuttleworthia	5HT	-0.619047619	0.114980159	0.249123677	FALSE
High Control	Shuttleworthia	5HT	-0.142857143	0.75203373	0.954272834	FALSE
High 0 Min	Shuttleworthia	5HT	-0.292770022	0.481617814	0.635532414	FALSE
High 30 Min	Shuttleworthia	5HT	-0.167667677	0.691465352	0.910315357	FALSE
High 60 Min	Shuttleworthia	5HT	-0.19047619	0.664583333	0.821452403	FALSE
Low Control	Shuttleworthia	UNKN #1	-0.193971458	0.645323246	0.83892022	FALSE
Low 0 Min	Shuttleworthia	UNKN #1	-0.694623232	0.055884726	0.363250716	FALSE
Low 30 Min	Shuttleworthia	UNKN #1	0.530158962	0.17650983	0.976785714	FALSE
Low 60 Min	Shuttleworthia	UNKN #1	0.216883212	0.605916304	0.787691195	FALSE
High Control	Shuttleworthia	UNKN #1	-0.27545404	0.509054073	0.954272834	FALSE
High 0 Min	Shuttleworthia	UNKN #1	0.103975049	0.806447294	0.806447294	FALSE
High 30 Min	Shuttleworthia	UNKN #1	0.771084337	0.025076273	0.325991551	FALSE
High 60 Min	Shuttleworthia	UNKN #1	0.095810101	0.821452403	0.821452403	FALSE
Low Control	Shuttleworthia	UNKN #2	0.219577516	0.60133421	0.83892022	FALSE
Low 0 Min	Shuttleworthia	UNKN #2	-0.19047619	0.664583333	0.976220693	FALSE
Low 30 Min	Shuttleworthia	UNKN #2	0.036147202	0.932283012	0.976785714	FALSE
Low 60 Min	Shuttleworthia	UNKN #2	0.023952525	0.95510619	0.95510619	FALSE
High Control	Shuttleworthia	UNKN #2	0.261904762	0.53640873	0.954272834	FALSE
High 0 Min	Shuttleworthia	UNKN #2	0.414757531	0.306912248	0.635532414	FALSE
High 30 Min	Shuttleworthia	UNKN #2	0.11515363	0.785988074	0.910315357	FALSE
High 60 Min	Shuttleworthia	UNKN #2	0.261904762	0.53640873	0.821452403	FALSE
Low Control	Shuttleworthia	Histidine	0	1	1	FALSE
Low 0 Min	Shuttleworthia	Histidine	0.142857143	0.75203373	0.976220693	FALSE
Low 30 Min	Shuttleworthia	Histidine	-0.119047619	0.793005952	0.976785714	FALSE
Low 60 Min	Shuttleworthia	Histidine	0.833333333	0.015376984	0.180426587	FALSE
High Control	Shuttleworthia	Histidine	-0.261904762	0.53640873	0.954272834	FALSE
High 0 Min	Shuttleworthia	Histidine	0.26837252	0.520440978	0.635532414	FALSE
High 30 Min	Shuttleworthia	Histidine	0.395216666	0.332517108	0.829929512	FALSE
High 60 Min	Shuttleworthia	Histidine	-0.666666667	0.083085317	0.821452403	FALSE
Low Control	Shuttleworthia	Histamine	0.571428571	0.151140873	0.83892022	FALSE
Low 0 Min	Shuttleworthia	Histamine	0.19047619	0.664583333	0.976220693	FALSE
Low 30 Min	Shuttleworthia	Histamine	-0.095238095	0.840128968	0.976785714	FALSE
Low 60 Min	Shuttleworthia	Histamine	0.69047619	0.069394841	0.180426587	FALSE
High Control	Shuttleworthia	Histamine	-0.119047619	0.793005952	0.954272834	FALSE
High 0 Min	Shuttleworthia	Histamine	0.414757531	0.306912248	0.635532414	FALSE
High 30 Min	Shuttleworthia	Histamine	0.299406565	0.471260529	0.829929512	FALSE
High 60 Min	Shuttleworthia	Histamine	-0.166666667	0.703323413	0.821452403	FALSE
Low Control	Prevotellaceae_uncultured	L DOPA	-0.666666667	0.083085317	0.522038153	FALSE
Low 0 Min	Prevotellaceae_uncultured	L DOPA	-0.047619048	0.934871032	0.934871032	FALSE
Low 30 Min	Prevotellaceae_uncultured	L DOPA	0.452380952	0.267460317	0.667052469	FALSE
Low 60 Min	Prevotellaceae_uncultured	L DOPA	0.04790505	0.910315357	0.934871032	FALSE
High Control	Prevotellaceae_uncultured	L DOPA	-0.331344468	0.422703942	0.747219577	FALSE
High 0 Min	Prevotellaceae_uncultured	L DOPA	0.035928788	0.932691475	0.976785714	FALSE
High 30 Min	Prevotellaceae_uncultured	L DOPA	0.011976263	0.977546655	0.977546655	FALSE
High 60 Min	Prevotellaceae_uncultured	L DOPA	0.287430303	0.490015485	0.71899453	FALSE
Low Control	Prevotellaceae_uncultured	Norepinephrine	0.095238095	0.840128968	0.954272834	FALSE
Low 0 Min	Prevotellaceae_uncultured	Norepinephrine	-0.333333333	0.427876984	0.556240079	FALSE
Low 30 Min	Prevotellaceae_uncultured	Norepinephrine	0.476190476	0.243055556	0.667052469	FALSE
Low 60 Min	Prevotellaceae_uncultured	Norepinephrine	-0.30952381	0.461805556	0.934871032	FALSE
High Control	Prevotellaceae_uncultured	Norepinephrine	0.107786364	0.799460427	0.866082129	FALSE
High 0 Min	Prevotellaceae_uncultured	Norepinephrine	-0.619047619	0.114980159	0.498247354	FALSE
High 30 Min	Prevotellaceae_uncultured	Norepinephrine	0.142857143	0.75203373	0.888767136	FALSE
High 60 Min	Prevotellaceae_uncultured	Norepinephrine	-0.547619048	0.170982143	0.662599217	FALSE
Low Control	Prevotellaceae_uncultured	Epinephrine	-0.261904762	0.53640873	0.954272834	FALSE
Low 0 Min	Prevotellaceae_uncultured	Epinephrine	-0.642857143	0.096180556	0.250069444	FALSE
Low 30 Min	Prevotellaceae_uncultured	Epinephrine	0.380952381	0.359871032	0.667052469	FALSE
Low 60 Min	Prevotellaceae_uncultured	Epinephrine	-0.047619048	0.934871032	0.934871032	FALSE
High Control	Prevotellaceae_uncultured	Epinephrine	-0.562884343	0.146331533	0.634103308	FALSE
High 0 Min	Prevotellaceae_uncultured	Epinephrine	-0.214285714	0.619097222	0.894251543	FALSE
High 30 Min	Prevotellaceae_uncultured	Epinephrine	0.380952381	0.359871032	0.779720569	FALSE
High 60 Min	Prevotellaceae_uncultured	Epinephrine	-0.261904762	0.53640873	0.71899453	FALSE
Low Control	Prevotellaceae_uncultured	Dopac	0.041239305	0.922763927	0.954272834	FALSE
Low 0 Min	Prevotellaceae_uncultured	Dopac	0.518267489	0.188235824	0.401459751	FALSE
Low 30 Min	Prevotellaceae_uncultured	Dopac	-0.327326835	0.428691507	0.667052469	FALSE
Low 60 Min	Prevotellaceae_uncultured	Dopac	0.163663418	0.69856686	0.934871032	FALSE
High Control	Prevotellaceae_uncultured	Dopac	-0.58081787	0.131102285	0.634103308	FALSE
High 0 Min	Prevotellaceae_uncultured	Dopac	0.755928946	0.030019745	0.390256689	FALSE
High 30 Min	Prevotellaceae_uncultured	Dopac	0.26837252	0.520440978	0.888767136	FALSE
High 60 Min	Prevotellaceae_uncultured	Dopac	0.152203887	0.71899453	0.71899453	FALSE
Low Control	Prevotellaceae_uncultured	Dopamine	0.071428571	0.881994048	0.954272834	FALSE
Low 0 Min	Prevotellaceae_uncultured	Dopamine	-0.761904762	0.036755952	0.119456845	FALSE
Low 30 Min	Prevotellaceae_uncultured	Dopamine	0.142857143	0.75203373	0.891543569	FALSE
Low 60 Min	Prevotellaceae_uncultured	Dopamine	-0.642857143	0.096180556	0.801724099	FALSE
High Control	Prevotellaceae_uncultured	Dopamine	0.179643939	0.670344277	0.792225055	FALSE
High 0 Min	Prevotellaceae_uncultured	Dopamine	-0.404761905	0.326835317	0.632750496	FALSE
High 30 Min	Prevotellaceae_uncultured	Dopamine	0.595238095	0.132291667	0.573263889	FALSE
High 60 Min	Prevotellaceae_uncultured	Dopamine	-0.595238095	0.132291667	0.662599217	FALSE
Low Control	Prevotellaceae_uncultured	Salsolinol	0.054554473	0.897913138	0.954272834	FALSE
Low 0 Min	Prevotellaceae_uncultured	Salsolinol	0.862488692	0.005848633	0.038016115	TRUE
Low 30 Min	Prevotellaceae_uncultured	Salsolinol	-0.327326835	0.428691507	0.667052469	FALSE
Low 60 Min	Prevotellaceae_uncultured	Salsolinol	0.163663418	0.69856686	0.934871032	FALSE
High Control	Prevotellaceae_uncultured	Salsolinol	-0.504013524	0.202820909	0.659167955	FALSE
High 0 Min	Prevotellaceae_uncultured	Salsolinol	-0.443121717	0.271502387	0.632750496	FALSE
High 30 Min	Prevotellaceae_uncultured	Salsolinol	0.024397502	0.954272834	0.977546655	FALSE
High 60 Min	Prevotellaceae_uncultured	Salsolinol	0.355142403	0.387980339	0.71899453	FALSE
Low Control	Prevotellaceae_uncultured	5 HIAA	0.191620202	0.649410201	0.954272834	FALSE
Low 0 Min	Prevotellaceae_uncultured	5 HIAA	-0.5	0.216170635	0.401459751	FALSE
Low 30 Min	Prevotellaceae_uncultured	5 HIAA	0.380952381	0.359871032	0.667052469	FALSE
Low 60 Min	Prevotellaceae_uncultured	5 HIAA	0.119047619	0.793005952	0.934871032	FALSE
High Control	Prevotellaceae_uncultured	5 HIAA	0.306800434	0.459827432	0.747219577	FALSE
High 0 Min	Prevotellaceae_uncultured	5 HIAA	0.166666667	0.703323413	0.903759673	FALSE
High 30 Min	Prevotellaceae_uncultured	5 HIAA	0.380952381	0.359871032	0.779720569	FALSE
High 60 Min	Prevotellaceae_uncultured	5 HIAA	-0.404761905	0.326835317	0.71899453	FALSE
Low Control	Prevotellaceae_uncultured	HVA	0.300049599	0.470261741	0.954272834	FALSE
Low 0 Min	Prevotellaceae_uncultured	HVA	0.355142403	0.387980339	0.556240079	FALSE
Low 30 Min	Prevotellaceae_uncultured	HVA	-0.621499205	0.099992966	0.649954278	FALSE
Low 60 Min	Prevotellaceae_uncultured	HVA	-0.36782606	0.370007988	0.934871032	FALSE
High Control	Prevotellaceae_uncultured	HVA	-0.196352277	0.641192791	0.792225055	FALSE
High 0 Min	Prevotellaceae_uncultured	HVA	-0.487950036	0.219943819	0.632750496	FALSE
High 30 Min	Prevotellaceae_uncultured	HVA	-0.518267489	0.188235824	0.611766429	FALSE
High 60 Min	Prevotellaceae_uncultured	HVA	-0.208687162	0.619923639	0.71899453	FALSE
Low Control	Prevotellaceae_uncultured	5HT	0.19047619	0.664583333	0.954272834	FALSE
Low 0 Min	Prevotellaceae_uncultured	5HT	-0.428571429	0.299206349	0.486210317	FALSE
Low 30 Min	Prevotellaceae_uncultured	5HT	-0.30952381	0.461805556	0.667052469	FALSE
Low 60 Min	Prevotellaceae_uncultured	5HT	-0.238095238	0.582142857	0.934871032	FALSE
High Control	Prevotellaceae_uncultured	5HT	-0.203596465	0.628674673	0.792225055	FALSE
High 0 Min	Prevotellaceae_uncultured	5HT	-0.023809524	0.976785714	0.976785714	FALSE
High 30 Min	Prevotellaceae_uncultured	5HT	-0.166666667	0.703323413	0.888767136	FALSE
High 60 Min	Prevotellaceae_uncultured	5HT	0.166666667	0.703323413	0.71899453	FALSE
Low Control	Prevotellaceae_uncultured	UNKN #1	-0.59403759	0.120470343	0.522038153	FALSE
Low 0 Min	Prevotellaceae_uncultured	UNKN #1	0.215572727	0.608149066	0.718721624	FALSE
Low 30 Min	Prevotellaceae_uncultured	UNKN #1	0.698845904	0.053788372	0.649954278	FALSE
Low 60 Min	Prevotellaceae_uncultured	UNKN #1	0.590404299	0.123342169	0.801724099	FALSE
High Control	Prevotellaceae_uncultured	UNKN #1	0.668674699	0.069831196	0.634103308	FALSE
High 0 Min	Prevotellaceae_uncultured	UNKN #1	-0.126836572	0.764719724	0.903759673	FALSE
High 30 Min	Prevotellaceae_uncultured	UNKN #1	0.167667677	0.691465352	0.888767136	FALSE
High 60 Min	Prevotellaceae_uncultured	UNKN #1	-0.50300303	0.203876682	0.662599217	FALSE
Low Control	Prevotellaceae_uncultured	UNKN #2	0.024397502	0.954272834	0.954272834	FALSE
Low 0 Min	Prevotellaceae_uncultured	UNKN #2	0.095238095	0.840128968	0.910139716	FALSE
Low 30 Min	Prevotellaceae_uncultured	UNKN #2	-0.13253974	0.75438302	0.891543569	FALSE
Low 60 Min	Prevotellaceae_uncultured	UNKN #2	-0.083833838	0.843546492	0.934871032	FALSE
High Control	Prevotellaceae_uncultured	UNKN #2	0	1	1	FALSE
High 0 Min	Prevotellaceae_uncultured	UNKN #2	0.619047619	0.114980159	0.498247354	FALSE
High 30 Min	Prevotellaceae_uncultured	UNKN #2	-0.216883212	0.605916304	0.888767136	FALSE
High 60 Min	Prevotellaceae_uncultured	UNKN #2	0.19047619	0.664583333	0.71899453	FALSE
Low Control	Prevotellaceae_uncultured	Histidine	-0.619047619	0.114980159	0.522038153	FALSE
Low 0 Min	Prevotellaceae_uncultured	Histidine	-0.857142857	0.010714286	0.046428571	TRUE
Low 30 Min	Prevotellaceae_uncultured	Histidine	0.047619048	0.934871032	0.934871032	FALSE
Low 60 Min	Prevotellaceae_uncultured	Histidine	-0.333333333	0.427876984	0.934871032	FALSE
High Control	Prevotellaceae_uncultured	Histidine	0.347311616	0.399263874	0.747219577	FALSE
High 0 Min	Prevotellaceae_uncultured	Histidine	-0.357142857	0.389384921	0.632750496	FALSE
High 30 Min	Prevotellaceae_uncultured	Histidine	0.714285714	0.057589286	0.374330357	FALSE
High 60 Min	Prevotellaceae_uncultured	Histidine	-0.952380952	0.001140873	0.014831349	TRUE
Low Control	Prevotellaceae_uncultured	Histamine	-0.119047619	0.793005952	0.954272834	FALSE
Low 0 Min	Prevotellaceae_uncultured	Histamine	-0.904761905	0.004563492	0.038016115	TRUE
Low 30 Min	Prevotellaceae_uncultured	Histamine	0.071428571	0.881994048	0.934871032	FALSE
Low 60 Min	Prevotellaceae_uncultured	Histamine	-0.404761905	0.326835317	0.934871032	FALSE
High Control	Prevotellaceae_uncultured	Histamine	-0.45509798	0.257192085	0.668699422	FALSE
High 0 Min	Prevotellaceae_uncultured	Histamine	-0.380952381	0.359871032	0.632750496	FALSE
High 30 Min	Prevotellaceae_uncultured	Histamine	0.738095238	0.045833333	0.374330357	FALSE
High 60 Min	Prevotellaceae_uncultured	Histamine	-0.238095238	0.582142857	0.71899453	FALSE
Low Control	Bacteria_unclassified	L DOPA	0.30952381	0.461805556	0.857638889	FALSE
Low 0 Min	Bacteria_unclassified	L DOPA	-0.642857143	0.096180556	0.654943783	FALSE
Low 30 Min	Bacteria_unclassified	L DOPA	0.333333333	0.427876984	0.794628685	FALSE
Low 60 Min	Bacteria_unclassified	L DOPA	0.174698795	0.679043425	0.932691475	FALSE
High Control	Bacteria_unclassified	L DOPA	0.6	0.11584	0.37648	FALSE
High 0 Min	Bacteria_unclassified	L DOPA	-0.370454377	0.36633144	0.631721168	FALSE
High 30 Min	Bacteria_unclassified	L DOPA	-0.368494301	0.369071672	0.970779123	FALSE
High 60 Min	Bacteria_unclassified	L DOPA	-0.198795181	0.636962971	0.858211364	FALSE
Low Control	Bacteria_unclassified	Norepinephrine	0.095238095	0.840128968	0.972739233	FALSE
Low 0 Min	Bacteria_unclassified	Norepinephrine	0.071428571	0.881994048	1	FALSE
Low 30 Min	Bacteria_unclassified	Norepinephrine	0.571428571	0.151140873	0.660247487	FALSE
Low 60 Min	Bacteria_unclassified	Norepinephrine	0.083833838	0.843546492	0.932691475	FALSE
High Control	Bacteria_unclassified	Norepinephrine	0.048795004	0.908654488	0.908654488	FALSE
High 0 Min	Bacteria_unclassified	Norepinephrine	-0.354604072	0.388751488	0.631721168	FALSE
High 30 Min	Bacteria_unclassified	Norepinephrine	-0.015586992	0.970779123	0.970779123	FALSE
High 60 Min	Bacteria_unclassified	Norepinephrine	0.251501515	0.547942604	0.858211364	FALSE
Low Control	Bacteria_unclassified	Epinephrine	0.095238095	0.840128968	0.972739233	FALSE
Low 0 Min	Bacteria_unclassified	Epinephrine	-0.047619048	0.934871032	1	FALSE
Low 30 Min	Bacteria_unclassified	Epinephrine	0.333333333	0.427876984	0.794628685	FALSE
Low 60 Min	Bacteria_unclassified	Epinephrine	0.143715151	0.734221475	0.932691475	FALSE
High Control	Bacteria_unclassified	Epinephrine	0.073192505	0.863253393	0.908654488	FALSE
High 0 Min	Bacteria_unclassified	Epinephrine	0.572821962	0.137777782	0.447777793	FALSE
High 30 Min	Bacteria_unclassified	Epinephrine	-0.046760976	0.912450894	0.970779123	FALSE
High 60 Min	Bacteria_unclassified	Epinephrine	-0.491026767	0.216608204	0.703976663	FALSE
Low Control	Bacteria_unclassified	Dopac	-0.08247861	0.846052524	0.972739233	FALSE
Low 0 Min	Bacteria_unclassified	Dopac	0.163663418	0.69856686	1	FALSE
Low 30 Min	Bacteria_unclassified	Dopac	-0.490990253	0.216647636	0.660247487	FALSE
Low 60 Min	Bacteria_unclassified	Dopac	-0.192087455	0.648597409	0.932691475	FALSE
High Control	Bacteria_unclassified	Dopac	0.422577127	0.296939999	0.643369999	FALSE
High 0 Min	Bacteria_unclassified	Dopac	0.288675135	0.488052691	0.681368645	FALSE
High 30 Min	Bacteria_unclassified	Dopac	0.031943828	0.940146054	0.970779123	FALSE
High 60 Min	Bacteria_unclassified	Dopac	-0.274336475	0.51084478	0.858211364	FALSE
Low Control	Bacteria_unclassified	Dopamine	0.380952381	0.359871032	0.851728822	FALSE
Low 0 Min	Bacteria_unclassified	Dopamine	0	1	1	FALSE
Low 30 Min	Bacteria_unclassified	Dopamine	0.261904762	0.53640873	0.818751037	FALSE
Low 60 Min	Bacteria_unclassified	Dopamine	0.359287879	0.382064677	0.932691475	FALSE
High Control	Bacteria_unclassified	Dopamine	0.219577516	0.60133421	0.86859386	FALSE
High 0 Min	Bacteria_unclassified	Dopamine	0.245495127	0.557856585	0.681368645	FALSE
High 30 Min	Bacteria_unclassified	Dopamine	0.202630898	0.630338812	0.970779123	FALSE
High 60 Min	Bacteria_unclassified	Dopamine	-0.179643939	0.670344277	0.858211364	FALSE
Low Control	Bacteria_unclassified	Salsolinol	-0.054554473	0.897913138	0.972739233	FALSE
Low 0 Min	Bacteria_unclassified	Salsolinol	0.202938516	0.62980849	1	FALSE
Low 30 Min	Bacteria_unclassified	Salsolinol	-0.490990253	0.216647636	0.660247487	FALSE
Low 60 Min	Bacteria_unclassified	Salsolinol	-0.192087455	0.648597409	0.932691475	FALSE
High Control	Bacteria_unclassified	Salsolinol	-0.103975049	0.806447294	0.908654488	FALSE
High 0 Min	Bacteria_unclassified	Salsolinol	-0.644865027	0.084268536	0.365163655	FALSE
High 30 Min	Bacteria_unclassified	Salsolinol	0.031943828	0.940146054	0.970779123	FALSE
High 60 Min	Bacteria_unclassified	Salsolinol	0.803869671	0.016195775	0.21054508	FALSE
Low Control	Bacteria_unclassified	5 HIAA	-0.407192929	0.316709185	0.851728822	FALSE
Low 0 Min	Bacteria_unclassified	5 HIAA	-0.571428571	0.151140873	0.654943783	FALSE
Low 30 Min	Bacteria_unclassified	5 HIAA	0.5	0.216170635	0.660247487	FALSE
Low 60 Min	Bacteria_unclassified	5 HIAA	-0.035928788	0.932691475	0.932691475	FALSE
High Control	Bacteria_unclassified	5 HIAA	-0.425	0.29388236	0.643369999	FALSE
High 0 Min	Bacteria_unclassified	5 HIAA	0.654653671	0.078140749	0.365163655	FALSE
High 30 Min	Bacteria_unclassified	5 HIAA	-0.015586992	0.970779123	0.970779123	FALSE
High 60 Min	Bacteria_unclassified	5 HIAA	-0.73055202	0.039555628	0.257111581	FALSE
Low Control	Bacteria_unclassified	HVA	-0.21821789	0.603645057	0.972739233	FALSE
Low 0 Min	Bacteria_unclassified	HVA	-0.342458745	0.406327112	0.88037541	FALSE
Low 30 Min	Bacteria_unclassified	HVA	-0.202938516	0.62980849	0.818751037	FALSE
Low 60 Min	Bacteria_unclassified	HVA	-0.357275409	0.384931487	0.932691475	FALSE
High Control	Bacteria_unclassified	HVA	0.675	0.066261327	0.37648	FALSE
High 0 Min	Bacteria_unclassified	HVA	-0.838525492	0.009292163	0.120798118	FALSE
High 30 Min	Bacteria_unclassified	HVA	-0.428571429	0.289403225	0.970779123	FALSE
High 60 Min	Bacteria_unclassified	HVA	-0.148193329	0.726178846	0.858211364	FALSE
Low Control	Bacteria_unclassified	5HT	-0.428571429	0.299206349	0.851728822	FALSE
Low 0 Min	Bacteria_unclassified	5HT	-0.428571429	0.299206349	0.88037541	FALSE
Low 30 Min	Bacteria_unclassified	5HT	-0.238095238	0.582142857	0.818751037	FALSE
Low 60 Min	Bacteria_unclassified	5HT	-0.479050505	0.229740545	0.932691475	FALSE
High Control	Bacteria_unclassified	5HT	0.341565026	0.407633739	0.757034086	FALSE
High 0 Min	Bacteria_unclassified	5HT	-0.081831709	0.847249145	0.847249145	FALSE
High 30 Min	Bacteria_unclassified	5HT	-0.109108945	0.797038574	0.970779123	FALSE
High 60 Min	Bacteria_unclassified	5HT	0.335335353	0.416791591	0.858211364	FALSE
Low Control	Bacteria_unclassified	UNKN #1	0.351573268	0.39310561	0.851728822	FALSE
Low 0 Min	Bacteria_unclassified	UNKN #1	-0.598813131	0.116753544	0.654943783	FALSE
Low 30 Min	Bacteria_unclassified	UNKN #1	0.457864558	0.253941341	0.660247487	FALSE
Low 60 Min	Bacteria_unclassified	UNKN #1	-0.066667891	0.875367601	0.932691475	FALSE
High Control	Bacteria_unclassified	UNKN #1	0.638144902	0.088632001	0.37648	FALSE
High 0 Min	Bacteria_unclassified	UNKN #1	0.203433368	0.628955672	0.681368645	FALSE
High 30 Min	Bacteria_unclassified	UNKN #1	0.517460083	0.189046596	0.970779123	FALSE
High 60 Min	Bacteria_unclassified	UNKN #1	0.536144578	0.170760316	0.703976663	FALSE
Low Control	Bacteria_unclassified	UNKN #2	0.658732549	0.075666791	0.851728822	FALSE
Low 0 Min	Bacteria_unclassified	UNKN #2	-0.380952381	0.359871032	0.88037541	FALSE
Low 30 Min	Bacteria_unclassified	UNKN #2	-0.012049067	0.977410185	0.977410185	FALSE
Low 60 Min	Bacteria_unclassified	UNKN #2	-0.662650602	0.073334193	0.932691475	FALSE
High Control	Bacteria_unclassified	UNKN #2	0.683130051	0.06183473	0.37648	FALSE
High 0 Min	Bacteria_unclassified	UNKN #2	0.354604072	0.388751488	0.631721168	FALSE
High 30 Min	Bacteria_unclassified	UNKN #2	-0.260302883	0.533530812	0.970779123	FALSE
High 60 Min	Bacteria_unclassified	UNKN #2	-0.215572727	0.608149066	0.858211364	FALSE
Low Control	Bacteria_unclassified	Histidine	0	1	1	FALSE
Low 0 Min	Bacteria_unclassified	Histidine	-0.047619048	0.934871032	1	FALSE
Low 30 Min	Bacteria_unclassified	Histidine	-0.119047619	0.793005952	0.937188853	FALSE
Low 60 Min	Bacteria_unclassified	Histidine	0.143715151	0.734221475	0.932691475	FALSE
High Control	Bacteria_unclassified	Histidine	-0.219577516	0.60133421	0.86859386	FALSE
High 0 Min	Bacteria_unclassified	Histidine	0.21821789	0.603645057	0.681368645	FALSE
High 30 Min	Bacteria_unclassified	Histidine	-0.077934961	0.854462578	0.970779123	FALSE
High 60 Min	Bacteria_unclassified	Histidine	-0.071857576	0.865730124	0.865730124	FALSE
Low Control	Bacteria_unclassified	Histamine	0.476190476	0.243055556	0.851728822	FALSE
Low 0 Min	Bacteria_unclassified	Histamine	-0.095238095	0.840128968	1	FALSE
Low 30 Min	Bacteria_unclassified	Histamine	0.047619048	0.934871032	0.977410185	FALSE
Low 60 Min	Bacteria_unclassified	Histamine	0.299406565	0.471260529	0.932691475	FALSE
High Control	Bacteria_unclassified	Histamine	0.073192505	0.863253393	0.908654488	FALSE
High 0 Min	Bacteria_unclassified	Histamine	0.409158544	0.314149428	0.631721168	FALSE
High 30 Min	Bacteria_unclassified	Histamine	-0.187043906	0.657386587	0.970779123	FALSE
High 60 Min	Bacteria_unclassified	Histamine	0.107786364	0.799460427	0.865730124	FALSE
Low Control	Mucispirillum	L DOPA	0.219577516	0.60133421	0.982565732	FALSE
Low 0 Min	Mucispirillum	L DOPA	0.595238095	0.132291667	0.719965278	FALSE
Low 30 Min	Mucispirillum	L DOPA	0.514979293	0.191549313	0.597325418	FALSE
Low 60 Min	Mucispirillum	L DOPA	-0.538931818	0.168118035	0.555691964	FALSE
High Control	Mucispirillum	L DOPA	-0.753819105	0.030751765	0.399772945	FALSE
High 0 Min	Mucispirillum	L DOPA	-0.49393917	0.213475118	0.462529421	FALSE
High 30 Min	Mucispirillum	L DOPA	0.282256399	0.498206178	0.710667703	FALSE
High 60 Min	Mucispirillum	L DOPA	0.144578313	0.732669604	0.755832636	FALSE
Low Control	Mucispirillum	Norepinephrine	0.365962527	0.372624727	0.982565732	FALSE
Low 0 Min	Mucispirillum	Norepinephrine	0.428571429	0.299206349	0.719965278	FALSE
Low 30 Min	Mucispirillum	Norepinephrine	-0.27545404	0.509054073	0.601609359	FALSE
Low 60 Min	Mucispirillum	Norepinephrine	-0.071428571	0.881994048	0.955493552	FALSE
High Control	Mucispirillum	Norepinephrine	-0.494662632	0.212700517	0.493357706	FALSE
High 0 Min	Mucispirillum	Norepinephrine	-0.327326835	0.428691507	0.557298959	FALSE
High 30 Min	Mucispirillum	Norepinephrine	-0.219577516	0.60133421	0.710667703	FALSE
High 60 Min	Mucispirillum	Norepinephrine	-0.131738889	0.755832636	0.755832636	FALSE
Low Control	Mucispirillum	Epinephrine	0.073192505	0.863253393	0.982565732	FALSE
Low 0 Min	Mucispirillum	Epinephrine	0.261904762	0.53640873	0.719965278	FALSE
Low 30 Min	Mucispirillum	Epinephrine	-0.479050505	0.229740545	0.597325418	FALSE
Low 60 Min	Mucispirillum	Epinephrine	-0.214285714	0.619097222	0.941954679	FALSE
High Control	Mucispirillum	Epinephrine	-0.520029947	0.186472461	0.493357706	FALSE
High 0 Min	Mucispirillum	Epinephrine	0.545544726	0.161938228	0.421039394	FALSE
High 30 Min	Mucispirillum	Epinephrine	0.634335047	0.091162664	0.592557315	FALSE
High 60 Min	Mucispirillum	Epinephrine	0.395216666	0.332517108	0.610798321	FALSE
Low Control	Mucispirillum	Dopac	-0.084515425	0.842286562	0.982565732	FALSE
Low 0 Min	Mucispirillum	Dopac	-0.190940654	0.650592821	0.719965278	FALSE
Low 30 Min	Mucispirillum	Dopac	0.32929278	0.425757176	0.601609359	FALSE
Low 60 Min	Mucispirillum	Dopac	-0.109108945	0.797038574	0.941954679	FALSE
High Control	Mucispirillum	Dopac	-0.35149982	0.39321139	0.58691694	FALSE
High 0 Min	Mucispirillum	Dopac	0.144337567	0.73310236	0.73310236	FALSE
High 30 Min	Mucispirillum	Dopac	0.475	0.234272098	0.710667703	FALSE
High 60 Min	Mucispirillum	Dopac	0.363655327	0.37587589	0.610798321	FALSE
Low Control	Mucispirillum	Dopamine	0.341565026	0.407633739	0.982565732	FALSE
Low 0 Min	Mucispirillum	Dopamine	0	1	1	FALSE
Low 30 Min	Mucispirillum	Dopamine	-0.658694444	0.075689688	0.491982971	FALSE
Low 60 Min	Mucispirillum	Dopamine	0.142857143	0.75203373	0.941954679	FALSE
High Control	Mucispirillum	Dopamine	-0.342458745	0.406327112	0.58691694	FALSE
High 0 Min	Mucispirillum	Dopamine	0.354604072	0.388751488	0.557298959	FALSE
High 30 Min	Mucispirillum	Dopamine	0.439155033	0.27632684	0.710667703	FALSE
High 60 Min	Mucispirillum	Dopamine	0.491026767	0.216608204	0.610798321	FALSE
Low Control	Mucispirillum	Salsolinol	0	1	1	FALSE
Low 0 Min	Mucispirillum	Salsolinol	0.240989487	0.565334518	0.719965278	FALSE
Low 30 Min	Mucispirillum	Salsolinol	0.32929278	0.425757176	0.601609359	FALSE
Low 60 Min	Mucispirillum	Salsolinol	-0.109108945	0.797038574	0.941954679	FALSE
High Control	Mucispirillum	Salsolinol	-0.493243243	0.214221619	0.493357706	FALSE
High 0 Min	Mucispirillum	Salsolinol	-0.71346769	0.046897068	0.270730368	FALSE
High 30 Min	Mucispirillum	Salsolinol	0.35	0.39537418	0.710667703	FALSE
High 60 Min	Mucispirillum	Salsolinol	-0.191397541	0.649797629	0.755832636	FALSE
Low Control	Mucispirillum	5 HIAA	0.343616486	0.404637178	0.982565732	FALSE
Low 0 Min	Mucispirillum	5 HIAA	-0.333333333	0.427876984	0.719965278	FALSE
Low 30 Min	Mucispirillum	5 HIAA	-0.287430303	0.490015485	0.601609359	FALSE
Low 60 Min	Mucispirillum	5 HIAA	-0.714285714	0.057589286	0.44650282	FALSE
High Control	Mucispirillum	5 HIAA	0.272934504	0.513094559	0.667022926	FALSE
High 0 Min	Mucispirillum	5 HIAA	0.681930907	0.062476239	0.270730368	FALSE
High 30 Min	Mucispirillum	5 HIAA	-0.073192505	0.863253393	0.863253393	FALSE
High 60 Min	Mucispirillum	5 HIAA	0.431145454	0.286195735	0.610798321	FALSE
Low Control	Mucispirillum	HVA	-0.167705098	0.691399077	0.982565732	FALSE
Low 0 Min	Mucispirillum	HVA	-0.215622173	0.608064774	0.719965278	FALSE
Low 30 Min	Mucispirillum	HVA	-0.09569877	0.821657338	0.821657338	FALSE
Low 60 Min	Mucispirillum	HVA	0.380509717	0.352419362	0.763575285	FALSE
High Control	Mucispirillum	HVA	-0.480884602	0.227703556	0.493357706	FALSE
High 0 Min	Mucispirillum	HVA	-0.838525492	0.009292163	0.120798118	FALSE
High 30 Min	Mucispirillum	HVA	0.307459347	0.458814056	0.710667703	FALSE
High 60 Min	Mucispirillum	HVA	0.623646926	0.098482699	0.610798321	FALSE
Low Control	Mucispirillum	5HT	0.170782513	0.685954753	0.982565732	FALSE
Low 0 Min	Mucispirillum	5HT	-0.404761905	0.326835317	0.719965278	FALSE
Low 30 Min	Mucispirillum	5HT	-0.419169192	0.301266633	0.601609359	FALSE
Low 60 Min	Mucispirillum	5HT	-0.023809524	0.976785714	0.976785714	FALSE
High Control	Mucispirillum	5HT	-0.355142403	0.387980339	0.58691694	FALSE
High 0 Min	Mucispirillum	5HT	-0.327326835	0.428691507	0.557298959	FALSE
High 30 Min	Mucispirillum	5HT	0.219577516	0.60133421	0.710667703	FALSE
High 60 Min	Mucispirillum	5HT	0.179643939	0.670344277	0.755832636	FALSE
Low Control	Mucispirillum	UNKN #1	0.049690399	0.906983753	0.982565732	FALSE
Low 0 Min	Mucispirillum	UNKN #1	0.45509798	0.257192085	0.719965278	FALSE
Low 30 Min	Mucispirillum	UNKN #1	0.727286084	0.040900739	0.491982971	FALSE
Low 60 Min	Mucispirillum	UNKN #1	-0.409668289	0.313487214	0.763575285	FALSE
High Control	Mucispirillum	UNKN #1	-0.165877869	0.69463716	0.75252359	FALSE
High 0 Min	Mucispirillum	UNKN #1	0.42139769	0.29843397	0.554234515	FALSE
High 30 Min	Mucispirillum	UNKN #1	0.687232971	0.05966947	0.592557315	FALSE
High 60 Min	Mucispirillum	UNKN #1	0.427710843	0.29047948	0.610798321	FALSE
Low Control	Mucispirillum	UNKN #2	0.475	0.234272098	0.982565732	FALSE
Low 0 Min	Mucispirillum	UNKN #2	0.19047619	0.664583333	0.719965278	FALSE
Low 30 Min	Mucispirillum	UNKN #2	0.181821521	0.666523693	0.722067334	FALSE
Low 60 Min	Mucispirillum	UNKN #2	0.670670707	0.068692742	0.44650282	FALSE
High Control	Mucispirillum	UNKN #2	-0.22830583	0.586569103	0.693218031	FALSE
High 0 Min	Mucispirillum	UNKN #2	0.545544726	0.161938228	0.421039394	FALSE
High 30 Min	Mucispirillum	UNKN #2	0.222239159	0.596818836	0.710667703	FALSE
High 60 Min	Mucispirillum	UNKN #2	0.467074242	0.243269917	0.610798321	FALSE
Low Control	Mucispirillum	Histidine	-0.561142542	0.147860122	0.982565732	FALSE
Low 0 Min	Mucispirillum	Histidine	-0.357142857	0.389384921	0.719965278	FALSE
Low 30 Min	Mucispirillum	Histidine	-0.514979293	0.191549313	0.597325418	FALSE
Low 60 Min	Mucispirillum	Histidine	-0.142857143	0.75203373	0.941954679	FALSE
High Control	Mucispirillum	Histidine	0.088785601	0.834399788	0.834399788	FALSE
High 0 Min	Mucispirillum	Histidine	0.190940654	0.650592821	0.70480889	FALSE
High 30 Min	Mucispirillum	Histidine	0.341565026	0.407633739	0.710667703	FALSE
High 60 Min	Mucispirillum	Histidine	0.311382828	0.452798757	0.65404265	FALSE
Low Control	Mucispirillum	Histamine	0.170782513	0.685954753	0.982565732	FALSE
Low 0 Min	Mucispirillum	Histamine	-0.476190476	0.243055556	0.719965278	FALSE
Low 30 Min	Mucispirillum	Histamine	-0.27545404	0.509054073	0.601609359	FALSE
Low 60 Min	Mucispirillum	Histamine	-0.547619048	0.170982143	0.555691964	FALSE
High Control	Mucispirillum	Histamine	-0.532713604	0.174043414	0.493357706	FALSE
High 0 Min	Mucispirillum	Histamine	0.272772363	0.513354991	0.606692262	FALSE
High 30 Min	Mucispirillum	Histamine	0.170782513	0.685954753	0.743117649	FALSE
High 60 Min	Mucispirillum	Histamine	0.694623232	0.055884726	0.610798321	FALSE
Low Control	Parabacteroides	L DOPA	0.595238095	0.132291667	0.191087963	FALSE
Low 0 Min	Parabacteroides	L DOPA	0.791039852	0.019384841	0.126001464	FALSE
Low 30 Min	Parabacteroides	L DOPA	-0.238095238	0.582142857	0.747132541	FALSE
Low 60 Min	Parabacteroides	L DOPA	-0.45509798	0.257192085	1	FALSE
High Control	Parabacteroides	L DOPA	0.503115295	0.203759244	0.528516531	FALSE
High 0 Min	Parabacteroides	L DOPA	-0.370454377	0.36633144	0.653948811	FALSE
High 30 Min	Parabacteroides	L DOPA	0.553159876	0.154977517	0.503676931	FALSE
High 60 Min	Parabacteroides	L DOPA	-0.425336507	0.293458902	0.940970048	FALSE
Low Control	Parabacteroides	Norepinephrine	0.571428571	0.151140873	0.196483135	FALSE
Low 0 Min	Parabacteroides	Norepinephrine	0.43643578	0.279658291	0.363555778	FALSE
Low 30 Min	Parabacteroides	Norepinephrine	0.571428571	0.151140873	0.708143188	FALSE
Low 60 Min	Parabacteroides	Norepinephrine	0.023809524	0.976785714	1	FALSE
High Control	Parabacteroides	Norepinephrine	-0.354604072	0.388751488	0.721967049	FALSE
High 0 Min	Parabacteroides	Norepinephrine	-0.409158544	0.314149428	0.653948811	FALSE
High 30 Min	Parabacteroides	Norepinephrine	-0.316168005	0.445506322	0.643509132	FALSE
High 60 Min	Parabacteroides	Norepinephrine	0.136386181	0.747429395	0.940970048	FALSE
Low Control	Parabacteroides	Epinephrine	0.642857143	0.096180556	0.191087963	FALSE
Low 0 Min	Parabacteroides	Epinephrine	0.791039852	0.019384841	0.126001464	FALSE
Low 30 Min	Parabacteroides	Epinephrine	0.428571429	0.299206349	0.708143188	FALSE
Low 60 Min	Parabacteroides	Epinephrine	0.238095238	0.582142857	1	FALSE
High Control	Parabacteroides	Epinephrine	-0.081831709	0.847249145	0.936271856	FALSE
High 0 Min	Parabacteroides	Epinephrine	0.518267489	0.188235824	0.489413144	FALSE
High 30 Min	Parabacteroides	Epinephrine	0.494871659	0.212476988	0.545290614	FALSE
High 60 Min	Parabacteroides	Epinephrine	0.190940654	0.650592821	0.940970048	FALSE
Low Control	Parabacteroides	Dopac	-0.824786099	0.011742396	0.049975198	TRUE
Low 0 Min	Parabacteroides	Dopac	-0.5625	0.146668077	0.363555778	FALSE
Low 30 Min	Parabacteroides	Dopac	-0.190940654	0.650592821	0.747132541	FALSE
Low 60 Min	Parabacteroides	Dopac	0	1	1	FALSE
High Control	Parabacteroides	Dopac	0.472455591	0.237141843	0.528516531	FALSE
High 0 Min	Parabacteroides	Dopac	0.288675135	0.488052691	0.653948811	FALSE
High 30 Min	Parabacteroides	Dopac	0.690209308	0.058127417	0.503676931	FALSE
High 60 Min	Parabacteroides	Dopac	-0.305150052	0.462369606	0.940970048	FALSE
Low Control	Parabacteroides	Dopamine	0.619047619	0.114980159	0.191087963	FALSE
Low 0 Min	Parabacteroides	Dopamine	0.545544726	0.161938228	0.363555778	FALSE
Low 30 Min	Parabacteroides	Dopamine	0.547619048	0.170982143	0.708143188	FALSE
Low 60 Min	Parabacteroides	Dopamine	0.404761905	0.326835317	1	FALSE
High Control	Parabacteroides	Dopamine	-0.21821789	0.603645057	0.871931748	FALSE
High 0 Min	Parabacteroides	Dopamine	0.21821789	0.603645057	0.653948811	FALSE
High 30 Min	Parabacteroides	Dopamine	0.24743583	0.554646423	0.72104035	FALSE
High 60 Min	Parabacteroides	Dopamine	0.327326835	0.428691507	0.940970048	FALSE
Low Control	Parabacteroides	Salsolinol	-0.845594325	0.008170172	0.049975198	TRUE
Low 0 Min	Parabacteroides	Salsolinol	-0.697485832	0.05445835	0.235986182	FALSE
Low 30 Min	Parabacteroides	Salsolinol	-0.190940654	0.650592821	0.747132541	FALSE
Low 60 Min	Parabacteroides	Salsolinol	0	1	1	FALSE
High Control	Parabacteroides	Salsolinol	0.072654774	0.864250944	0.936271856	FALSE
High 0 Min	Parabacteroides	Salsolinol	-0.644865027	0.084268536	0.415529593	FALSE
High 30 Min	Parabacteroides	Salsolinol	0.591607978	0.12238654	0.503676931	FALSE
High 60 Min	Parabacteroides	Salsolinol	0.305150052	0.462369606	0.940970048	FALSE
Low Control	Parabacteroides	5 HIAA	0.323359091	0.434639449	0.513664803	FALSE
Low 0 Min	Parabacteroides	5 HIAA	0.43643578	0.279658291	0.363555778	FALSE
Low 30 Min	Parabacteroides	5 HIAA	0.404761905	0.326835317	0.708143188	FALSE
Low 60 Min	Parabacteroides	5 HIAA	-0.547619048	0.170982143	1	FALSE
High Control	Parabacteroides	5 HIAA	-0.559016994	0.149737335	0.528516531	FALSE
High 0 Min	Parabacteroides	5 HIAA	0.627376434	0.095891444	0.415529593	FALSE
High 30 Min	Parabacteroides	5 HIAA	-0.123717915	0.770385093	0.7954599	FALSE
High 60 Min	Parabacteroides	5 HIAA	-0.190940654	0.650592821	0.940970048	FALSE
Low Control	Parabacteroides	HVA	-0.845594325	0.008170172	0.049975198	TRUE
Low 0 Min	Parabacteroides	HVA	-0.058123819	0.891263045	0.891263045	FALSE
Low 30 Min	Parabacteroides	HVA	0.063418286	0.881409155	0.881409155	FALSE
Low 60 Min	Parabacteroides	HVA	0.215622173	0.608064774	1	FALSE
High Control	Parabacteroides	HVA	0.503115295	0.203759244	0.528516531	FALSE
High 0 Min	Parabacteroides	HVA	-0.838525492	0.009292163	0.120798118	FALSE
High 30 Min	Parabacteroides	HVA	0.425210032	0.293618023	0.545290614	FALSE
High 60 Min	Parabacteroides	HVA	-0.070317994	0.868587737	0.940970048	FALSE
Low Control	Parabacteroides	5HT	-0.595238095	0.132291667	0.191087963	FALSE
Low 0 Min	Parabacteroides	5HT	0.190940654	0.650592821	0.70480889	FALSE
Low 30 Min	Parabacteroides	5HT	0.19047619	0.664583333	0.747132541	FALSE
Low 60 Min	Parabacteroides	5HT	0.285714286	0.500793651	1	FALSE
High Control	Parabacteroides	5HT	0.136386181	0.747429395	0.936271856	FALSE
High 0 Min	Parabacteroides	5HT	-0.245495127	0.557856585	0.653948811	FALSE
High 30 Min	Parabacteroides	5HT	0.577350269	0.133974596	0.503676931	FALSE
High 60 Min	Parabacteroides	5HT	-0.109108945	0.797038574	0.940970048	FALSE
Low Control	Parabacteroides	UNKN #1	0.278833971	0.503652856	0.545623927	FALSE
Low 0 Min	Parabacteroides	UNKN #1	0.480218637	0.228442113	0.363555778	FALSE
Low 30 Min	Parabacteroides	UNKN #1	-0.337373885	0.413785279	0.747132541	FALSE
Low 60 Min	Parabacteroides	UNKN #1	-0.590404299	0.123342169	1	FALSE
High Control	Parabacteroides	UNKN #1	0.466498105	0.243930707	0.528516531	FALSE
High 0 Min	Parabacteroides	UNKN #1	0.276088142	0.508039093	0.653948811	FALSE
High 30 Min	Parabacteroides	UNKN #1	0.449442399	0.263901809	0.545290614	FALSE
High 60 Min	Parabacteroides	UNKN #1	0.466498105	0.243930707	0.940970048	FALSE
Low Control	Parabacteroides	UNKN #2	0.048795004	0.908654488	0.908654488	FALSE
Low 0 Min	Parabacteroides	UNKN #2	0.190940654	0.650592821	0.70480889	FALSE
Low 30 Min	Parabacteroides	UNKN #2	0.168686942	0.689660807	0.747132541	FALSE
Low 60 Min	Parabacteroides	UNKN #2	0.035928788	0.932691475	1	FALSE
High Control	Parabacteroides	UNKN #2	0.627376434	0.095891444	0.528516531	FALSE
High 0 Min	Parabacteroides	UNKN #2	0.518267489	0.188235824	0.489413144	FALSE
High 30 Min	Parabacteroides	UNKN #2	0.166956774	0.692724711	0.7954599	FALSE
High 60 Min	Parabacteroides	UNKN #2	0	1	1	FALSE
Low Control	Parabacteroides	Histidine	0.69047619	0.069394841	0.180426587	FALSE
Low 0 Min	Parabacteroides	Histidine	0.43643578	0.279658291	0.363555778	FALSE
Low 30 Min	Parabacteroides	Histidine	0.523809524	0.196626984	0.708143188	FALSE
Low 60 Min	Parabacteroides	Histidine	-0.095238095	0.840128968	1	FALSE
High Control	Parabacteroides	Histidine	-0.245495127	0.557856585	0.871931748	FALSE
High 0 Min	Parabacteroides	Histidine	0.136386181	0.747429395	0.747429395	FALSE
High 30 Min	Parabacteroides	Histidine	0.343660875	0.404572445	0.643509132	FALSE
High 60 Min	Parabacteroides	Histidine	-0.136386181	0.747429395	0.940970048	FALSE
Low Control	Parabacteroides	Histamine	0.833333333	0.015376984	0.049975198	TRUE
Low 0 Min	Parabacteroides	Histamine	0.43643578	0.279658291	0.363555778	FALSE
Low 30 Min	Parabacteroides	Histamine	0.428571429	0.299206349	0.708143188	FALSE
Low 60 Min	Parabacteroides	Histamine	0.023809524	0.976785714	1	FALSE
High Control	Parabacteroides	Histamine	0	1	1	FALSE
High 0 Min	Parabacteroides	Histamine	0.300049599	0.470261741	0.653948811	FALSE
High 30 Min	Parabacteroides	Histamine	0.10997148	0.7954599	0.7954599	FALSE
High 60 Min	Parabacteroides	Histamine	0.381881308	0.350540725	0.940970048	FALSE
Low Control	Barnesiella	L DOPA	-0.143715151	0.734221475	0.944816868	FALSE
Low 0 Min	Barnesiella	L DOPA	0.53674504	0.170189201	0.276557452	FALSE
Low 30 Min	Barnesiella	L DOPA	0.049102862	0.908080017	0.931011508	FALSE
Low 60 Min	Barnesiella	L DOPA	-0.703043215	0.051751994	0.33638796	FALSE
High Control	Barnesiella	L DOPA	0.269984382	0.517840837	0.686876412	FALSE
High 0 Min	Barnesiella	L DOPA	0.171808243	0.684142718	0.810673799	FALSE
High 30 Min	Barnesiella	L DOPA	0.012048193	0.977411825	1	FALSE
High 60 Min	Barnesiella	L DOPA	0.295180723	0.477845256	0.910315357	FALSE
Low Control	Barnesiella	Norepinephrine	-0.107786364	0.799460427	0.944816868	FALSE
Low 0 Min	Barnesiella	Norepinephrine	0.756322557	0.029884379	0.079954589	FALSE
Low 30 Min	Barnesiella	Norepinephrine	0.085930008	0.839672609	0.931011508	FALSE
Low 60 Min	Barnesiella	Norepinephrine	0.072294404	0.864919559	0.864919559	FALSE
High Control	Barnesiella	Norepinephrine	-0.562884343	0.146331533	0.405102808	FALSE
High 0 Min	Barnesiella	Norepinephrine	-0.219577516	0.60133421	0.810673799	FALSE
High 30 Min	Barnesiella	Norepinephrine	0.035928788	0.932691475	1	FALSE
High 60 Min	Barnesiella	Norepinephrine	-0.491026767	0.216608204	0.910315357	FALSE
Low Control	Barnesiella	Epinephrine	-0.22754899	0.587844565	0.944816868	FALSE
Low 0 Min	Barnesiella	Epinephrine	0.902707567	0.002137647	0.026675569	TRUE
Low 30 Min	Barnesiella	Epinephrine	-0.429650039	0.28805705	0.728720061	FALSE
Low 60 Min	Barnesiella	Epinephrine	0.13253974	0.75438302	0.817248272	FALSE
High Control	Barnesiella	Epinephrine	-0.263477778	0.528366471	0.686876412	FALSE
High 0 Min	Barnesiella	Epinephrine	0.439155033	0.27632684	0.810673799	FALSE
High 30 Min	Barnesiella	Epinephrine	0.646718181	0.083087725	0.379449018	FALSE
High 60 Min	Barnesiella	Epinephrine	-0.059881313	0.88799065	0.910315357	FALSE
Low Control	Barnesiella	Dopac	0.165947963	0.69451287	0.944816868	FALSE
Low 0 Min	Barnesiella	Dopac	-0.838525492	0.009292163	0.040266039	TRUE
Low 30 Min	Barnesiella	Dopac	0.393780765	0.334436625	0.728720061	FALSE
Low 60 Min	Barnesiella	Dopac	-0.207059111	0.62271812	0.80541029	FALSE
High Control	Barnesiella	Dopac	0.414869907	0.306767817	0.566611079	FALSE
High 0 Min	Barnesiella	Dopac	0.129099445	0.760614665	0.82399922	FALSE
High 30 Min	Barnesiella	Dopac	0.294528416	0.478864909	0.889320545	FALSE
High 60 Min	Barnesiella	Dopac	0.204157377	0.627708576	0.910315357	FALSE
Low Control	Barnesiella	Dopamine	-0.239525252	0.567772152	0.944816868	FALSE
Low 0 Min	Barnesiella	Dopamine	0.878310066	0.004103934	0.026675569	TRUE
Low 30 Min	Barnesiella	Dopamine	-0.417374324	0.303557462	0.728720061	FALSE
Low 60 Min	Barnesiella	Dopamine	0.337373885	0.413785279	0.80541029	FALSE
High Control	Barnesiella	Dopamine	-0.443121717	0.271502387	0.566611079	FALSE
High 0 Min	Barnesiella	Dopamine	0.170782513	0.685954753	0.810673799	FALSE
High 30 Min	Barnesiella	Dopamine	0.670670707	0.068692742	0.379449018	FALSE
High 60 Min	Barnesiella	Dopamine	-0.059881313	0.88799065	0.910315357	FALSE
Low Control	Barnesiella	Salsolinol	0.10976426	0.795839114	0.944816868	FALSE
Low 0 Min	Barnesiella	Salsolinol	-0.753819105	0.030751765	0.079954589	FALSE
Low 30 Min	Barnesiella	Salsolinol	0.393780765	0.334436625	0.728720061	FALSE
Low 60 Min	Barnesiella	Salsolinol	-0.207059111	0.62271812	0.80541029	FALSE
High Control	Barnesiella	Salsolinol	-0.076559016	0.857011776	0.973420943	FALSE
High 0 Min	Barnesiella	Salsolinol	0.171808243	0.684142718	0.810673799	FALSE
High 30 Min	Barnesiella	Salsolinol	0	1	1	FALSE
High 60 Min	Barnesiella	Salsolinol	0.299856147	0.47056213	0.910315357	FALSE
Low Control	Barnesiella	5 HIAA	0.120481928	0.776272994	0.944816868	FALSE
Low 0 Min	Barnesiella	5 HIAA	0.146385011	0.729423925	0.790209252	FALSE
Low 30 Min	Barnesiella	5 HIAA	-0.245514308	0.557824825	0.90646534	FALSE
Low 60 Min	Barnesiella	5 HIAA	-0.722944039	0.042731523	0.33638796	FALSE
High Control	Barnesiella	5 HIAA	-0.687232971	0.05966947	0.405102808	FALSE
High 0 Min	Barnesiella	5 HIAA	0.219577516	0.60133421	0.810673799	FALSE
High 30 Min	Barnesiella	5 HIAA	0.323359091	0.434639449	0.889320545	FALSE
High 60 Min	Barnesiella	5 HIAA	-0.04790505	0.910315357	0.910315357	FALSE
Low Control	Barnesiella	HVA	0.10976426	0.795839114	0.944816868	FALSE
Low 0 Min	Barnesiella	HVA	-0.324922028	0.432292392	0.624422343	FALSE
Low 30 Min	Barnesiella	HVA	0.392366436	0.336332336	0.728720061	FALSE
Low 60 Min	Barnesiella	HVA	0.173304956	0.681501015	0.80541029	FALSE
High Control	Barnesiella	HVA	0.55224078	0.155808772	0.405102808	FALSE
High 0 Min	Barnesiella	HVA	-0.075	0.859901454	0.859901454	FALSE
High 30 Min	Barnesiella	HVA	-0.205807987	0.6248683	0.998783286	FALSE
High 60 Min	Barnesiella	HVA	-0.191416383	0.64976484	0.910315357	FALSE
Low Control	Barnesiella	5HT	-0.77845707	0.022867334	0.297275342	FALSE
Low 0 Min	Barnesiella	5HT	0.219577516	0.60133421	0.710667703	FALSE
Low 30 Min	Barnesiella	5HT	-0.135032869	0.74987425	0.931011508	FALSE
Low 60 Min	Barnesiella	5HT	0.240981346	0.565348061	0.80541029	FALSE
High Control	Barnesiella	5HT	0.383240404	0.348683741	0.566611079	FALSE
High 0 Min	Barnesiella	5HT	0.561142542	0.147860122	0.810673799	FALSE
High 30 Min	Barnesiella	5HT	-0.167667677	0.691465352	0.998783286	FALSE
High 60 Min	Barnesiella	5HT	0.311382828	0.452798757	0.910315357	FALSE
Low Control	Barnesiella	UNKN #1	0.05488213	0.897302454	0.953998414	FALSE
Low 0 Min	Barnesiella	UNKN #1	0.085904121	0.839720432	0.839720432	FALSE
Low 30 Min	Barnesiella	UNKN #1	0.130457433	0.758153486	0.931011508	FALSE
Low 60 Min	Barnesiella	UNKN #1	-0.542682927	0.164597188	0.53494086	FALSE
High Control	Barnesiella	UNKN #1	0.054216867	0.898542409	0.973420943	FALSE
High 0 Min	Barnesiella	UNKN #1	-0.220946979	0.599009575	0.810673799	FALSE
High 30 Min	Barnesiella	UNKN #1	0.445783133	0.268289003	0.697551407	FALSE
High 60 Min	Barnesiella	UNKN #1	0.108433735	0.798274813	0.910315357	FALSE
Low Control	Barnesiella	UNKN #2	0.024544035	0.953998414	0.953998414	FALSE
Low 0 Min	Barnesiella	UNKN #2	0.26837252	0.520440978	0.676573271	FALSE
Low 30 Min	Barnesiella	UNKN #2	0.745471043	0.033755193	0.438817503	FALSE
Low 60 Min	Barnesiella	UNKN #2	0.272732282	0.513419377	0.80541029	FALSE
High Control	Barnesiella	UNKN #2	0.598813131	0.116753544	0.405102808	FALSE
High 0 Min	Barnesiella	UNKN #2	0.170782513	0.685954753	0.810673799	FALSE
High 30 Min	Barnesiella	UNKN #2	0	1	1	FALSE
High 60 Min	Barnesiella	UNKN #2	0.586836868	0.126198986	0.910315357	FALSE
Low Control	Barnesiella	Histidine	0.179643939	0.670344277	0.944816868	FALSE
Low 0 Min	Barnesiella	Histidine	0.731925055	0.038998274	0.08449626	FALSE
Low 30 Min	Barnesiella	Histidine	0.245514308	0.557824825	0.90646534	FALSE
Low 60 Min	Barnesiella	Histidine	-0.469913625	0.240026627	0.62406923	FALSE
High Control	Barnesiella	Histidine	-0.586836868	0.126198986	0.405102808	FALSE
High 0 Min	Barnesiella	Histidine	0.512347538	0.194223421	0.810673799	FALSE
High 30 Min	Barnesiella	Histidine	0.598813131	0.116753544	0.379449018	FALSE
High 60 Min	Barnesiella	Histidine	-0.479050505	0.229740545	0.910315357	FALSE
Low Control	Barnesiella	Histamine	0.299406565	0.471260529	0.944816868	FALSE
Low 0 Min	Barnesiella	Histamine	0.683130051	0.06183473	0.114835927	FALSE
Low 30 Min	Barnesiella	Histamine	-0.036827146	0.931011508	0.931011508	FALSE
Low 60 Min	Barnesiella	Histamine	-0.578355231	0.133138586	0.53494086	FALSE
High Control	Barnesiella	Histamine	0.011976263	0.977546655	0.977546655	FALSE
High 0 Min	Barnesiella	Histamine	0.658732549	0.075666791	0.810673799	FALSE
High 30 Min	Barnesiella	Histamine	0.598813131	0.116753544	0.379449018	FALSE
High 60 Min	Barnesiella	Histamine	0.191620202	0.649410201	0.910315357	FALSE
Low Control	Helicobacter	L DOPA	-0.598813131	0.116753544	0.758898036	FALSE
Low 0 Min	Helicobacter	L DOPA	0.285714286	0.500793651	0.814703208	FALSE
Low 30 Min	Helicobacter	L DOPA	0.215622173	0.608064774	0.853466692	FALSE
Low 60 Min	Helicobacter	L DOPA	0.036816052	0.931032254	0.931032254	FALSE
Low Control	Helicobacter	Norepinephrine	0.407192929	0.316709185	0.8815778	FALSE
Low 0 Min	Helicobacter	Norepinephrine	0.19047619	0.664583333	0.814703208	FALSE
Low 30 Min	Helicobacter	Norepinephrine	-0.177571201	0.673986657	0.853466692	FALSE
Low 60 Min	Helicobacter	Norepinephrine	-0.170782513	0.685954753	0.858118088	FALSE
Low Control	Helicobacter	Epinephrine	0.167667677	0.691465352	0.8815778	FALSE
Low 0 Min	Helicobacter	Epinephrine	-0.261904762	0.53640873	0.814703208	FALSE
Low 30 Min	Helicobacter	Epinephrine	0.22830583	0.586569103	0.853466692	FALSE
Low 60 Min	Helicobacter	Epinephrine	-0.195180015	0.643225539	0.858118088	FALSE
Low Control	Helicobacter	Dopac	-0.145204467	0.731544342	0.8815778	FALSE
Low 0 Min	Helicobacter	Dopac	-0.136386181	0.747429395	0.814703208	FALSE
Low 30 Min	Helicobacter	Dopac	-0.174371458	0.679620358	0.853466692	FALSE
Low 60 Min	Helicobacter	Dopac	-0.111803399	0.792109004	0.858118088	FALSE
Low Control	Helicobacter	Dopamine	0.383240404	0.348683741	0.8815778	FALSE
Low 0 Min	Helicobacter	Dopamine	-0.047619048	0.934871032	0.934871032	FALSE
Low 30 Min	Helicobacter	Dopamine	0.202938516	0.62980849	0.853466692	FALSE
Low 60 Min	Helicobacter	Dopamine	-0.439155033	0.27632684	0.718449784	FALSE
Low Control	Helicobacter	Salsolinol	-0.205807987	0.6248683	0.8815778	FALSE
Low 0 Min	Helicobacter	Salsolinol	0.481978975	0.226492563	0.814703208	FALSE
Low 30 Min	Helicobacter	Salsolinol	-0.174371458	0.679620358	0.853466692	FALSE
Low 60 Min	Helicobacter	Salsolinol	-0.111803399	0.792109004	0.858118088	FALSE
Low Control	Helicobacter	5 HIAA	0.15060241	0.721861212	0.8815778	FALSE
Low 0 Min	Helicobacter	5 HIAA	0.261904762	0.53640873	0.814703208	FALSE
Low 30 Min	Helicobacter	5 HIAA	0.126836572	0.764719724	0.853466692	FALSE
Low 60 Min	Helicobacter	5 HIAA	0.121987509	0.773532403	0.858118088	FALSE
Low Control	Helicobacter	HVA	-0.137205325	0.745950446	0.8815778	FALSE
Low 0 Min	Helicobacter	HVA	-0.177571201	0.673986657	0.814703208	FALSE
Low 30 Min	Helicobacter	HVA	-0.439189189	0.276285119	0.853466692	FALSE
Low 60 Min	Helicobacter	HVA	-0.46788772	0.24233846	0.718449784	FALSE
Low Control	Helicobacter	5HT	0.035928788	0.932691475	0.932691475	FALSE
Low 0 Min	Helicobacter	5HT	-0.285714286	0.500793651	0.814703208	FALSE
Low 30 Min	Helicobacter	5HT	-0.114152915	0.787815408	0.853466692	FALSE
Low 60 Min	Helicobacter	5HT	-0.487950036	0.219943819	0.718449784	FALSE
Low Control	Helicobacter	UNKN #1	-0.841525993	0.008804689	0.114460954	FALSE
Low 0 Min	Helicobacter	UNKN #1	0.526955555	0.179628967	0.814703208	FALSE
Low 30 Min	Helicobacter	UNKN #1	0.115536637	0.785288917	0.853466692	FALSE
Low 60 Min	Helicobacter	UNKN #1	0.506211418	0.200534474	0.718449784	FALSE
Low Control	Helicobacter	UNKN #2	-0.392704555	0.335878681	0.8815778	FALSE
Low 0 Min	Helicobacter	UNKN #2	0.333333333	0.427876984	0.814703208	FALSE
Low 30 Min	Helicobacter	UNKN #2	-0.750988143	0.031751062	0.4127638	FALSE
Low 60 Min	Helicobacter	UNKN #2	-0.147264208	0.727845739	0.858118088	FALSE
Low Control	Helicobacter	Histidine	-0.27545404	0.509054073	0.8815778	FALSE
Low 0 Min	Helicobacter	Histidine	-0.142857143	0.75203373	0.814703208	FALSE
Low 30 Min	Helicobacter	Histidine	-0.558080918	0.150568177	0.853466692	FALSE
Low 60 Min	Helicobacter	Histidine	-0.390360029	0.339030183	0.734565397	FALSE
Low Control	Helicobacter	Histamine	0.04790505	0.910315357	0.932691475	FALSE
Low 0 Min	Helicobacter	Histamine	-0.285714286	0.500793651	0.814703208	FALSE
Low 30 Min	Helicobacter	Histamine	0.063418286	0.881409155	0.881409155	FALSE
Low 60 Min	Helicobacter	Histamine	-0.609937546	0.108350063	0.718449784	FALSE
Low Control	Ruminococcaceae_ge	L DOPA	-0.083833838	0.843546492	0.977411825	FALSE
Low 0 Min	Ruminococcaceae_ge	L DOPA	-0.857142857	0.010714286	0.139285714	FALSE
Low 30 Min	Ruminococcaceae_ge	L DOPA	0.53674504	0.170189201	0.476544942	FALSE
Low 60 Min	Ruminococcaceae_ge	L DOPA	-0.06626506	0.87611625	0.87611625	FALSE
High Control	Ruminococcaceae_ge	L DOPA	-0.063887656	0.880536202	0.880536202	FALSE
High 0 Min	Ruminococcaceae_ge	L DOPA	0.082323195	0.846339983	0.846339983	FALSE
High 30 Min	Ruminococcaceae_ge	L DOPA	0.16464639	0.696821779	0.880536202	FALSE
High 60 Min	Ruminococcaceae_ge	L DOPA	0.27545404	0.509054073	0.735300327	FALSE
Low Control	Ruminococcaceae_ge	Norepinephrine	0.407192929	0.316709185	0.977411825	FALSE
Low 0 Min	Ruminococcaceae_ge	Norepinephrine	-0.285714286	0.500793651	0.976785714	FALSE
Low 30 Min	Ruminococcaceae_ge	Norepinephrine	0.609937546	0.108350063	0.476544942	FALSE
Low 60 Min	Ruminococcaceae_ge	Norepinephrine	-0.383240404	0.348683741	0.774041526	FALSE
High Control	Ruminococcaceae_ge	Norepinephrine	0.405261796	0.319233623	0.424256528	FALSE
High 0 Min	Ruminococcaceae_ge	Norepinephrine	-0.43643578	0.279658291	0.805792845	FALSE
High 30 Min	Ruminococcaceae_ge	Norepinephrine	0.171456914	0.684763221	0.880536202	FALSE
High 60 Min	Ruminococcaceae_ge	Norepinephrine	-0.571428571	0.151140873	0.39296627	FALSE
Low Control	Ruminococcaceae_ge	Epinephrine	-0.035928788	0.932691475	0.977411825	FALSE
Low 0 Min	Ruminococcaceae_ge	Epinephrine	-0.047619048	0.934871032	0.976785714	FALSE
Low 30 Min	Ruminococcaceae_ge	Epinephrine	0.219577516	0.60133421	0.86859386	FALSE
Low 60 Min	Ruminococcaceae_ge	Epinephrine	-0.359287879	0.382064677	0.774041526	FALSE
High Control	Ruminococcaceae_ge	Epinephrine	0.514370741	0.192165912	0.416359477	FALSE
High 0 Min	Ruminococcaceae_ge	Epinephrine	0.245495127	0.557856585	0.805792845	FALSE
High 30 Min	Ruminococcaceae_ge	Epinephrine	0.732588632	0.038730632	0.251749109	FALSE
High 60 Min	Ruminococcaceae_ge	Epinephrine	-0.523809524	0.196626984	0.426025132	FALSE
Low Control	Ruminococcaceae_ge	Dopac	-0.186691458	0.65800208	0.977411825	FALSE
Low 0 Min	Ruminococcaceae_ge	Dopac	0.490990253	0.216647636	0.938806422	FALSE
Low 30 Min	Ruminococcaceae_ge	Dopac	-0.503115295	0.203759244	0.476544942	FALSE
Low 60 Min	Ruminococcaceae_ge	Dopac	0.60370343	0.113015511	0.734600819	FALSE
High Control	Ruminococcaceae_ge	Dopac	-0.215979699	0.607455397	0.65807668	FALSE
High 0 Min	Ruminococcaceae_ge	Dopac	0.721687836	0.043270275	0.56251358	FALSE
High 30 Min	Ruminococcaceae_ge	Dopac	0.079859571	0.850898723	0.880536202	FALSE
High 60 Min	Ruminococcaceae_ge	Dopac	0.012683657	0.976220693	0.976785714	FALSE
Low Control	Ruminococcaceae_ge	Dopamine	0.574860606	0.136058262	0.828094165	FALSE
Low 0 Min	Ruminococcaceae_ge	Dopamine	-0.023809524	0.976785714	0.976785714	FALSE
Low 30 Min	Ruminococcaceae_ge	Dopamine	0.073192505	0.863253393	0.935191176	FALSE
Low 60 Min	Ruminococcaceae_ge	Dopamine	-0.431145454	0.286195735	0.774041526	FALSE
High Control	Ruminococcaceae_ge	Dopamine	0.483196757	0.225148917	0.418133703	FALSE
High 0 Min	Ruminococcaceae_ge	Dopamine	-0.245495127	0.557856585	0.805792845	FALSE
High 30 Min	Ruminococcaceae_ge	Dopamine	0.592305702	0.121834514	0.395962169	FALSE
High 60 Min	Ruminococcaceae_ge	Dopamine	-0.785714286	0.027926587	0.181522817	FALSE
Low Control	Ruminococcaceae_ge	Salsolinol	-0.10976426	0.795839114	0.977411825	FALSE
Low 0 Min	Ruminococcaceae_ge	Salsolinol	-0.012683657	0.976220693	0.976785714	FALSE
Low 30 Min	Ruminococcaceae_ge	Salsolinol	-0.503115295	0.203759244	0.476544942	FALSE
Low 60 Min	Ruminococcaceae_ge	Salsolinol	0.60370343	0.113015511	0.734600819	FALSE
High Control	Ruminococcaceae_ge	Salsolinol	0.290619097	0.484993695	0.573174367	FALSE
High 0 Min	Ruminococcaceae_ge	Salsolinol	-0.521380235	0.185127457	0.805792845	FALSE
High 30 Min	Ruminococcaceae_ge	Salsolinol	-0.063887656	0.880536202	0.880536202	FALSE
High 60 Min	Ruminococcaceae_ge	Salsolinol	0.355142403	0.387980339	0.630468051	FALSE
Low Control	Ruminococcaceae_ge	5 HIAA	0.012048193	0.977411825	0.977411825	FALSE
Low 0 Min	Ruminococcaceae_ge	5 HIAA	-0.333333333	0.427876984	0.976785714	FALSE
Low 30 Min	Ruminococcaceae_ge	5 HIAA	0.365962527	0.372624727	0.640336065	FALSE
Low 60 Min	Ruminococcaceae_ge	5 HIAA	-0.22754899	0.587844565	0.87611625	FALSE
High Control	Ruminococcaceae_ge	5 HIAA	0.606932737	0.110584833	0.359400706	FALSE
High 0 Min	Ruminococcaceae_ge	5 HIAA	0.409158544	0.314149428	0.805792845	FALSE
High 30 Min	Ruminococcaceae_ge	5 HIAA	-0.109108945	0.797038574	0.880536202	FALSE
High 60 Min	Ruminococcaceae_ge	5 HIAA	-0.571428571	0.151140873	0.39296627	FALSE
Low Control	Ruminococcaceae_ge	HVA	-0.178366922	0.672587694	0.977411825	FALSE
Low 0 Min	Ruminococcaceae_ge	HVA	0.202938516	0.62980849	0.976785714	FALSE
Low 30 Min	Ruminococcaceae_ge	HVA	-0.35091579	0.394052963	0.640336065	FALSE
Low 60 Min	Ruminococcaceae_ge	HVA	0.082938934	0.845201184	0.87611625	FALSE
High Control	Ruminococcaceae_ge	HVA	-0.638876565	0.088150717	0.359400706	FALSE
High 0 Min	Ruminococcaceae_ge	HVA	-0.503115295	0.203759244	0.805792845	FALSE
High 30 Min	Ruminococcaceae_ge	HVA	0.375	0.360012054	0.659201519	FALSE
High 60 Min	Ruminococcaceae_ge	HVA	-0.233238593	0.578279092	0.75176282	FALSE
Low Control	Ruminococcaceae_ge	5HT	-0.023952525	0.95510619	0.977411825	FALSE
Low 0 Min	Ruminococcaceae_ge	5HT	-0.023809524	0.976785714	0.976785714	FALSE
Low 30 Min	Ruminococcaceae_ge	5HT	-0.487950036	0.219943819	0.476544942	FALSE
Low 60 Min	Ruminococcaceae_ge	5HT	-0.335335353	0.416791591	0.774041526	FALSE
High Control	Ruminococcaceae_ge	5HT	-0.405261796	0.319233623	0.424256528	FALSE
High 0 Min	Ruminococcaceae_ge	5HT	0.327326835	0.428691507	0.805792845	FALSE
High 30 Min	Ruminococcaceae_ge	5HT	-0.342913828	0.405662474	0.659201519	FALSE
High 60 Min	Ruminococcaceae_ge	5HT	0.071428571	0.881994048	0.976785714	FALSE
Low Control	Ruminococcaceae_ge	UNKN #1	-0.189038448	0.65390662	0.977411825	FALSE
Low 0 Min	Ruminococcaceae_ge	UNKN #1	-0.73055202	0.039555628	0.257111581	FALSE
Low 30 Min	Ruminococcaceae_ge	UNKN #1	0.728450578	0.040417994	0.476544942	FALSE
Low 60 Min	Ruminococcaceae_ge	UNKN #1	0.133335782	0.752942731	0.87611625	FALSE
High Control	Ruminococcaceae_ge	UNKN #1	-0.399855519	0.326351175	0.424256528	FALSE
High 0 Min	Ruminococcaceae_ge	UNKN #1	-0.319681007	0.440183709	0.805792845	FALSE
High 30 Min	Ruminococcaceae_ge	UNKN #1	0.38417491	0.347409518	0.659201519	FALSE
High 60 Min	Ruminococcaceae_ge	UNKN #1	-0.586836868	0.126198986	0.39296627	FALSE
Low Control	Ruminococcaceae_ge	UNKN #2	0.515424728	0.191098653	0.828094165	FALSE
Low 0 Min	Ruminococcaceae_ge	UNKN #2	-0.166666667	0.703323413	0.976785714	FALSE
Low 30 Min	Ruminococcaceae_ge	UNKN #2	0.01234662	0.97685244	0.97685244	FALSE
Low 60 Min	Ruminococcaceae_ge	UNKN #2	-0.373493976	0.362100237	0.774041526	FALSE
High Control	Ruminococcaceae_ge	UNKN #2	-0.732588632	0.038730632	0.359400706	FALSE
High 0 Min	Ruminococcaceae_ge	UNKN #2	0.109108945	0.797038574	0.846339983	FALSE
High 30 Min	Ruminococcaceae_ge	UNKN #2	0.386510341	0.344234482	0.659201519	FALSE
High 60 Min	Ruminococcaceae_ge	UNKN #2	0.023809524	0.976785714	0.976785714	FALSE
Low Control	Ruminococcaceae_ge	Histidine	-0.646718181	0.083087725	0.828094165	FALSE
Low 0 Min	Ruminococcaceae_ge	Histidine	0.261904762	0.53640873	0.976785714	FALSE
Low 30 Min	Ruminococcaceae_ge	Histidine	-0.097590007	0.818177203	0.935191176	FALSE
Low 60 Min	Ruminococcaceae_ge	Histidine	0.083833838	0.843546492	0.87611625	FALSE
High Control	Ruminococcaceae_ge	Histidine	0.654653671	0.078140749	0.359400706	FALSE
High 0 Min	Ruminococcaceae_ge	Histidine	-0.109108945	0.797038574	0.846339983	FALSE
High 30 Min	Ruminococcaceae_ge	Histidine	0.654653671	0.078140749	0.338609914	FALSE
High 60 Min	Ruminococcaceae_ge	Histidine	-0.976190476	0.000396825	0.00515873	TRUE
Low Control	Ruminococcaceae_ge	Histamine	0.22754899	0.587844565	0.977411825	FALSE
Low 0 Min	Ruminococcaceae_ge	Histamine	0.30952381	0.461805556	0.976785714	FALSE
Low 30 Min	Ruminococcaceae_ge	Histamine	-0.121987509	0.773532403	0.935191176	FALSE
Low 60 Min	Ruminococcaceae_ge	Histamine	0.179643939	0.670344277	0.87611625	FALSE
High Control	Ruminococcaceae_ge	Histamine	0.514370741	0.192165912	0.416359477	FALSE
High 0 Min	Ruminococcaceae_ge	Histamine	0.163663418	0.69856686	0.846339983	FALSE
High 30 Min	Ruminococcaceae_ge	Histamine	0.732588632	0.038730632	0.251749109	FALSE
High 60 Min	Ruminococcaceae_ge	Histamine	-0.380952381	0.359871032	0.630468051	FALSE
Low Control	Bifidobacterium	L DOPA	0.277128548	0.506375425	0.935110876	FALSE
Low 0 Min	Bifidobacterium	L DOPA	-0.574860606	0.136058262	0.662599217	FALSE
Low 30 Min	Bifidobacterium	L DOPA	0.214285714	0.619097222	0.954833487	FALSE
Low 60 Min	Bifidobacterium	L DOPA	0	1	1	FALSE
High Control	Bifidobacterium	L DOPA	-0.638876565	0.088150717	0.38198644	FALSE
High 0 Min	Bifidobacterium	L DOPA	0.554216867	0.154024552	0.703976663	FALSE
High 30 Min	Bifidobacterium	L DOPA	0.245440347	0.557947292	0.805923867	FALSE
High 60 Min	Bifidobacterium	L DOPA	0.159497951	0.705974589	0.849720808	FALSE
Low Control	Bifidobacterium	Norepinephrine	-0.060245337	0.887313022	0.999311691	FALSE
Low 0 Min	Bifidobacterium	Norepinephrine	-0.107786364	0.799460427	0.948573827	FALSE
Low 30 Min	Bifidobacterium	Norepinephrine	0.071428571	0.881994048	0.954833487	FALSE
Low 60 Min	Bifidobacterium	Norepinephrine	-0.333333333	0.427876984	0.649867411	FALSE
High Control	Bifidobacterium	Norepinephrine	-0.015586992	0.970779123	0.970779123	FALSE
High 0 Min	Bifidobacterium	Norepinephrine	-0.395216666	0.332517108	0.720453734	FALSE
High 30 Min	Bifidobacterium	Norepinephrine	0	1	1	FALSE
High 60 Min	Bifidobacterium	Norepinephrine	-0.545397261	0.162074666	0.526742664	FALSE
Low Control	Bifidobacterium	Epinephrine	0.253030414	0.545429171	0.935110876	FALSE
Low 0 Min	Bifidobacterium	Epinephrine	-0.107786364	0.799460427	0.948573827	FALSE
Low 30 Min	Bifidobacterium	Epinephrine	0.047619048	0.934871032	0.954833487	FALSE
Low 60 Min	Bifidobacterium	Epinephrine	-0.738095238	0.045833333	0.595833333	FALSE
High Control	Bifidobacterium	Epinephrine	0.093521953	0.825666126	0.894471636	FALSE
High 0 Min	Bifidobacterium	Epinephrine	0.059881313	0.88799065	0.88799065	FALSE
High 30 Min	Bifidobacterium	Epinephrine	-0.609937546	0.108350063	0.662404825	FALSE
High 60 Min	Bifidobacterium	Epinephrine	-0.240989487	0.565334518	0.849720808	FALSE
Low Control	Bifidobacterium	Dopac	0.250435161	0.549698082	0.935110876	FALSE
Low 0 Min	Bifidobacterium	Dopac	0.027441065	0.948573827	0.948573827	FALSE
Low 30 Min	Bifidobacterium	Dopac	-0.327326835	0.428691507	0.954833487	FALSE
Low 60 Min	Bifidobacterium	Dopac	0.381881308	0.350540725	0.649867411	FALSE
High Control	Bifidobacterium	Dopac	-0.215979699	0.607455397	0.789692016	FALSE
High 0 Min	Bifidobacterium	Dopac	0.12674485	0.764886218	0.866082129	FALSE
High 30 Min	Bifidobacterium	Dopac	0.425	0.29388236	0.662404825	FALSE
High 60 Min	Bifidobacterium	Dopac	-0.040540541	0.924069733	0.924069733	FALSE
Low Control	Bifidobacterium	Dopamine	0.192785077	0.647384452	0.935110876	FALSE
Low 0 Min	Bifidobacterium	Dopamine	-0.035928788	0.932691475	0.948573827	FALSE
Low 30 Min	Bifidobacterium	Dopamine	-0.071428571	0.881994048	0.954833487	FALSE
Low 60 Min	Bifidobacterium	Dopamine	-0.571428571	0.151140873	0.649867411	FALSE
High Control	Bifidobacterium	Dopamine	0.342913828	0.405662474	0.619221066	FALSE
High 0 Min	Bifidobacterium	Dopamine	0.107786364	0.799460427	0.866082129	FALSE
High 30 Min	Bifidobacterium	Dopamine	-0.341565026	0.407633739	0.662404825	FALSE
High 60 Min	Bifidobacterium	Dopamine	-0.545397261	0.162074666	0.526742664	FALSE
Low Control	Bifidobacterium	Salsolinol	0.234666993	0.575886001	0.935110876	FALSE
Low 0 Min	Bifidobacterium	Salsolinol	-0.146738114	0.728789993	0.948573827	FALSE
Low 30 Min	Bifidobacterium	Salsolinol	-0.327326835	0.428691507	0.954833487	FALSE
Low 60 Min	Bifidobacterium	Salsolinol	0.381881308	0.350540725	0.649867411	FALSE
High Control	Bifidobacterium	Salsolinol	-0.531417777	0.175292156	0.416359477	FALSE
High 0 Min	Bifidobacterium	Salsolinol	-0.192771084	0.647408775	0.841631407	FALSE
High 30 Min	Bifidobacterium	Salsolinol	0.35	0.39537418	0.662404825	FALSE
High 60 Min	Bifidobacterium	Salsolinol	-0.256756757	0.539320685	0.849720808	FALSE
Low Control	Bifidobacterium	5 HIAA	-0.521221694	0.185285109	0.935110876	FALSE
Low 0 Min	Bifidobacterium	5 HIAA	-0.526955555	0.179628967	0.662599217	FALSE
Low 30 Min	Bifidobacterium	5 HIAA	0.19047619	0.664583333	0.954833487	FALSE
Low 60 Min	Bifidobacterium	5 HIAA	-0.261904762	0.53640873	0.670688657	FALSE
High Control	Bifidobacterium	5 HIAA	0.750679964	0.031861031	0.38198644	FALSE
High 0 Min	Bifidobacterium	5 HIAA	0.443121717	0.271502387	0.705906206	FALSE
High 30 Min	Bifidobacterium	5 HIAA	-0.341565026	0.407633739	0.662404825	FALSE
High 60 Min	Bifidobacterium	5 HIAA	-0.076101943	0.85785883	0.924069733	FALSE
Low Control	Bifidobacterium	HVA	-0.041411822	0.922441561	0.999311691	FALSE
Low 0 Min	Bifidobacterium	HVA	-0.197777459	0.638724096	0.948573827	FALSE
Low 30 Min	Bifidobacterium	HVA	-0.076101943	0.85785883	0.954833487	FALSE
Low 60 Min	Bifidobacterium	HVA	0.36782606	0.370007988	0.649867411	FALSE
High Control	Bifidobacterium	HVA	-0.638876565	0.088150717	0.38198644	FALSE
High 0 Min	Bifidobacterium	HVA	0.576784815	0.134446269	0.703976663	FALSE
High 30 Min	Bifidobacterium	HVA	-0.055901699	0.895402475	1	FALSE
High 60 Min	Bifidobacterium	HVA	-0.183104337	0.664275905	0.849720808	FALSE
Low Control	Bifidobacterium	5HT	-0.096392539	0.820380411	0.999311691	FALSE
Low 0 Min	Bifidobacterium	5HT	0.143715151	0.734221475	0.948573827	FALSE
Low 30 Min	Bifidobacterium	5HT	-0.095238095	0.840128968	0.954833487	FALSE
Low 60 Min	Bifidobacterium	5HT	-0.5	0.216170635	0.649867411	FALSE
High Control	Bifidobacterium	5HT	-0.545544726	0.161938228	0.416359477	FALSE
High 0 Min	Bifidobacterium	5HT	0.491026767	0.216608204	0.703976663	FALSE
High 30 Min	Bifidobacterium	5HT	0.463552535	0.247323263	0.662404825	FALSE
High 60 Min	Bifidobacterium	5HT	-0.152203887	0.71899453	0.849720808	FALSE
Low Control	Bifidobacterium	UNKN #1	0.276078815	0.508054016	0.935110876	FALSE
Low 0 Min	Bifidobacterium	UNKN #1	-0.78313253	0.021531466	0.279909052	FALSE
Low 30 Min	Bifidobacterium	UNKN #1	0.409668289	0.313487214	0.954833487	FALSE
Low 60 Min	Bifidobacterium	UNKN #1	0.31327575	0.449908207	0.649867411	FALSE
High Control	Bifidobacterium	UNKN #1	-0.117604564	0.781516217	0.894471636	FALSE
High 0 Min	Bifidobacterium	UNKN #1	-0.497633606	0.209534927	0.703976663	FALSE
High 30 Min	Bifidobacterium	UNKN #1	-0.466336659	0.244116037	0.662404825	FALSE
High 60 Min	Bifidobacterium	UNKN #1	-0.210537295	0.616752782	0.849720808	FALSE
Low Control	Bifidobacterium	UNKN #2	0.567944518	0.141940406	0.935110876	FALSE
Low 0 Min	Bifidobacterium	UNKN #2	-0.50300303	0.203876682	0.662599217	FALSE
Low 30 Min	Bifidobacterium	UNKN #2	-0.024098135	0.954833487	0.954833487	FALSE
Low 60 Min	Bifidobacterium	UNKN #2	0.479050505	0.229740545	0.649867411	FALSE
High Control	Bifidobacterium	UNKN #2	-0.452022773	0.260829776	0.484398155	FALSE
High 0 Min	Bifidobacterium	UNKN #2	0.22754899	0.587844565	0.841631407	FALSE
High 30 Min	Bifidobacterium	UNKN #2	-0.407438459	0.316388901	0.662404825	FALSE
High 60 Min	Bifidobacterium	UNKN #2	0.380509717	0.352419362	0.849720808	FALSE
Low Control	Bifidobacterium	Histidine	0	1	1	FALSE
Low 0 Min	Bifidobacterium	Histidine	-0.059881313	0.88799065	0.948573827	FALSE
Low 30 Min	Bifidobacterium	Histidine	-0.285714286	0.500793651	0.954833487	FALSE
Low 60 Min	Bifidobacterium	Histidine	0.214285714	0.619097222	0.670688657	FALSE
High Control	Bifidobacterium	Histidine	0.514370741	0.192165912	0.416359477	FALSE
High 0 Min	Bifidobacterium	Histidine	0.239525252	0.567772152	0.841631407	FALSE
High 30 Min	Bifidobacterium	Histidine	0.121987509	0.773532403	1	FALSE
High 60 Min	Bifidobacterium	Histidine	-0.608815547	0.109181492	0.526742664	FALSE
Low Control	Bifidobacterium	Histamine	0.325324818	0.431688386	0.935110876	FALSE
Low 0 Min	Bifidobacterium	Histamine	0.035928788	0.932691475	0.948573827	FALSE
Low 30 Min	Bifidobacterium	Histamine	-0.261904762	0.53640873	0.954833487	FALSE
Low 60 Min	Bifidobacterium	Histamine	-0.238095238	0.582142857	0.670688657	FALSE
High Control	Bifidobacterium	Histamine	-0.327326835	0.428691507	0.619221066	FALSE
High 0 Min	Bifidobacterium	Histamine	0.27545404	0.509054073	0.841631407	FALSE
High 30 Min	Bifidobacterium	Histamine	0	1	1	FALSE
High 60 Min	Bifidobacterium	Histamine	-0.761019434	0.028298006	0.367874081	FALSE
Low Control	Subdoligranulum	L DOPA	0.170782513	0.685954753	0.743117649	FALSE
Low 0 Min	Subdoligranulum	L DOPA	-0.071428571	0.881994048	0.881994048	FALSE
Low 30 Min	Subdoligranulum	L DOPA	0.390360029	0.339030183	0.824551449	FALSE
Low 60 Min	Subdoligranulum	L DOPA	-0.554216867	0.154024552	0.458664736	FALSE
High Control	Subdoligranulum	L DOPA	-0.181956336	0.666287364	0.833415736	FALSE
High 0 Min	Subdoligranulum	L DOPA	-0.057419262	0.892575286	0.928723265	FALSE
High 30 Min	Subdoligranulum	L DOPA	0.736988603	0.036984277	0.480795597	FALSE
High 60 Min	Subdoligranulum	L DOPA	0.685394147	0.06063421	0.262748243	FALSE
Low Control	Subdoligranulum	Norepinephrine	0.731925055	0.038998274	0.215055797	FALSE
Low 0 Min	Subdoligranulum	Norepinephrine	0.095238095	0.840128968	0.881994048	FALSE
Low 30 Min	Subdoligranulum	Norepinephrine	0.146385011	0.729423925	0.863253393	FALSE
Low 60 Min	Subdoligranulum	Norepinephrine	0.095810101	0.821452403	0.843546492	FALSE
High Control	Subdoligranulum	Norepinephrine	-0.202938516	0.62980849	0.833415736	FALSE
High 0 Min	Subdoligranulum	Norepinephrine	0.101469258	0.811047018	0.928723265	FALSE
High 30 Min	Subdoligranulum	Norepinephrine	-0.654653671	0.078140749	0.503687484	FALSE
High 60 Min	Subdoligranulum	Norepinephrine	-0.945230086	0.000394052	0.005122675	TRUE
Low Control	Subdoligranulum	Epinephrine	0.365962527	0.372624727	0.484412145	FALSE
Low 0 Min	Subdoligranulum	Epinephrine	-0.452380952	0.267460317	0.721670074	FALSE
Low 30 Min	Subdoligranulum	Epinephrine	0.121987509	0.773532403	0.863253393	FALSE
Low 60 Min	Subdoligranulum	Epinephrine	-0.27545404	0.509054073	0.735300327	FALSE
High Control	Subdoligranulum	Epinephrine	-0.558080918	0.150568177	0.833415736	FALSE
High 0 Min	Subdoligranulum	Epinephrine	0.164887544	0.696393832	0.928723265	FALSE
High 30 Min	Subdoligranulum	Epinephrine	-0.21821789	0.603645057	0.767396847	FALSE
High 60 Min	Subdoligranulum	Epinephrine	-0.208687162	0.619923639	0.732637028	FALSE
Low Control	Subdoligranulum	Dopac	-0.591607978	0.12238654	0.318205003	FALSE
Low 0 Min	Subdoligranulum	Dopac	-0.136386181	0.747429395	0.881994048	FALSE
Low 30 Min	Subdoligranulum	Dopac	-0.335410197	0.416681052	0.824551449	FALSE
Low 60 Min	Subdoligranulum	Dopac	0.466498105	0.243930707	0.458664736	FALSE
High Control	Subdoligranulum	Dopac	-0.35149982	0.39321139	0.833415736	FALSE
High 0 Min	Subdoligranulum	Dopac	-0.536924844	0.170018386	0.863889971	FALSE
High 30 Min	Subdoligranulum	Dopac	0.351382111	0.393380943	0.767396847	FALSE
High 60 Min	Subdoligranulum	Dopac	0.405445317	0.318993311	0.619974062	FALSE
Low Control	Subdoligranulum	Dopamine	0.80511756	0.015904562	0.20675931	FALSE
Low 0 Min	Subdoligranulum	Dopamine	-0.142857143	0.75203373	0.881994048	FALSE
Low 30 Min	Subdoligranulum	Dopamine	-0.146385011	0.729423925	0.863253393	FALSE
Low 60 Min	Subdoligranulum	Dopamine	-0.083833838	0.843546492	0.843546492	FALSE
High Control	Subdoligranulum	Dopamine	0.291724116	0.483258208	0.833415736	FALSE
High 0 Min	Subdoligranulum	Dopamine	0.507346289	0.199359224	0.863889971	FALSE
High 30 Min	Subdoligranulum	Dopamine	-0.327326835	0.428691507	0.767396847	FALSE
High 60 Min	Subdoligranulum	Dopamine	-0.380547178	0.352367993	0.619974062	FALSE
Low Control	Subdoligranulum	Salsolinol	-0.559016994	0.149737335	0.324430893	FALSE
Low 0 Min	Subdoligranulum	Salsolinol	0.317091431	0.444104661	0.721670074	FALSE
Low 30 Min	Subdoligranulum	Salsolinol	-0.335410197	0.416681052	0.824551449	FALSE
Low 60 Min	Subdoligranulum	Salsolinol	0.466498105	0.243930707	0.458664736	FALSE
High Control	Subdoligranulum	Salsolinol	-0.864864865	0.005561047	0.07229361	FALSE
High 0 Min	Subdoligranulum	Salsolinol	0.287096311	0.49054263	0.911007742	FALSE
High 30 Min	Subdoligranulum	Salsolinol	-0.191662969	0.649335794	0.767396847	FALSE
High 60 Min	Subdoligranulum	Salsolinol	-0.359669233	0.3815225	0.619974062	FALSE
Low Control	Subdoligranulum	5 HIAA	0.380432538	0.35252521	0.484412145	FALSE
Low 0 Min	Subdoligranulum	5 HIAA	-0.476190476	0.243055556	0.721670074	FALSE
Low 30 Min	Subdoligranulum	5 HIAA	0.073192505	0.863253393	0.863253393	FALSE
Low 60 Min	Subdoligranulum	5 HIAA	-0.622765656	0.099100808	0.458664736	FALSE
High Control	Subdoligranulum	5 HIAA	-0.194953217	0.643619038	0.833415736	FALSE
High 0 Min	Subdoligranulum	5 HIAA	0.050734629	0.905035684	0.928723265	FALSE
High 30 Min	Subdoligranulum	5 HIAA	-0.031173984	0.941586638	0.941586638	FALSE
High 60 Min	Subdoligranulum	5 HIAA	0.29461717	0.478726124	0.69149329	FALSE
Low Control	Subdoligranulum	HVA	-0.614918694	0.104702552	0.318205003	FALSE
Low 0 Min	Subdoligranulum	HVA	-0.342458745	0.406327112	0.721670074	FALSE
Low 30 Min	Subdoligranulum	HVA	-0.649844056	0.081117901	0.527266358	FALSE
Low 60 Min	Subdoligranulum	HVA	0.880428687	0.003899759	0.050696864	FALSE
High Control	Subdoligranulum	HVA	0.168959455	0.689178557	0.833415736	FALSE
High 0 Min	Subdoligranulum	HVA	0.35091579	0.394052963	0.911007742	FALSE
High 30 Min	Subdoligranulum	HVA	0.196428571	0.641060562	0.767396847	FALSE
High 60 Min	Subdoligranulum	HVA	0.006329114	0.988133228	0.988133228	FALSE
Low Control	Subdoligranulum	5HT	-0.390360029	0.339030183	0.484412145	FALSE
Low 0 Min	Subdoligranulum	5HT	0.452380952	0.267460317	0.721670074	FALSE
Low 30 Min	Subdoligranulum	5HT	-0.317167524	0.443989242	0.824551449	FALSE
Low 60 Min	Subdoligranulum	5HT	0.610789394	0.107721237	0.458664736	FALSE
High Control	Subdoligranulum	5HT	0.317091431	0.444104661	0.833415736	FALSE
High 0 Min	Subdoligranulum	5HT	0.038050972	0.928723265	0.928723265	FALSE
High 30 Min	Subdoligranulum	5HT	-0.264978867	0.525931214	0.767396847	FALSE
High 60 Min	Subdoligranulum	5HT	0.098205723	0.817044758	0.885131821	FALSE
Low Control	Subdoligranulum	UNKN #1	-0.136648599	0.746955532	0.746955532	FALSE
Low 0 Min	Subdoligranulum	UNKN #1	-0.335335353	0.416791591	0.721670074	FALSE
Low 30 Min	Subdoligranulum	UNKN #1	0.753143817	0.030988352	0.402848582	FALSE
Low 60 Min	Subdoligranulum	UNKN #1	-0.321218021	0.437863292	0.71152785	FALSE
High Control	Subdoligranulum	UNKN #1	0.089318852	0.833415736	0.833415736	FALSE
High 0 Min	Subdoligranulum	UNKN #1	0.310810811	0.453673734	0.911007742	FALSE
High 30 Min	Subdoligranulum	UNKN #1	-0.10976426	0.795839114	0.86215904	FALSE
High 60 Min	Subdoligranulum	UNKN #1	-0.395182211	0.332563108	0.619974062	FALSE
Low Control	Subdoligranulum	UNKN #2	0.375	0.360012054	0.484412145	FALSE
Low 0 Min	Subdoligranulum	UNKN #2	0.095238095	0.840128968	0.881994048	FALSE
Low 30 Min	Subdoligranulum	UNKN #2	-0.148159439	0.72623963	0.863253393	FALSE
Low 60 Min	Subdoligranulum	UNKN #2	0.463855422	0.24697332	0.458664736	FALSE
High Control	Subdoligranulum	UNKN #2	0.393193374	0.335223335	0.833415736	FALSE
High 0 Min	Subdoligranulum	UNKN #2	0.443928003	0.270526879	0.879212358	FALSE
High 30 Min	Subdoligranulum	UNKN #2	0.599485427	0.116235573	0.503687484	FALSE
High 60 Min	Subdoligranulum	UNKN #2	0.77337007	0.024377926	0.158456521	FALSE
Low Control	Subdoligranulum	Histidine	-0.195180015	0.643225539	0.743117649	FALSE
Low 0 Min	Subdoligranulum	Histidine	-0.357142857	0.389384921	0.721670074	FALSE
Low 30 Min	Subdoligranulum	Histidine	-0.097590007	0.818177203	0.863253393	FALSE
Low 60 Min	Subdoligranulum	Histidine	-0.131738889	0.755832636	0.843546492	FALSE
High Control	Subdoligranulum	Histidine	-0.152203887	0.71899453	0.833415736	FALSE
High 0 Min	Subdoligranulum	Histidine	0.507346289	0.199359224	0.863889971	FALSE
High 30 Min	Subdoligranulum	Histidine	0.311739843	0.452253005	0.767396847	FALSE
High 60 Min	Subdoligranulum	Histidine	-0.515580047	0.190941646	0.619974062	FALSE
Low Control	Subdoligranulum	Histamine	0.707527553	0.049628261	0.215055797	FALSE
Low 0 Min	Subdoligranulum	Histamine	-0.333333333	0.427876984	0.721670074	FALSE
Low 30 Min	Subdoligranulum	Histamine	-0.414757531	0.306912248	0.824551449	FALSE
Low 60 Min	Subdoligranulum	Histamine	-0.083833838	0.843546492	0.843546492	FALSE
High Control	Subdoligranulum	Histamine	0.101469258	0.811047018	0.833415736	FALSE
High 0 Min	Subdoligranulum	Histamine	0.215622173	0.608064774	0.928723265	FALSE
High 30 Min	Subdoligranulum	Histamine	0.202630898	0.630338812	0.767396847	FALSE
High 60 Min	Subdoligranulum	Histamine	-0.220962877	0.598982606	0.732637028	FALSE
Low 60 Min	Escherichia Shigella	L DOPA	-0.148965781	0.72479374	0.941954679	FALSE
Low 60 Min	Escherichia Shigella	Norepinephrine	0.654653671	0.078140749	0.940560481	FALSE
Low 60 Min	Escherichia Shigella	Epinephrine	0.015586992	0.970779123	0.970779123	FALSE
Low 60 Min	Escherichia Shigella	Dopac	-0.428571429	0.289403225	0.940560481	FALSE
Low 60 Min	Escherichia Shigella	Dopamine	0.545544726	0.161938228	0.940560481	FALSE
Low 60 Min	Escherichia Shigella	Salsolinol	-0.428571429	0.289403225	0.940560481	FALSE
Low 60 Min	Escherichia Shigella	5 HIAA	-0.327326835	0.428691507	0.941954679	FALSE
Low 60 Min	Escherichia Shigella	HVA	0.290619097	0.484993695	0.941954679	FALSE
Low 60 Min	Escherichia Shigella	5HT	0.109108945	0.797038574	0.941954679	FALSE
Low 60 Min	Escherichia Shigella	UNKN #1	-0.149871357	0.723170756	0.941954679	FALSE
Low 60 Min	Escherichia Shigella	UNKN #2	0.023520913	0.955914551	0.970779123	FALSE
Low 60 Min	Escherichia Shigella	Histidine	-0.155869922	0.712443054	0.941954679	FALSE
Low 60 Min	Escherichia Shigella	Histamine	-0.155869922	0.712443054	0.941954679	FALSE
Low Control	Ruminococcaceae_UCG 014	L DOPA	0.463713017	0.247137817	0.642558325	FALSE
Low 0 Min	Ruminococcaceae_UCG 014	L DOPA	-0.738095238	0.045833333	0.297916667	FALSE
Low 30 Min	Ruminococcaceae_UCG 014	L DOPA	-0.107786364	0.799460427	0.970299174	FALSE
Low 60 Min	Ruminococcaceae_UCG 014	L DOPA	-0.134992191	0.749947767	0.858118088	FALSE
High Control	Ruminococcaceae_UCG 014	L DOPA	-0.559016994	0.149737335	0.486646339	FALSE
High 0 Min	Ruminococcaceae_UCG 014	L DOPA	-0.148965781	0.72479374	0.85657442	FALSE
High 30 Min	Ruminococcaceae_UCG 014	L DOPA	-0.231244828	0.581625013	0.756112517	FALSE
High 60 Min	Ruminococcaceae_UCG 014	L DOPA	0.574192622	0.13662036	0.518333982	FALSE
Low Control	Ruminococcaceae_UCG 014	Norepinephrine	0.109108945	0.797038574	0.847249145	FALSE
Low 0 Min	Ruminococcaceae_UCG 014	Norepinephrine	-0.047619048	0.934871032	0.976785714	FALSE
Low 30 Min	Ruminococcaceae_UCG 014	Norepinephrine	-0.251501515	0.547942604	0.970299174	FALSE
Low 60 Min	Ruminococcaceae_UCG 014	Norepinephrine	-0.317167524	0.443989242	0.858118088	FALSE
High Control	Ruminococcaceae_UCG 014	Norepinephrine	-0.21821789	0.603645057	0.653948811	FALSE
High 0 Min	Ruminococcaceae_UCG 014	Norepinephrine	-0.233804882	0.577329946	0.837092753	FALSE
High 30 Min	Ruminococcaceae_UCG 014	Norepinephrine	0.549120153	0.158649296	0.343740141	FALSE
High 60 Min	Ruminococcaceae_UCG 014	Norepinephrine	-0.761019434	0.028298006	0.367874081	FALSE
Low Control	Ruminococcaceae_UCG 014	Epinephrine	0.518267489	0.188235824	0.642558325	FALSE
Low 0 Min	Ruminococcaceae_UCG 014	Epinephrine	0.023809524	0.976785714	0.976785714	FALSE
Low 30 Min	Ruminococcaceae_UCG 014	Epinephrine	-0.131738889	0.755832636	0.970299174	FALSE
Low 60 Min	Ruminococcaceae_UCG 014	Epinephrine	-0.463552535	0.247323263	0.858118088	FALSE
High Control	Ruminococcaceae_UCG 014	Epinephrine	-0.272772363	0.513354991	0.629790842	FALSE
High 0 Min	Ruminococcaceae_UCG 014	Epinephrine	-0.062347969	0.88340016	0.941586638	FALSE
High 30 Min	Ruminococcaceae_UCG 014	Epinephrine	0.574660625	0.136226408	0.343740141	FALSE
High 60 Min	Ruminococcaceae_UCG 014	Epinephrine	-0.507346289	0.199359224	0.518333982	FALSE
Low Control	Ruminococcaceae_UCG 014	Dopac	-0.141736677	0.737781515	0.847249145	FALSE
Low 0 Min	Ruminococcaceae_UCG 014	Dopac	0.327326835	0.428691507	0.976785714	FALSE
Low 30 Min	Ruminococcaceae_UCG 014	Dopac	0.096043727	0.821022378	0.970299174	FALSE
Low 60 Min	Ruminococcaceae_UCG 014	Dopac	0.111803399	0.792109004	0.858118088	FALSE
High Control	Ruminococcaceae_UCG 014	Dopac	-0.283473355	0.496274922	0.629790842	FALSE
High 0 Min	Ruminococcaceae_UCG 014	Dopac	0.24743583	0.554646423	0.837092753	FALSE
High 30 Min	Ruminococcaceae_UCG 014	Dopac	0.431824736	0.285352189	0.52993978	FALSE
High 60 Min	Ruminococcaceae_UCG 014	Dopac	0.168918919	0.689250285	0.865443727	FALSE
Low Control	Ruminococcaceae_UCG 014	Dopamine	0.463713017	0.247137817	0.642558325	FALSE
Low 0 Min	Ruminococcaceae_UCG 014	Dopamine	0.071428571	0.881994048	0.976785714	FALSE
Low 30 Min	Ruminococcaceae_UCG 014	Dopamine	-0.131738889	0.755832636	0.970299174	FALSE
Low 60 Min	Ruminococcaceae_UCG 014	Dopamine	-0.219577516	0.60133421	0.858118088	FALSE
High Control	Ruminococcaceae_UCG 014	Dopamine	-0.081831709	0.847249145	0.847249145	FALSE
High 0 Min	Ruminococcaceae_UCG 014	Dopamine	-0.031173984	0.941586638	0.941586638	FALSE
High 30 Min	Ruminococcaceae_UCG 014	Dopamine	0.727903458	0.040644371	0.343740141	FALSE
High 60 Min	Ruminococcaceae_UCG 014	Dopamine	-0.45661166	0.255410932	0.553390354	FALSE
Low Control	Ruminococcaceae_UCG 014	Salsolinol	-0.09375	0.825246003	0.847249145	FALSE
Low 0 Min	Ruminococcaceae_UCG 014	Salsolinol	-0.012683657	0.976220693	0.976785714	FALSE
Low 30 Min	Ruminococcaceae_UCG 014	Salsolinol	0.096043727	0.821022378	0.970299174	FALSE
Low 60 Min	Ruminococcaceae_UCG 014	Salsolinol	0.111803399	0.792109004	0.858118088	FALSE
High Control	Ruminococcaceae_UCG 014	Salsolinol	-0.334211961	0.418452274	0.629790842	FALSE
High 0 Min	Ruminococcaceae_UCG 014	Salsolinol	-0.588022821	0.125245194	0.837092753	FALSE
High 30 Min	Ruminococcaceae_UCG 014	Salsolinol	0.274797559	0.510105683	0.736819319	FALSE
High 60 Min	Ruminococcaceae_UCG 014	Salsolinol	0.108108108	0.798871133	0.865443727	FALSE
Low Control	Ruminococcaceae_UCG 014	5 HIAA	-0.38417491	0.347409518	0.752720621	FALSE
Low 0 Min	Ruminococcaceae_UCG 014	5 HIAA	-0.666666667	0.083085317	0.360036376	FALSE
Low 30 Min	Ruminococcaceae_UCG 014	5 HIAA	-0.035928788	0.932691475	0.988636433	FALSE
Low 60 Min	Ruminococcaceae_UCG 014	5 HIAA	-0.170782513	0.685954753	0.858118088	FALSE
High Control	Ruminococcaceae_UCG 014	5 HIAA	0.503115295	0.203759244	0.529774036	FALSE
High 0 Min	Ruminococcaceae_UCG 014	5 HIAA	0.296152851	0.47632727	0.837092753	FALSE
High 30 Min	Ruminococcaceae_UCG 014	5 HIAA	0.063851181	0.880604038	0.945168269	FALSE
High 60 Min	Ruminococcaceae_UCG 014	5 HIAA	-0.114152915	0.787815408	0.865443727	FALSE
Low Control	Ruminococcaceae_UCG 014	HVA	-0.1875	0.656590343	0.847249145	FALSE
Low 0 Min	Ruminococcaceae_UCG 014	HVA	-0.076101943	0.85785883	0.976785714	FALSE
Low 30 Min	Ruminococcaceae_UCG 014	HVA	0.133978278	0.751780707	0.970299174	FALSE
Low 60 Min	Ruminococcaceae_UCG 014	HVA	-0.272934504	0.513094559	0.858118088	FALSE
High Control	Ruminococcaceae_UCG 014	HVA	-0.559016994	0.149737335	0.486646339	FALSE
High 0 Min	Ruminococcaceae_UCG 014	HVA	-0.191662969	0.649335794	0.844136532	FALSE
High 30 Min	Ruminococcaceae_UCG 014	HVA	-0.029260287	0.945168269	0.945168269	FALSE
High 60 Min	Ruminococcaceae_UCG 014	HVA	-0.287735386	0.48953416	0.79549301	FALSE
Low Control	Ruminococcaceae_UCG 014	5HT	0.518267489	0.188235824	0.642558325	FALSE
Low 0 Min	Ruminococcaceae_UCG 014	5HT	0.19047619	0.664583333	0.976785714	FALSE
Low 30 Min	Ruminococcaceae_UCG 014	5HT	0.179643939	0.670344277	0.970299174	FALSE
Low 60 Min	Ruminococcaceae_UCG 014	5HT	-0.707527553	0.049628261	0.64516739	FALSE
High Control	Ruminococcaceae_UCG 014	5HT	-0.627376434	0.095891444	0.486646339	FALSE
High 0 Min	Ruminococcaceae_UCG 014	5HT	-0.327326835	0.428691507	0.837092753	FALSE
High 30 Min	Ruminococcaceae_UCG 014	5HT	0.319255903	0.440826384	0.716342873	FALSE
High 60 Min	Ruminococcaceae_UCG 014	5HT	0.126836572	0.764719724	0.865443727	FALSE
Low Control	Ruminococcaceae_UCG 014	UNKN #1	0.319444444	0.440541297	0.764175329	FALSE
Low 0 Min	Ruminococcaceae_UCG 014	UNKN #1	-0.886243434	0.003373343	0.043853458	TRUE
Low 30 Min	Ruminococcaceae_UCG 014	UNKN #1	-0.006060717	0.988636433	0.988636433	FALSE
Low 60 Min	Ruminococcaceae_UCG 014	UNKN #1	0.03703986	0.930613758	0.930613758	FALSE
High Control	Ruminococcaceae_UCG 014	UNKN #1	0.260690117	0.532899943	0.629790842	FALSE
High 0 Min	Ruminococcaceae_UCG 014	UNKN #1	0.232495277	0.579525752	0.837092753	FALSE
High 30 Min	Ruminococcaceae_UCG 014	UNKN #1	0.064234675	0.879890873	0.945168269	FALSE
High 60 Min	Ruminococcaceae_UCG 014	UNKN #1	-0.51677336	0.189737639	0.518333982	FALSE
Low Control	Ruminococcaceae_UCG 014	UNKN #2	0.698771243	0.053825022	0.642558325	FALSE
Low 0 Min	Ruminococcaceae_UCG 014	UNKN #2	-0.095238095	0.840128968	0.976785714	FALSE
Low 30 Min	Ruminococcaceae_UCG 014	UNKN #2	0.103032195	0.80817747	0.970299174	FALSE
Low 60 Min	Ruminococcaceae_UCG 014	UNKN #2	-0.380432538	0.35252521	0.858118088	FALSE
High Control	Ruminococcaceae_UCG 014	UNKN #2	-0.272772363	0.513354991	0.629790842	FALSE
High 0 Min	Ruminococcaceae_UCG 014	UNKN #2	0.545544726	0.161938228	0.837092753	FALSE
High 30 Min	Ruminococcaceae_UCG 014	UNKN #2	-0.562238914	0.146896936	0.343740141	FALSE
High 60 Min	Ruminococcaceae_UCG 014	UNKN #2	0.342458745	0.406327112	0.754607494	FALSE
Low Control	Ruminococcaceae_UCG 014	Histidine	-0.081831709	0.847249145	0.847249145	FALSE
Low 0 Min	Ruminococcaceae_UCG 014	Histidine	0.166666667	0.703323413	0.976785714	FALSE
Low 30 Min	Ruminococcaceae_UCG 014	Histidine	-0.251501515	0.547942604	0.970299174	FALSE
Low 60 Min	Ruminococcaceae_UCG 014	Histidine	-0.146385011	0.729423925	0.858118088	FALSE
High Control	Ruminococcaceae_UCG 014	Histidine	0.463713017	0.247137817	0.535465271	FALSE
High 0 Min	Ruminococcaceae_UCG 014	Histidine	-0.311739843	0.452253005	0.837092753	FALSE
High 30 Min	Ruminococcaceae_UCG 014	Histidine	0.600201097	0.115685616	0.343740141	FALSE
High 60 Min	Ruminococcaceae_UCG 014	Histidine	-0.583448233	0.12894663	0.518333982	FALSE
Low Control	Ruminococcaceae_UCG 014	Histamine	0.300049599	0.470261741	0.764175329	FALSE
Low 0 Min	Ruminococcaceae_UCG 014	Histamine	0.214285714	0.619097222	0.976785714	FALSE
Low 30 Min	Ruminococcaceae_UCG 014	Histamine	-0.143715151	0.734221475	0.970299174	FALSE
Low 60 Min	Ruminococcaceae_UCG 014	Histamine	-0.341565026	0.407633739	0.858118088	FALSE
High Control	Ruminococcaceae_UCG 014	Histamine	-0.600099198	0.11576383	0.486646339	FALSE
High 0 Min	Ruminococcaceae_UCG 014	Histamine	-0.452022773	0.260829776	0.837092753	FALSE
High 30 Min	Ruminococcaceae_UCG 014	Histamine	0.664052278	0.072510111	0.343740141	FALSE
High 60 Min	Ruminococcaceae_UCG 014	Histamine	-0.025367314	0.952456686	0.952456686	FALSE
Low Control	Faecalibacterium	L DOPA	-0.072294404	0.864919559	1	FALSE
Low 0 Min	Faecalibacterium	L DOPA	-0.658732549	0.075666791	0.491834145	FALSE
Low 30 Min	Faecalibacterium	L DOPA	0.083833838	0.843546492	0.897928079	FALSE
Low 60 Min	Faecalibacterium	L DOPA	0.208624295	0.620031475	0.671700764	FALSE
High Control	Faecalibacterium	L DOPA	-0.303466368	0.464968902	0.841978155	FALSE
High 0 Min	Faecalibacterium	L DOPA	-0.280716393	0.500654235	0.650850505	FALSE
High 30 Min	Faecalibacterium	L DOPA	0.098176139	0.817099165	0.953998414	FALSE
High 60 Min	Faecalibacterium	L DOPA	-0.06379918	0.880700746	0.880700746	FALSE
Low Control	Faecalibacterium	Norepinephrine	0.024098135	0.954833487	1	FALSE
Low 0 Min	Faecalibacterium	Norepinephrine	-0.341565026	0.407633739	0.86859386	FALSE
Low 30 Min	Faecalibacterium	Norepinephrine	0.706599495	0.050063395	0.233396013	FALSE
Low 60 Min	Faecalibacterium	Norepinephrine	0.243975018	0.560375585	0.662262055	FALSE
High Control	Faecalibacterium	Norepinephrine	0.452022773	0.260829776	0.841978155	FALSE
High 0 Min	Faecalibacterium	Norepinephrine	-0.126836572	0.764719724	0.764719724	FALSE
High 30 Min	Faecalibacterium	Norepinephrine	0.243975018	0.560375585	0.953998414	FALSE
High 60 Min	Faecalibacterium	Norepinephrine	0.266356802	0.523699418	0.819279514	FALSE
Low Control	Faecalibacterium	Epinephrine	0.265079481	0.525768133	1	FALSE
Low 0 Min	Faecalibacterium	Epinephrine	-0.390360029	0.339030183	0.86859386	FALSE
Low 30 Min	Faecalibacterium	Epinephrine	0.658694444	0.075689688	0.233396013	FALSE
Low 60 Min	Faecalibacterium	Epinephrine	0.317167524	0.443989242	0.577186014	FALSE
High Control	Faecalibacterium	Epinephrine	0.264978867	0.525931214	0.841978155	FALSE
High 0 Min	Faecalibacterium	Epinephrine	0.786386749	0.020631016	0.268203211	FALSE
High 30 Min	Faecalibacterium	Epinephrine	0.512347538	0.194223421	0.57185393	FALSE
High 60 Min	Faecalibacterium	Epinephrine	-0.672233833	0.067808887	0.293838512	FALSE
Low Control	Faecalibacterium	Dopac	0.187826371	0.65602074	1	FALSE
Low 0 Min	Faecalibacterium	Dopac	0.139754249	0.741352761	0.876144172	FALSE
Low 30 Min	Faecalibacterium	Dopac	-0.617423962	0.10289494	0.233396013	FALSE
Low 60 Min	Faecalibacterium	Dopac	-0.586967844	0.12609345	0.409803713	FALSE
High Control	Faecalibacterium	Dopac	-0.215979699	0.607455397	0.841978155	FALSE
High 0 Min	Faecalibacterium	Dopac	0.201346817	0.63255401	0.685266844	FALSE
High 30 Min	Faecalibacterium	Dopac	0.175	0.67851267	0.953998414	FALSE
High 60 Min	Faecalibacterium	Dopac	-0.202702703	0.630215011	0.819279514	FALSE
Low Control	Faecalibacterium	Dopamine	0.228932279	0.585514087	1	FALSE
Low 0 Min	Faecalibacterium	Dopamine	-0.26837252	0.520440978	0.86859386	FALSE
Low 30 Min	Faecalibacterium	Dopamine	0.610789394	0.107721237	0.233396013	FALSE
Low 60 Min	Faecalibacterium	Dopamine	0.146385011	0.729423925	0.729423925	FALSE
High Control	Faecalibacterium	Dopamine	0.296152851	0.47632727	0.841978155	FALSE
High 0 Min	Faecalibacterium	Dopamine	0.342458745	0.406327112	0.650850505	FALSE
High 30 Min	Faecalibacterium	Dopamine	0.609937546	0.108350063	0.469516939	FALSE
High 60 Min	Faecalibacterium	Dopamine	-0.45661166	0.255410932	0.689928066	FALSE
Low Control	Faecalibacterium	Salsolinol	0.138039408	0.744445221	1	FALSE
Low 0 Min	Faecalibacterium	Salsolinol	0.077981287	0.854376769	0.908654488	FALSE
Low 30 Min	Faecalibacterium	Salsolinol	-0.617423962	0.10289494	0.233396013	FALSE
Low 60 Min	Faecalibacterium	Salsolinol	-0.586967844	0.12609345	0.409803713	FALSE
High Control	Faecalibacterium	Salsolinol	-0.008303403	0.984431835	0.984431835	FALSE
High 0 Min	Faecalibacterium	Salsolinol	-0.293476229	0.480511444	0.650850505	FALSE
High 30 Min	Faecalibacterium	Salsolinol	0.05	0.906406133	0.953998414	FALSE
High 60 Min	Faecalibacterium	Salsolinol	0.891891892	0.00290817	0.028721968	TRUE
Low Control	Faecalibacterium	5 HIAA	-0.430310933	0.287233722	1	FALSE
Low 0 Min	Faecalibacterium	5 HIAA	-0.048795004	0.908654488	0.908654488	FALSE
Low 30 Min	Faecalibacterium	5 HIAA	0.77845707	0.022867334	0.233396013	FALSE
Low 60 Min	Faecalibacterium	5 HIAA	0.414757531	0.306912248	0.577186014	FALSE
High Control	Faecalibacterium	5 HIAA	0.559016994	0.149737335	0.841978155	FALSE
High 0 Min	Faecalibacterium	5 HIAA	0.494662632	0.212700517	0.650850505	FALSE
High 30 Min	Faecalibacterium	5 HIAA	0.487950036	0.219943819	0.57185393	FALSE
High 60 Min	Faecalibacterium	5 HIAA	-0.875172349	0.004418764	0.028721968	TRUE
Low Control	Faecalibacterium	HVA	-0.013803941	0.974120899	1	FALSE
Low 0 Min	Faecalibacterium	HVA	-0.246940741	0.555464739	0.86859386	FALSE
Low 30 Min	Faecalibacterium	HVA	-0.159497951	0.705974589	0.897928079	FALSE
Low 60 Min	Faecalibacterium	HVA	-0.844797273	0.00829211	0.107797426	FALSE
High Control	Faecalibacterium	HVA	-0.191662969	0.649335794	0.841978155	FALSE
High 0 Min	Faecalibacterium	HVA	-0.584859651	0.127798168	0.604609518	FALSE
[truncated: 3,721 more rows]
