# Supplementary material for: Japanese quail (Coturnix japonica) as a novel model to study the relationship between the avian microbiome and microbial endocrinology-based host-microbe interactions
Source: Microbiome. 2021 Feb 2;9:38. doi: 10.1186/s40168-020-00962-2 (PMC7856774; doi:10.1186/s40168-020-00962-2)
Supplement: Supplementary file 20 — Additional file 19: Supplemental Table 10. Title of data (Spearman correlations between microbial relative abundances and jejunum chemical levels). Description of data. (Spearman correlation coefficients between microbial relative abundances at the genus level and jejunum chemical levels for each stress group. Correlation pvalues and adjusted pvalues are also presented). [file 40168_2020_962_MOESM20_ESM.csv]

Group	Genus	Chemical	Correlation	Pvalue	AdjPvalue	Significant
Low Control	Bacteroides	L DOPA	-0.619047619	0.114980159	0.491207837	FALSE
Low 0 Min	Bacteroides	L DOPA	0.214285714	0.619097222	0.804826389	FALSE
Low 30 Min	Bacteroides	L DOPA	0.523809524	0.196626984	0.5838478	FALSE
Low 60 Min	Bacteroides	L DOPA	0.166666667	0.703323413	0.967069692	FALSE
High Control	Bacteroides	L DOPA	-0.179643939	0.670344277	0.884778566	FALSE
High 0 Min	Bacteroides	L DOPA	-0.011976263	0.977546655	0.977546655	FALSE
High 30 Min	Bacteroides	L DOPA	-0.214285714	0.619097222	0.851258681	FALSE
High 60 Min	Bacteroides	L DOPA	0.642857143	0.096180556	0.308985261	FALSE
Low Control	Bacteroides	Norepinephrine	0.467074242	0.243269917	0.606979875	FALSE
Low 0 Min	Bacteroides	Norepinephrine	-0.547619048	0.170982143	0.555691964	FALSE
Low 30 Min	Bacteroides	Norepinephrine	0.619047619	0.114980159	0.459920635	FALSE
Low 60 Min	Bacteroides	Norepinephrine	0.857142857	0.010714286	0.117857143	FALSE
High Control	Bacteroides	Norepinephrine	-0.238095238	0.582142857	0.884778566	FALSE
High 0 Min	Bacteroides	Norepinephrine	-0.69047619	0.069394841	0.330081402	FALSE
High 30 Min	Bacteroides	Norepinephrine	0.071428571	0.881994048	0.934871032	FALSE
High 60 Min	Bacteroides	Norepinephrine	-0.333333333	0.427876984	0.588330853	FALSE
Low Control	Bacteroides	Epinephrine	-0.279040459	0.503323594	0.727022969	FALSE
Low 0 Min	Bacteroides	Epinephrine	0.164887544	0.696393832	0.823010893	FALSE
High 0 Min	Bacteroides	Epinephrine	-0.24743583	0.554646423	0.873214286	FALSE
Low Control	Bacteroides	Dopac	0.093521953	0.825666126	0.975787239	FALSE
Low 0 Min	Bacteroides	Dopac	0.627376434	0.095891444	0.555691964	FALSE
Low 30 Min	Bacteroides	Dopac	-0.21821789	0.603645057	0.725	FALSE
Low 60 Min	Bacteroides	Dopac	-0.518267489	0.188235824	0.490343915	FALSE
High Control	Bacteroides	Dopac	-0.24743583	0.554646423	0.884778566	FALSE
High 0 Min	Bacteroides	Dopac	-0.577350269	0.133974596	0.330081402	FALSE
High 30 Min	Bacteroides	Dopac	-0.443121717	0.271502387	0.746631564	FALSE
High 60 Min	Bacteroides	Dopac	0.710284805	0.048348934	0.308985261	FALSE
Low Control	Bacteroides	Dopamine	-0.119047619	0.793005952	0.975787239	FALSE
Low 0 Min	Bacteroides	Dopamine	0.371264141	0.365202058	0.669521411	FALSE
Low 30 Min	Bacteroides	Dopamine	0.467074242	0.243269917	0.5838478	FALSE
Low 60 Min	Bacteroides	Dopamine	0.023809524	0.976785714	0.976785714	FALSE
High Control	Bacteroides	Dopamine	-0.011976263	0.977546655	0.977546655	FALSE
High 0 Min	Bacteroides	Dopamine	-0.610789394	0.107721237	0.330081402	FALSE
High 30 Min	Bacteroides	Dopamine	-0.443121717	0.271502387	0.746631564	FALSE
High 60 Min	Bacteroides	Dopamine	0.22754899	0.587844565	0.681006944	FALSE
Low Control	Bacteroides	Salsolinol	-0.327326835	0.428691507	0.696623699	FALSE
Low 0 Min	Bacteroides	Salsolinol	0.304407774	0.463514823	0.669521411	FALSE
Low 30 Min	Bacteroides	Salsolinol	-0.732588632	0.038730632	0.232383793	FALSE
Low 60 Min	Bacteroides	Salsolinol	-0.545544726	0.161938228	0.490343915	FALSE
High Control	Bacteroides	Salsolinol	-0.101469258	0.811047018	0.884778566	FALSE
High 0 Min	Bacteroides	Salsolinol	-0.545397261	0.162074666	0.330081402	FALSE
High 30 Min	Bacteroides	Salsolinol	-0.443121717	0.271502387	0.746631564	FALSE
High 60 Min	Bacteroides	Salsolinol	0.025367314	0.952456686	0.952456686	FALSE
Low Control	Bacteroides	5 HIAA	0.718575757	0.04462261	0.491207837	FALSE
Low 0 Min	Bacteroides	5 HIAA	-0.670670707	0.068692742	0.555691964	FALSE
Low 30 Min	Bacteroides	5 HIAA	0.19047619	0.664583333	0.725	FALSE
Low 60 Min	Bacteroides	5 HIAA	-0.059881313	0.88799065	0.976785714	FALSE
High Control	Bacteroides	5 HIAA	0.428571429	0.299206349	0.884778566	FALSE
High 0 Min	Bacteroides	5 HIAA	0.857142857	0.010714286	0.128571429	FALSE
High 30 Min	Bacteroides	5 HIAA	0.238095238	0.582142857	0.851258681	FALSE
High 60 Min	Bacteroides	5 HIAA	-0.547619048	0.170982143	0.308985261	FALSE
Low Control	Bacteroides	HVA	-0.577350269	0.133974596	0.491207837	FALSE
Low 0 Min	Bacteroides	HVA	0.577350269	0.133974596	0.555691964	FALSE
Low 30 Min	Bacteroides	HVA	-0.202630898	0.630338812	0.725	FALSE
High Control	Bacteroides	HVA	-0.577350269	0.133974596	0.884778566	FALSE
Low Control	Bacteroides	5HT	0.023809524	0.976785714	0.976785714	FALSE
Low 0 Min	Bacteroides	5HT	-0.023809524	0.976785714	0.976785714	FALSE
Low 30 Min	Bacteroides	5HT	0.30952381	0.461805556	0.725	FALSE
Low 60 Min	Bacteroides	5HT	-0.452380952	0.267460317	0.490343915	FALSE
High Control	Bacteroides	5HT	-0.238095238	0.582142857	0.884778566	FALSE
High 0 Min	Bacteroides	5HT	0.047619048	0.934871032	0.977546655	FALSE
High 30 Min	Bacteroides	5HT	-0.476190476	0.243055556	0.746631564	FALSE
High 60 Min	Bacteroides	5HT	-0.523809524	0.196626984	0.308985261	FALSE
Low Control	Bacteroides	UNKN #1	-0.571428571	0.151140873	0.491207837	FALSE
Low 0 Min	Bacteroides	UNKN #1	0.43643578	0.279658291	0.648280423	FALSE
Low 30 Min	Bacteroides	UNKN #1	-0.337373885	0.413785279	0.725	FALSE
Low 60 Min	Bacteroides	UNKN #1	-0.204834144	0.626543548	0.967069692	FALSE
High Control	Bacteroides	UNKN #1	-0.13253974	0.75438302	0.884778566	FALSE
High 0 Min	Bacteroides	UNKN #1	0.023809524	0.976785714	0.977546655	FALSE
High 30 Min	Bacteroides	UNKN #1	-0.048196269	0.90977184	0.934871032	FALSE
High 60 Min	Bacteroides	UNKN #1	-0.514979293	0.191549313	0.308985261	FALSE
Low Control	Bacteroides	UNKN #2	-0.024098135	0.954833487	0.976785714	FALSE
Low 0 Min	Bacteroides	UNKN #2	0.428571429	0.299206349	0.648280423	FALSE
Low 30 Min	Bacteroides	UNKN #2	-0.74881864	0.032530185	0.232383793	FALSE
Low 60 Min	Bacteroides	UNKN #2	-0.467074242	0.243269917	0.490343915	FALSE
High Control	Bacteroides	UNKN #2	-0.243975018	0.560375585	0.884778566	FALSE
High 0 Min	Bacteroides	UNKN #2	-0.542208029	0.165040701	0.330081402	FALSE
High 30 Min	Bacteroides	UNKN #2	0.265079481	0.525768133	0.851258681	FALSE
High 60 Min	Bacteroides	UNKN #2	-0.602453366	0.113964481	0.308985261	FALSE
Low Control	Bacteroides	Histidine	-0.428571429	0.299206349	0.606979875	FALSE
Low 0 Min	Bacteroides	Histidine	-0.333333333	0.427876984	0.669521411	FALSE
Low 30 Min	Bacteroides	Histidine	-0.19047619	0.664583333	0.725	FALSE
Low 60 Min	Bacteroides	Histidine	-0.761904762	0.036755952	0.202157738	FALSE
High Control	Bacteroides	Histidine	0.19047619	0.664583333	0.884778566	FALSE
High 0 Min	Bacteroides	Histidine	0.142857143	0.75203373	0.977546655	FALSE
High 30 Min	Bacteroides	Histidine	-0.214285714	0.619097222	0.851258681	FALSE
High 60 Min	Bacteroides	Histidine	0.619047619	0.114980159	0.308985261	FALSE
Low Control	Bacteroides	Histamine	0.404761905	0.326835317	0.606979875	FALSE
Low 0 Min	Bacteroides	Histamine	0.047619048	0.934871032	0.976785714	FALSE
Low 30 Min	Bacteroides	Histamine	0.023809524	0.976785714	0.976785714	FALSE
Low 60 Min	Bacteroides	Histamine	-0.071428571	0.881994048	0.976785714	FALSE
High Control	Bacteroides	Histamine	0.261904762	0.53640873	0.884778566	FALSE
High 0 Min	Bacteroides	Histamine	-0.238095238	0.582142857	0.873214286	FALSE
High 30 Min	Bacteroides	Histamine	-0.047619048	0.934871032	0.934871032	FALSE
High 60 Min	Bacteroides	Histamine	0.214285714	0.619097222	0.681006944	FALSE
Low Control	Megamonas	L DOPA	0.452380952	0.267460317	1	FALSE
Low 0 Min	Megamonas	L DOPA	0.095238095	0.840128968	0.948880546	FALSE
Low 30 Min	Megamonas	L DOPA	0.142857143	0.75203373	0.934871032	FALSE
Low 60 Min	Megamonas	L DOPA	-0.023809524	0.976785714	0.976785714	FALSE
High Control	Megamonas	L DOPA	-0.011976263	0.977546655	0.977546655	FALSE
High 0 Min	Megamonas	L DOPA	-0.155691414	0.712761708	0.777558227	FALSE
High 30 Min	Megamonas	L DOPA	-0.023809524	0.976785714	0.976785714	FALSE
High 60 Min	Megamonas	L DOPA	0.5	0.216170635	1	FALSE
Low Control	Megamonas	Norepinephrine	-0.011976263	0.977546655	1	FALSE
Low 0 Min	Megamonas	Norepinephrine	-0.047619048	0.934871032	0.948880546	FALSE
Low 30 Min	Megamonas	Norepinephrine	-0.547619048	0.170982143	0.784404762	FALSE
Low 60 Min	Megamonas	Norepinephrine	0.738095238	0.045833333	0.252083333	FALSE
High Control	Megamonas	Norepinephrine	-0.285714286	0.500793651	0.678401421	FALSE
High 0 Min	Megamonas	Norepinephrine	-0.333333333	0.427876984	0.641815476	FALSE
High 30 Min	Megamonas	Norepinephrine	0.071428571	0.881994048	0.970193452	FALSE
High 60 Min	Megamonas	Norepinephrine	-0.119047619	0.793005952	1	FALSE
Low Control	Megamonas	Epinephrine	0.583448233	0.12894663	0.838153098	FALSE
Low 0 Min	Megamonas	Epinephrine	0.36782606	0.370007988	0.948880546	FALSE
High 0 Min	Megamonas	Epinephrine	0.24743583	0.554646423	0.739528564	FALSE
Low Control	Megamonas	Dopac	0.654653671	0.078140749	0.838153098	FALSE
Low 0 Min	Megamonas	Dopac	0.027277236	0.948880546	0.948880546	FALSE
Low 30 Min	Megamonas	Dopac	0.681930907	0.062476239	0.749714866	FALSE
Low 60 Min	Megamonas	Dopac	-0.545544726	0.161938228	0.414118814	FALSE
High Control	Megamonas	Dopac	0.24743583	0.554646423	0.678401421	FALSE
High 0 Min	Megamonas	Dopac	-0.577350269	0.133974596	0.641815476	FALSE
High 30 Min	Megamonas	Dopac	0.538931818	0.168118035	0.313467262	FALSE
High 60 Min	Megamonas	Dopac	0.253673145	0.544373792	1	FALSE
Low Control	Megamonas	Dopamine	0.19047619	0.664583333	1	FALSE
Low 0 Min	Megamonas	Dopamine	0.119762626	0.777583044	0.948880546	FALSE
Low 30 Min	Megamonas	Dopamine	0.083833838	0.843546492	0.934871032	FALSE
Low 60 Min	Megamonas	Dopamine	-0.142857143	0.75203373	0.927901142	FALSE
High Control	Megamonas	Dopamine	-0.898219696	0.002438797	0.029265562	TRUE
High 0 Min	Megamonas	Dopamine	-0.395216666	0.332517108	0.641815476	FALSE
High 30 Min	Megamonas	Dopamine	0.538931818	0.168118035	0.313467262	FALSE
High 60 Min	Megamonas	Dopamine	-0.04790505	0.910315357	1	FALSE
Low Control	Megamonas	Salsolinol	-0.046760976	0.912450894	1	FALSE
Low 0 Min	Megamonas	Salsolinol	-0.050734629	0.905035684	0.948880546	FALSE
Low 30 Min	Megamonas	Salsolinol	0.43643578	0.279658291	0.784404762	FALSE
Low 60 Min	Megamonas	Salsolinol	-0.518267489	0.188235824	0.414118814	FALSE
High Control	Megamonas	Salsolinol	-0.240989487	0.565334518	0.678401421	FALSE
High 0 Min	Megamonas	Salsolinol	-0.405877032	0.318428338	0.641815476	FALSE
High 30 Min	Megamonas	Salsolinol	0.538931818	0.168118035	0.313467262	FALSE
High 60 Min	Megamonas	Salsolinol	-0.215622173	0.608064774	1	FALSE
Low Control	Megamonas	5 HIAA	-0.011976263	0.977546655	1	FALSE
Low 0 Min	Megamonas	5 HIAA	0.107786364	0.799460427	0.948880546	FALSE
Low 30 Min	Megamonas	5 HIAA	0.047619048	0.934871032	0.934871032	FALSE
Low 60 Min	Megamonas	5 HIAA	-0.083833838	0.843546492	0.927901142	FALSE
High Control	Megamonas	5 HIAA	0.523809524	0.196626984	0.678401421	FALSE
High 0 Min	Megamonas	5 HIAA	0.333333333	0.427876984	0.641815476	FALSE
High 30 Min	Megamonas	5 HIAA	-0.714285714	0.057589286	0.313467262	FALSE
High 60 Min	Megamonas	5 HIAA	0.142857143	0.75203373	1	FALSE
Low Control	Megamonas	HVA	-0.24743583	0.554646423	1	FALSE
Low 0 Min	Megamonas	HVA	0.08247861	0.846052524	0.948880546	FALSE
Low 30 Min	Megamonas	HVA	0.171456914	0.684763221	0.934871032	FALSE
High Control	Megamonas	HVA	-0.24743583	0.554646423	0.678401421	FALSE
Low Control	Megamonas	5HT	0	1	1	FALSE
Low 0 Min	Megamonas	5HT	0.166666667	0.703323413	0.948880546	FALSE
Low 30 Min	Megamonas	5HT	-0.404761905	0.326835317	0.784404762	FALSE
Low 60 Min	Megamonas	5HT	-0.69047619	0.069394841	0.254447751	FALSE
High Control	Megamonas	5HT	0.19047619	0.664583333	0.725	FALSE
High 0 Min	Megamonas	5HT	0.119047619	0.793005952	0.793005952	FALSE
High 30 Min	Megamonas	5HT	0.476190476	0.243055556	0.381944444	FALSE
High 60 Min	Megamonas	5HT	0.404761905	0.326835317	1	FALSE
Low Control	Megamonas	UNKN #1	0.023809524	0.976785714	1	FALSE
Low 0 Min	Megamonas	UNKN #1	0.036369648	0.93186702	0.948880546	FALSE
Low 30 Min	Megamonas	UNKN #1	0.156637875	0.711072595	0.934871032	FALSE
Low 60 Min	Megamonas	UNKN #1	-0.096392539	0.820380411	0.927901142	FALSE
High Control	Megamonas	UNKN #1	-0.445815491	0.26825005	0.678401421	FALSE
High 0 Min	Megamonas	UNKN #1	0.19047619	0.664583333	0.777558227	FALSE
High 30 Min	Megamonas	UNKN #1	-0.120490673	0.776257069	0.94875864	FALSE
High 60 Min	Megamonas	UNKN #1	0.059881313	0.88799065	1	FALSE
Low Control	Megamonas	UNKN #2	0.096392539	0.820380411	1	FALSE
Low 0 Min	Megamonas	UNKN #2	0.30952381	0.461805556	0.948880546	FALSE
Low 30 Min	Megamonas	UNKN #2	0.196411446	0.641090242	0.934871032	FALSE
Low 60 Min	Megamonas	UNKN #2	-0.311382828	0.452798757	0.711540905	FALSE
High Control	Megamonas	UNKN #2	-0.585540044	0.12724659	0.678401421	FALSE
High 0 Min	Megamonas	UNKN #2	-0.614502433	0.105004638	0.641815476	FALSE
High 30 Min	Megamonas	UNKN #2	0.265079481	0.525768133	0.722931183	FALSE
High 60 Min	Megamonas	UNKN #2	0.469913625	0.240026627	1	FALSE
Low Control	Megamonas	Histidine	-0.119047619	0.793005952	1	FALSE
Low 0 Min	Megamonas	Histidine	-0.380952381	0.359871032	0.948880546	FALSE
Low 30 Min	Megamonas	Histidine	0.071428571	0.881994048	0.934871032	FALSE
Low 60 Min	Megamonas	Histidine	-0.857142857	0.010714286	0.117857143	FALSE
High Control	Megamonas	Histidine	0.261904762	0.53640873	0.678401421	FALSE
High 0 Min	Megamonas	Histidine	-0.452380952	0.267460317	0.641815476	FALSE
High 30 Min	Megamonas	Histidine	0.547619048	0.170982143	0.313467262	FALSE
High 60 Min	Megamonas	Histidine	0	1	1	FALSE
Low Control	Megamonas	Histamine	0.142857143	0.75203373	1	FALSE
Low 0 Min	Megamonas	Histamine	0.404761905	0.326835317	0.948880546	FALSE
Low 30 Min	Megamonas	Histamine	-0.5	0.216170635	0.784404762	FALSE
Low 60 Min	Megamonas	Histamine	-0.452380952	0.267460317	0.490343915	FALSE
High Control	Megamonas	Histamine	0.428571429	0.299206349	0.678401421	FALSE
High 0 Min	Megamonas	Histamine	-0.380952381	0.359871032	0.641815476	FALSE
High 30 Min	Megamonas	Histamine	0.619047619	0.114980159	0.313467262	FALSE
High 60 Min	Megamonas	Histamine	0.095238095	0.840128968	1	FALSE
Low Control	Lachnospiraceae_unclassified	L DOPA	-0.738095238	0.045833333	0.595833333	FALSE
Low 0 Min	Lachnospiraceae_unclassified	L DOPA	-0.333333333	0.427876984	0.695300099	FALSE
Low 30 Min	Lachnospiraceae_unclassified	L DOPA	0.785714286	0.027926587	0.167559524	FALSE
Low 60 Min	Lachnospiraceae_unclassified	L DOPA	-0.69047619	0.069394841	0.763343254	FALSE
High Control	Lachnospiraceae_unclassified	L DOPA	-0.035928788	0.932691475	0.932691475	FALSE
High 0 Min	Lachnospiraceae_unclassified	L DOPA	-0.035928788	0.932691475	0.934871032	FALSE
High 30 Min	Lachnospiraceae_unclassified	L DOPA	-0.238095238	0.582142857	0.977410185	FALSE
High 60 Min	Lachnospiraceae_unclassified	L DOPA	0.452380952	0.267460317	0.82376147	FALSE
Low Control	Lachnospiraceae_unclassified	Norepinephrine	0.179643939	0.670344277	0.792225055	FALSE
Low 0 Min	Lachnospiraceae_unclassified	Norepinephrine	-0.142857143	0.75203373	0.916556901	FALSE
Low 30 Min	Lachnospiraceae_unclassified	Norepinephrine	0.5	0.216170635	0.804613095	FALSE
Low 60 Min	Lachnospiraceae_unclassified	Norepinephrine	-0.095238095	0.840128968	0.881994048	FALSE
High Control	Lachnospiraceae_unclassified	Norepinephrine	-0.166666667	0.703323413	0.809208657	FALSE
High 0 Min	Lachnospiraceae_unclassified	Norepinephrine	-0.619047619	0.114980159	0.438994598	FALSE
High 30 Min	Lachnospiraceae_unclassified	Norepinephrine	0.142857143	0.75203373	0.977410185	FALSE
High 60 Min	Lachnospiraceae_unclassified	Norepinephrine	-0.523809524	0.196626984	0.82376147	FALSE
Low Control	Lachnospiraceae_unclassified	Epinephrine	-0.405877032	0.318428338	0.691672849	FALSE
Low 0 Min	Lachnospiraceae_unclassified	Epinephrine	0.507346289	0.199359224	0.521583847	FALSE
High 0 Min	Lachnospiraceae_unclassified	Epinephrine	-0.08247861	0.846052524	0.934871032	FALSE
Low Control	Lachnospiraceae_unclassified	Dopac	-0.405261796	0.319233623	0.691672849	FALSE
Low 0 Min	Lachnospiraceae_unclassified	Dopac	0.027277236	0.948880546	0.948880546	FALSE
Low 30 Min	Lachnospiraceae_unclassified	Dopac	-0.054554473	0.897913138	0.934871032	FALSE
Low 60 Min	Lachnospiraceae_unclassified	Dopac	0.190940654	0.650592821	0.881994048	FALSE
High Control	Lachnospiraceae_unclassified	Dopac	0.24743583	0.554646423	0.739528564	FALSE
High 0 Min	Lachnospiraceae_unclassified	Dopac	-0.577350269	0.133974596	0.438994598	FALSE
High 30 Min	Lachnospiraceae_unclassified	Dopac	0.167667677	0.691465352	0.977410185	FALSE
High 60 Min	Lachnospiraceae_unclassified	Dopac	0.342458745	0.406327112	0.82376147	FALSE
Low Control	Lachnospiraceae_unclassified	Dopamine	-0.238095238	0.582142857	0.764197934	FALSE
Low 0 Min	Lachnospiraceae_unclassified	Dopamine	-0.479050505	0.229740545	0.521583847	FALSE
Low 30 Min	Lachnospiraceae_unclassified	Dopamine	0.826362121	0.011442765	0.13731318	FALSE
Low 60 Min	Lachnospiraceae_unclassified	Dopamine	0.428571429	0.299206349	0.881994048	FALSE
High Control	Lachnospiraceae_unclassified	Dopamine	-0.27545404	0.509054073	0.739528564	FALSE
High 0 Min	Lachnospiraceae_unclassified	Dopamine	-0.562884343	0.146331533	0.438994598	FALSE
High 30 Min	Lachnospiraceae_unclassified	Dopamine	0.167667677	0.691465352	0.977410185	FALSE
High 60 Min	Lachnospiraceae_unclassified	Dopamine	0.179643939	0.670344277	0.82376147	FALSE
Low Control	Lachnospiraceae_unclassified	Salsolinol	0.015586992	0.970779123	0.970779123	FALSE
Low 0 Min	Lachnospiraceae_unclassified	Salsolinol	-0.469295318	0.240731006	0.521583847	FALSE
Low 30 Min	Lachnospiraceae_unclassified	Salsolinol	-0.171456914	0.684763221	0.913017628	FALSE
Low 60 Min	Lachnospiraceae_unclassified	Salsolinol	0.136386181	0.747429395	0.881994048	FALSE
High Control	Lachnospiraceae_unclassified	Salsolinol	-0.13952023	0.741774602	0.809208657	FALSE
High 0 Min	Lachnospiraceae_unclassified	Salsolinol	-0.431244346	0.286072854	0.626974429	FALSE
High 30 Min	Lachnospiraceae_unclassified	Salsolinol	0.167667677	0.691465352	0.977410185	FALSE
High 60 Min	Lachnospiraceae_unclassified	Salsolinol	-0.177571201	0.673986657	0.82376147	FALSE
Low Control	Lachnospiraceae_unclassified	5 HIAA	0.22754899	0.587844565	0.764197934	FALSE
Low 0 Min	Lachnospiraceae_unclassified	5 HIAA	0.179643939	0.670344277	0.916556901	FALSE
Low 30 Min	Lachnospiraceae_unclassified	5 HIAA	-0.261904762	0.53640873	0.804613095	FALSE
Low 60 Min	Lachnospiraceae_unclassified	5 HIAA	-0.323359091	0.434639449	0.881994048	FALSE
High Control	Lachnospiraceae_unclassified	5 HIAA	-0.5	0.216170635	0.739528564	FALSE
High 0 Min	Lachnospiraceae_unclassified	5 HIAA	0.80952381	0.021775794	0.261309524	FALSE
High 30 Min	Lachnospiraceae_unclassified	5 HIAA	0.333333333	0.427876984	0.977410185	FALSE
High 60 Min	Lachnospiraceae_unclassified	5 HIAA	0.047619048	0.934871032	0.934871032	FALSE
Low Control	Lachnospiraceae_unclassified	HVA	0.08247861	0.846052524	0.916556901	FALSE
Low 0 Min	Lachnospiraceae_unclassified	HVA	0.08247861	0.846052524	0.916556901	FALSE
Low 30 Min	Lachnospiraceae_unclassified	HVA	-0.046760976	0.912450894	0.934871032	FALSE
High Control	Lachnospiraceae_unclassified	HVA	-0.412393049	0.309958736	0.739528564	FALSE
Low Control	Lachnospiraceae_unclassified	5HT	0.428571429	0.299206349	0.691672849	FALSE
Low 0 Min	Lachnospiraceae_unclassified	5HT	0.571428571	0.151140873	0.521583847	FALSE
Low 30 Min	Lachnospiraceae_unclassified	5HT	-0.333333333	0.427876984	0.804613095	FALSE
Low 60 Min	Lachnospiraceae_unclassified	5HT	-0.285714286	0.500793651	0.881994048	FALSE
High Control	Lachnospiraceae_unclassified	5HT	-0.285714286	0.500793651	0.739528564	FALSE
High 0 Min	Lachnospiraceae_unclassified	5HT	0.238095238	0.582142857	0.873214286	FALSE
High 30 Min	Lachnospiraceae_unclassified	5HT	0.023809524	0.976785714	0.977410185	FALSE
High 60 Min	Lachnospiraceae_unclassified	5HT	-0.261904762	0.53640873	0.82376147	FALSE
Low Control	Lachnospiraceae_unclassified	UNKN #1	-0.357142857	0.389384921	0.723143424	FALSE
Low 0 Min	Lachnospiraceae_unclassified	UNKN #1	-0.509175077	0.197473026	0.521583847	FALSE
Low 30 Min	Lachnospiraceae_unclassified	UNKN #1	0.277128548	0.506375425	0.804613095	FALSE
Low 60 Min	Lachnospiraceae_unclassified	UNKN #1	0.13253974	0.75438302	0.881994048	FALSE
High Control	Lachnospiraceae_unclassified	UNKN #1	0.337373885	0.413785279	0.739528564	FALSE
High 0 Min	Lachnospiraceae_unclassified	UNKN #1	0.285714286	0.500793651	0.858503401	FALSE
High 30 Min	Lachnospiraceae_unclassified	UNKN #1	0.012049067	0.977410185	0.977410185	FALSE
High 60 Min	Lachnospiraceae_unclassified	UNKN #1	-0.395216666	0.332517108	0.82376147	FALSE
Low Control	Lachnospiraceae_unclassified	UNKN #2	0.433766423	0.282947671	0.691672849	FALSE
Low 0 Min	Lachnospiraceae_unclassified	UNKN #2	0.571428571	0.151140873	0.521583847	FALSE
Low 30 Min	Lachnospiraceae_unclassified	UNKN #2	-0.355995747	0.386759323	0.804613095	FALSE
Low 60 Min	Lachnospiraceae_unclassified	UNKN #2	-0.311382828	0.452798757	0.881994048	FALSE
High Control	Lachnospiraceae_unclassified	UNKN #2	0.341565026	0.407633739	0.739528564	FALSE
High 0 Min	Lachnospiraceae_unclassified	UNKN #2	-0.409668289	0.313487214	0.626974429	FALSE
High 30 Min	Lachnospiraceae_unclassified	UNKN #2	-0.096392539	0.820380411	0.977410185	FALSE
High 60 Min	Lachnospiraceae_unclassified	UNKN #2	-0.240981346	0.565348061	0.82376147	FALSE
Low Control	Lachnospiraceae_unclassified	Histidine	-0.642857143	0.096180556	0.625173611	FALSE
Low 0 Min	Lachnospiraceae_unclassified	Histidine	-0.404761905	0.326835317	0.606979875	FALSE
Low 30 Min	Lachnospiraceae_unclassified	Histidine	-0.428571429	0.299206349	0.804613095	FALSE
Low 60 Min	Lachnospiraceae_unclassified	Histidine	-0.285714286	0.500793651	0.881994048	FALSE
High Control	Lachnospiraceae_unclassified	Histidine	-0.261904762	0.53640873	0.739528564	FALSE
High 0 Min	Lachnospiraceae_unclassified	Histidine	0.047619048	0.934871032	0.934871032	FALSE
High 30 Min	Lachnospiraceae_unclassified	Histidine	0.428571429	0.299206349	0.977410185	FALSE
High 60 Min	Lachnospiraceae_unclassified	Histidine	-0.404761905	0.326835317	0.82376147	FALSE
Low Control	Lachnospiraceae_unclassified	Histamine	0.285714286	0.500793651	0.764197934	FALSE
Low 0 Min	Lachnospiraceae_unclassified	Histamine	0.119047619	0.793005952	0.916556901	FALSE
Low 30 Min	Lachnospiraceae_unclassified	Histamine	-0.047619048	0.934871032	0.934871032	FALSE
Low 60 Min	Lachnospiraceae_unclassified	Histamine	-0.071428571	0.881994048	0.881994048	FALSE
High Control	Lachnospiraceae_unclassified	Histamine	-0.285714286	0.500793651	0.739528564	FALSE
High 0 Min	Lachnospiraceae_unclassified	Histamine	-0.095238095	0.840128968	0.934871032	FALSE
High 30 Min	Lachnospiraceae_unclassified	Histamine	0.5	0.216170635	0.977410185	FALSE
High 60 Min	Lachnospiraceae_unclassified	Histamine	-0.142857143	0.75203373	0.827237103	FALSE
Low Control	Megasphaera	L DOPA	-0.285714286	0.500793651	0.901300438	FALSE
Low 0 Min	Megasphaera	L DOPA	-0.261904762	0.53640873	0.79147265	FALSE
Low 30 Min	Megasphaera	L DOPA	0.619047619	0.114980159	0.689880952	FALSE
Low 60 Min	Megasphaera	L DOPA	-0.095238095	0.840128968	0.976044324	FALSE
High Control	Megasphaera	L DOPA	-0.371264141	0.365202058	0.7975	FALSE
High 0 Min	Megasphaera	L DOPA	0.059881313	0.88799065	0.934871032	FALSE
High 30 Min	Megasphaera	L DOPA	-0.642857143	0.096180556	0.420294785	FALSE
High 60 Min	Megasphaera	L DOPA	0.095238095	0.840128968	0.840128968	FALSE
Low Control	Megasphaera	Norepinephrine	0.335335353	0.416791591	0.901300438	FALSE
Low 0 Min	Megasphaera	Norepinephrine	-0.071428571	0.881994048	0.881994048	FALSE
Low 30 Min	Megasphaera	Norepinephrine	-0.238095238	0.582142857	0.976785714	FALSE
Low 60 Min	Megasphaera	Norepinephrine	0	1	1	FALSE
High Control	Megasphaera	Norepinephrine	0.19047619	0.664583333	0.7975	FALSE
High 0 Min	Megasphaera	Norepinephrine	-0.785714286	0.027926587	0.167559524	FALSE
High 30 Min	Megasphaera	Norepinephrine	0.380952381	0.359871032	0.494822669	FALSE
High 60 Min	Megasphaera	Norepinephrine	-0.119047619	0.793005952	0.840128968	FALSE
Low Control	Megasphaera	Epinephrine	-0.152203887	0.71899453	0.934692889	FALSE
Low 0 Min	Megasphaera	Epinephrine	0.418560689	0.302042344	0.668331916	FALSE
High 0 Min	Megasphaera	Epinephrine	-0.08247861	0.846052524	0.934871032	FALSE
Low Control	Megasphaera	Dopac	-0.296152851	0.47632727	0.901300438	FALSE
Low 0 Min	Megasphaera	Dopac	-0.081831709	0.847249145	0.881994048	FALSE
Low 30 Min	Megasphaera	Dopac	0.627376434	0.095891444	0.689880952	FALSE
Low 60 Min	Megasphaera	Dopac	0.109108945	0.797038574	0.976044324	FALSE
High Control	Megasphaera	Dopac	0.412393049	0.309958736	0.7975	FALSE
High 0 Min	Megasphaera	Dopac	-0.577350269	0.133974596	0.321539031	FALSE
High 30 Min	Megasphaera	Dopac	0.45509798	0.257192085	0.420294785	FALSE
High 60 Min	Megasphaera	Dopac	-0.240989487	0.565334518	0.840128968	FALSE
Low Control	Megasphaera	Dopamine	0.30952381	0.461805556	0.901300438	FALSE
Low 0 Min	Megasphaera	Dopamine	-0.431145454	0.286195735	0.668331916	FALSE
Low 30 Min	Megasphaera	Dopamine	0.395216666	0.332517108	0.976785714	FALSE
Low 60 Min	Megasphaera	Dopamine	0.380952381	0.359871032	0.976044324	FALSE
High Control	Megasphaera	Dopamine	-0.347311616	0.399263874	0.7975	FALSE
High 0 Min	Megasphaera	Dopamine	-0.706599495	0.050063395	0.200253579	FALSE
High 30 Min	Megasphaera	Dopamine	0.45509798	0.257192085	0.420294785	FALSE
High 60 Min	Megasphaera	Dopamine	0.22754899	0.587844565	0.840128968	FALSE
Low Control	Megasphaera	Salsolinol	-0.155869922	0.712443054	0.934692889	FALSE
Low 0 Min	Megasphaera	Salsolinol	-0.558080918	0.150568177	0.668331916	FALSE
Low 30 Min	Megasphaera	Salsolinol	0.187043906	0.657386587	0.976785714	FALSE
Low 60 Min	Megasphaera	Salsolinol	0.21821789	0.603645057	0.976044324	FALSE
High Control	Megasphaera	Salsolinol	-0.481978975	0.226492563	0.7975	FALSE
High 0 Min	Megasphaera	Salsolinol	-0.659550176	0.07517648	0.22552944	FALSE
High 30 Min	Megasphaera	Salsolinol	0.45509798	0.257192085	0.420294785	FALSE
High 60 Min	Megasphaera	Salsolinol	0.240989487	0.565334518	0.840128968	FALSE
Low Control	Megasphaera	5 HIAA	0.059881313	0.88799065	0.954833487	FALSE
Low 0 Min	Megasphaera	5 HIAA	0.251501515	0.547942604	0.79147265	FALSE
Low 30 Min	Megasphaera	5 HIAA	-0.452380952	0.267460317	0.976785714	FALSE
Low 60 Min	Megasphaera	5 HIAA	0.155691414	0.712761708	0.976044324	FALSE
High Control	Megasphaera	5 HIAA	-0.238095238	0.582142857	0.7975	FALSE
High 0 Min	Megasphaera	5 HIAA	0.880952381	0.007242063	0.086904762	FALSE
High 30 Min	Megasphaera	5 HIAA	0.214285714	0.619097222	0.681006944	FALSE
High 60 Min	Megasphaera	5 HIAA	0.19047619	0.664583333	0.840128968	FALSE
Low Control	Megasphaera	HVA	-0.24743583	0.554646423	0.901300438	FALSE
Low 0 Min	Megasphaera	HVA	0.08247861	0.846052524	0.881994048	FALSE
Low 30 Min	Megasphaera	HVA	-0.21821789	0.603645057	0.976785714	FALSE
High Control	Megasphaera	HVA	-0.24743583	0.554646423	0.7975	FALSE
Low Control	Megasphaera	5HT	-0.119047619	0.793005952	0.937188853	FALSE
Low 0 Min	Megasphaera	5HT	0.666666667	0.083085317	0.668331916	FALSE
Low 30 Min	Megasphaera	5HT	-0.047619048	0.934871032	0.976785714	FALSE
Low 60 Min	Megasphaera	5HT	-0.523809524	0.196626984	0.976044324	FALSE
High Control	Megasphaera	5HT	-0.238095238	0.582142857	0.7975	FALSE
High 0 Min	Megasphaera	5HT	-0.071428571	0.881994048	0.934871032	FALSE
High 30 Min	Megasphaera	5HT	0.261904762	0.53640873	0.65561067	FALSE
High 60 Min	Megasphaera	5HT	0.285714286	0.500793651	0.840128968	FALSE
Low Control	Megasphaera	UNKN #1	0.261904762	0.53640873	0.901300438	FALSE
Low 0 Min	Megasphaera	UNKN #1	-0.400066132	0.326072513	0.668331916	FALSE
Low 30 Min	Megasphaera	UNKN #1	-0.036147202	0.932283012	0.976785714	FALSE
Low 60 Min	Megasphaera	UNKN #1	-0.060245337	0.887313022	0.976044324	FALSE
High Control	Megasphaera	UNKN #1	0.108441606	0.7982604	0.870829528	FALSE
High 0 Min	Megasphaera	UNKN #1	0.047619048	0.934871032	0.934871032	FALSE
High 30 Min	Megasphaera	UNKN #1	-0.048196269	0.90977184	0.90977184	FALSE
High 60 Min	Megasphaera	UNKN #1	0.119762626	0.777583044	0.840128968	FALSE
Low Control	Megasphaera	UNKN #2	0.024098135	0.954833487	0.954833487	FALSE
Low 0 Min	Megasphaera	UNKN #2	0.523809524	0.196626984	0.668331916	FALSE
Low 30 Min	Megasphaera	UNKN #2	-0.147308585	0.727766104	0.976785714	FALSE
Low 60 Min	Megasphaera	UNKN #2	-0.634741919	0.090890436	0.976044324	FALSE
High Control	Megasphaera	UNKN #2	-0.292770022	0.481617814	0.7975	FALSE
High 0 Min	Megasphaera	UNKN #2	-0.385570154	0.345511059	0.616921769	FALSE
High 30 Min	Megasphaera	UNKN #2	-0.506060827	0.200690696	0.420294785	FALSE
High 60 Min	Megasphaera	UNKN #2	0.156637875	0.711072595	0.840128968	FALSE
Low Control	Megasphaera	Histidine	-0.619047619	0.114980159	0.747371032	FALSE
Low 0 Min	Megasphaera	Histidine	-0.380952381	0.359871032	0.668331916	FALSE
Low 30 Min	Megasphaera	Histidine	-0.023809524	0.976785714	0.976785714	FALSE
Low 60 Min	Megasphaera	Histidine	0.071428571	0.881994048	0.976044324	FALSE
High Control	Megasphaera	Histidine	0.19047619	0.664583333	0.7975	FALSE
High 0 Min	Megasphaera	Histidine	0.047619048	0.934871032	0.934871032	FALSE
High 30 Min	Megasphaera	Histidine	0.452380952	0.267460317	0.420294785	FALSE
High 60 Min	Megasphaera	Histidine	-0.30952381	0.461805556	0.840128968	FALSE
Low Control	Megasphaera	Histamine	0.738095238	0.045833333	0.595833333	FALSE
Low 0 Min	Megasphaera	Histamine	0.095238095	0.840128968	0.881994048	FALSE
Low 30 Min	Megasphaera	Histamine	0.071428571	0.881994048	0.976785714	FALSE
Low 60 Min	Megasphaera	Histamine	-0.285714286	0.500793651	0.976044324	FALSE
High Control	Megasphaera	Histamine	-0.071428571	0.881994048	0.881994048	FALSE
High 0 Min	Megasphaera	Histamine	-0.380952381	0.359871032	0.616921769	FALSE
High 30 Min	Megasphaera	Histamine	0.69047619	0.069394841	0.420294785	FALSE
High 60 Min	Megasphaera	Histamine	0.095238095	0.840128968	0.840128968	FALSE
Low Control	Prevotellaceae_UCG 001	L DOPA	-0.80952381	0.021775794	0.283085317	FALSE
Low 0 Min	Prevotellaceae_UCG 001	L DOPA	-0.261904762	0.53640873	0.756785714	FALSE
Low 30 Min	Prevotellaceae_UCG 001	L DOPA	0.833333333	0.015376984	0.18452381	FALSE
Low 60 Min	Prevotellaceae_UCG 001	L DOPA	-0.571428571	0.151140873	0.876742432	FALSE
High Control	Prevotellaceae_UCG 001	L DOPA	-0.50300303	0.203876682	0.881994048	FALSE
High 0 Min	Prevotellaceae_UCG 001	L DOPA	-0.048192771	0.909778369	0.932691475	FALSE
High 30 Min	Prevotellaceae_UCG 001	L DOPA	-0.428571429	0.299206349	0.548544974	FALSE
High 60 Min	Prevotellaceae_UCG 001	L DOPA	0.142857143	0.75203373	0.934871032	FALSE
Low Control	Prevotellaceae_UCG 001	Norepinephrine	-0.059881313	0.88799065	0.912450894	FALSE
Low 0 Min	Prevotellaceae_UCG 001	Norepinephrine	0.30952381	0.461805556	0.756785714	FALSE
Low 30 Min	Prevotellaceae_UCG 001	Norepinephrine	0.30952381	0.461805556	0.868072158	FALSE
Low 60 Min	Prevotellaceae_UCG 001	Norepinephrine	-0.142857143	0.75203373	0.876742432	FALSE
High Control	Prevotellaceae_UCG 001	Norepinephrine	0.071428571	0.881994048	0.881994048	FALSE
High 0 Min	Prevotellaceae_UCG 001	Norepinephrine	-0.682646969	0.062092692	0.186278077	FALSE
High 30 Min	Prevotellaceae_UCG 001	Norepinephrine	0.214285714	0.619097222	0.812268519	FALSE
High 60 Min	Prevotellaceae_UCG 001	Norepinephrine	-0.69047619	0.069394841	0.763343254	FALSE
Low Control	Prevotellaceae_UCG 001	Epinephrine	-0.329775088	0.425038591	0.789357383	FALSE
Low 0 Min	Prevotellaceae_UCG 001	Epinephrine	0.240989487	0.565334518	0.756785714	FALSE
High 0 Min	Prevotellaceae_UCG 001	Epinephrine	0.082973981	0.845136372	0.932691475	FALSE
Low Control	Prevotellaceae_UCG 001	Dopac	-0.046760976	0.912450894	0.912450894	FALSE
Low 0 Min	Prevotellaceae_UCG 001	Dopac	0.027277236	0.948880546	0.948880546	FALSE
Low 30 Min	Prevotellaceae_UCG 001	Dopac	0.21821789	0.603645057	0.902440476	FALSE
Low 60 Min	Prevotellaceae_UCG 001	Dopac	0.109108945	0.797038574	0.876742432	FALSE
High Control	Prevotellaceae_UCG 001	Dopac	0.08247861	0.846052524	0.881994048	FALSE
High 0 Min	Prevotellaceae_UCG 001	Dopac	-0.497843888	0.209311808	0.50234834	FALSE
High 30 Min	Prevotellaceae_UCG 001	Dopac	0.467074242	0.243269917	0.535193817	FALSE
High 60 Min	Prevotellaceae_UCG 001	Dopac	0.050734629	0.905035684	0.934871032	FALSE
Low Control	Prevotellaceae_UCG 001	Dopamine	-0.452380952	0.267460317	0.695396825	FALSE
Low 0 Min	Prevotellaceae_UCG 001	Dopamine	-0.50300303	0.203876682	0.756785714	FALSE
Low 30 Min	Prevotellaceae_UCG 001	Dopamine	0.73055202	0.039555628	0.237333767	FALSE
Low 60 Min	Prevotellaceae_UCG 001	Dopamine	0.476190476	0.243055556	0.876742432	FALSE
High Control	Prevotellaceae_UCG 001	Dopamine	-0.179643939	0.670344277	0.881994048	FALSE
High 0 Min	Prevotellaceae_UCG 001	Dopamine	-0.795180723	0.018316296	0.109897774	FALSE
High 30 Min	Prevotellaceae_UCG 001	Dopamine	0.467074242	0.243269917	0.535193817	FALSE
High 60 Min	Prevotellaceae_UCG 001	Dopamine	-0.191620202	0.649410201	0.934871032	FALSE
Low Control	Prevotellaceae_UCG 001	Salsolinol	0.233804882	0.577329946	0.833921033	FALSE
Low 0 Min	Prevotellaceae_UCG 001	Salsolinol	-0.177571201	0.673986657	0.796529686	FALSE
Low 30 Min	Prevotellaceae_UCG 001	Salsolinol	-0.171456914	0.684763221	0.902440476	FALSE
Low 60 Min	Prevotellaceae_UCG 001	Salsolinol	0.136386181	0.747429395	0.876742432	FALSE
High Control	Prevotellaceae_UCG 001	Salsolinol	-0.73565212	0.037509541	0.450114494	FALSE
High 0 Min	Prevotellaceae_UCG 001	Salsolinol	-0.701790982	0.052354601	0.186278077	FALSE
High 30 Min	Prevotellaceae_UCG 001	Salsolinol	0.467074242	0.243269917	0.535193817	FALSE
High 60 Min	Prevotellaceae_UCG 001	Salsolinol	-0.405877032	0.318428338	0.934871032	FALSE
Low Control	Prevotellaceae_UCG 001	5 HIAA	0.251501515	0.547942604	0.833921033	FALSE
Low 0 Min	Prevotellaceae_UCG 001	5 HIAA	0.419169192	0.301266633	0.756785714	FALSE
Low 30 Min	Prevotellaceae_UCG 001	5 HIAA	-0.5	0.216170635	0.518809524	FALSE
Low 60 Min	Prevotellaceae_UCG 001	5 HIAA	-0.167667677	0.691465352	0.876742432	FALSE
High Control	Prevotellaceae_UCG 001	5 HIAA	0.19047619	0.664583333	0.881994048	FALSE
High 0 Min	Prevotellaceae_UCG 001	5 HIAA	0.946124747	0.000375312	0.004503742	TRUE
High 30 Min	Prevotellaceae_UCG 001	5 HIAA	0.19047619	0.664583333	0.812268519	FALSE
High 60 Min	Prevotellaceae_UCG 001	5 HIAA	0.19047619	0.664583333	0.934871032	FALSE
Low Control	Prevotellaceae_UCG 001	HVA	0.08247861	0.846052524	0.912450894	FALSE
Low 0 Min	Prevotellaceae_UCG 001	HVA	0.412393049	0.309958736	0.756785714	FALSE
Low 30 Min	Prevotellaceae_UCG 001	HVA	-0.046760976	0.912450894	0.934871032	FALSE
High Control	Prevotellaceae_UCG 001	HVA	0.412393049	0.309958736	0.881994048	FALSE
Low Control	Prevotellaceae_UCG 001	5HT	0.595238095	0.132291667	0.429947917	FALSE
Low 0 Min	Prevotellaceae_UCG 001	5HT	0.238095238	0.582142857	0.756785714	FALSE
Low 30 Min	Prevotellaceae_UCG 001	5HT	-0.047619048	0.934871032	0.934871032	FALSE
Low 60 Min	Prevotellaceae_UCG 001	5HT	-0.404761905	0.326835317	0.876742432	FALSE
High Control	Prevotellaceae_UCG 001	5HT	-0.30952381	0.461805556	0.881994048	FALSE
High 0 Min	Prevotellaceae_UCG 001	5HT	-0.035928788	0.932691475	0.932691475	FALSE
High 30 Min	Prevotellaceae_UCG 001	5HT	0.095238095	0.840128968	0.924141865	FALSE
High 60 Min	Prevotellaceae_UCG 001	5HT	-0.333333333	0.427876984	0.934871032	FALSE
Low Control	Prevotellaceae_UCG 001	UNKN #1	-0.714285714	0.057589286	0.374330357	FALSE
Low 0 Min	Prevotellaceae_UCG 001	UNKN #1	-0.618284022	0.102278533	0.664810464	FALSE
Low 30 Min	Prevotellaceae_UCG 001	UNKN #1	0.277128548	0.506375425	0.868072158	FALSE
Low 60 Min	Prevotellaceae_UCG 001	UNKN #1	0.012049067	0.977410185	0.977410185	FALSE
High Control	Prevotellaceae_UCG 001	UNKN #1	-0.072294404	0.864919559	0.881994048	FALSE
High 0 Min	Prevotellaceae_UCG 001	UNKN #1	0.287430303	0.490015485	0.905771092	FALSE
High 30 Min	Prevotellaceae_UCG 001	UNKN #1	0.036147202	0.932283012	0.932283012	FALSE
High 60 Min	Prevotellaceae_UCG 001	UNKN #1	-0.239525252	0.567772152	0.934871032	FALSE
Low Control	Prevotellaceae_UCG 001	UNKN #2	0.397619221	0.329316903	0.713519956	FALSE
Low 0 Min	Prevotellaceae_UCG 001	UNKN #2	0.761904762	0.036755952	0.477827381	FALSE
Low 30 Min	Prevotellaceae_UCG 001	UNKN #2	-0.552407193	0.155658084	0.466974252	FALSE
Low 60 Min	Prevotellaceae_UCG 001	UNKN #2	-0.431145454	0.286195735	0.876742432	FALSE
High Control	Prevotellaceae_UCG 001	UNKN #2	0.146385011	0.729423925	0.881994048	FALSE
High 0 Min	Prevotellaceae_UCG 001	UNKN #2	-0.103032195	0.80817747	0.932691475	FALSE
High 30 Min	Prevotellaceae_UCG 001	UNKN #2	-0.373521087	0.362062598	0.568955512	FALSE
High 60 Min	Prevotellaceae_UCG 001	UNKN #2	-0.048196269	0.90977184	0.934871032	FALSE
Low Control	Prevotellaceae_UCG 001	Histidine	-0.642857143	0.096180556	0.416782407	FALSE
Low 0 Min	Prevotellaceae_UCG 001	Histidine	0.333333333	0.427876984	0.756785714	FALSE
Low 30 Min	Prevotellaceae_UCG 001	Histidine	-0.619047619	0.114980159	0.459920635	FALSE
Low 60 Min	Prevotellaceae_UCG 001	Histidine	-0.19047619	0.664583333	0.876742432	FALSE
High Control	Prevotellaceae_UCG 001	Histidine	-0.30952381	0.461805556	0.881994048	FALSE
High 0 Min	Prevotellaceae_UCG 001	Histidine	-0.071857576	0.865730124	0.932691475	FALSE
High 30 Min	Prevotellaceae_UCG 001	Histidine	0.714285714	0.057589286	0.316741071	FALSE
High 60 Min	Prevotellaceae_UCG 001	Histidine	0.047619048	0.934871032	0.934871032	FALSE
Low Control	Prevotellaceae_UCG 001	Histamine	0.142857143	0.75203373	0.912450894	FALSE
Low 0 Min	Prevotellaceae_UCG 001	Histamine	-0.047619048	0.934871032	0.948880546	FALSE
Low 30 Min	Prevotellaceae_UCG 001	Histamine	0.142857143	0.75203373	0.902440476	FALSE
Low 60 Min	Prevotellaceae_UCG 001	Histamine	-0.30952381	0.461805556	0.876742432	FALSE
High Control	Prevotellaceae_UCG 001	Histamine	-0.119047619	0.793005952	0.881994048	FALSE
High 0 Min	Prevotellaceae_UCG 001	Histamine	-0.263477778	0.528366471	0.905771092	FALSE
High 30 Min	Prevotellaceae_UCG 001	Histamine	0.714285714	0.057589286	0.316741071	FALSE
High 60 Min	Prevotellaceae_UCG 001	Histamine	-0.357142857	0.389384921	0.934871032	FALSE
Low Control	Phascolarctobacterium	L DOPA	0.476190476	0.243055556	0.785416667	FALSE
Low 0 Min	Phascolarctobacterium	L DOPA	-0.095238095	0.840128968	0.928723265	FALSE
Low 30 Min	Phascolarctobacterium	L DOPA	0.071857576	0.865730124	0.988636433	FALSE
Low 60 Min	Phascolarctobacterium	L DOPA	-0.714285714	0.057589286	0.633482143	FALSE
High Control	Phascolarctobacterium	L DOPA	-0.802409595	0.016540723	0.130654762	FALSE
High 0 Min	Phascolarctobacterium	L DOPA	0.167667677	0.691465352	0.767261905	FALSE
High 30 Min	Phascolarctobacterium	L DOPA	0.166666667	0.703323413	0.859617504	FALSE
High 60 Min	Phascolarctobacterium	L DOPA	0.047619048	0.934871032	1	FALSE
Low Control	Phascolarctobacterium	Norepinephrine	0.371264141	0.365202058	0.785416667	FALSE
Low 0 Min	Phascolarctobacterium	Norepinephrine	0.285714286	0.500793651	0.928723265	FALSE
Low 30 Min	Phascolarctobacterium	Norepinephrine	-0.77845707	0.022867334	0.137204004	FALSE
Low 60 Min	Phascolarctobacterium	Norepinephrine	-0.166666667	0.703323413	0.903597644	FALSE
High Control	Phascolarctobacterium	Norepinephrine	0.80952381	0.021775794	0.130654762	FALSE
High 0 Min	Phascolarctobacterium	Norepinephrine	-0.80952381	0.021775794	0.261309524	FALSE
High 30 Min	Phascolarctobacterium	Norepinephrine	-0.047619048	0.934871032	0.977410185	FALSE
High 60 Min	Phascolarctobacterium	Norepinephrine	0	1	1	FALSE
Low Control	Phascolarctobacterium	Epinephrine	0.380509717	0.352419362	0.785416667	FALSE
Low 0 Min	Phascolarctobacterium	Epinephrine	0.317091431	0.444104661	0.928723265	FALSE
High 0 Min	Phascolarctobacterium	Epinephrine	0.24743583	0.554646423	0.767261905	FALSE
Low Control	Phascolarctobacterium	Dopac	-0.062347969	0.88340016	0.88340016	FALSE
Low 0 Min	Phascolarctobacterium	Dopac	-0.054554473	0.897913138	0.928723265	FALSE
Low 30 Min	Phascolarctobacterium	Dopac	0.87811408	0.004123161	0.049477935	TRUE
Low 60 Min	Phascolarctobacterium	Dopac	0.190940654	0.650592821	0.903597644	FALSE
High Control	Phascolarctobacterium	Dopac	-0.412393049	0.309958736	0.584077381	FALSE
High 0 Min	Phascolarctobacterium	Dopac	-0.577350269	0.133974596	0.388979198	FALSE
High 30 Min	Phascolarctobacterium	Dopac	-0.431145454	0.286195735	0.787038271	FALSE
High 60 Min	Phascolarctobacterium	Dopac	-0.012683657	0.976220693	1	FALSE
Low Control	Phascolarctobacterium	Dopamine	0.785714286	0.027926587	0.363045635	FALSE
Low 0 Min	Phascolarctobacterium	Dopamine	0.167667677	0.691465352	0.928723265	FALSE
Low 30 Min	Phascolarctobacterium	Dopamine	-0.259036145	0.535596442	0.91816533	FALSE
Low 60 Min	Phascolarctobacterium	Dopamine	0	1	1	FALSE
High Control	Phascolarctobacterium	Dopamine	0.011976263	0.977546655	0.977546655	FALSE
High 0 Min	Phascolarctobacterium	Dopamine	-0.622765656	0.099100808	0.388979198	FALSE
High 30 Min	Phascolarctobacterium	Dopamine	-0.431145454	0.286195735	0.787038271	FALSE
High 60 Min	Phascolarctobacterium	Dopamine	0.45509798	0.257192085	1	FALSE
Low Control	Phascolarctobacterium	Salsolinol	-0.202630898	0.630338812	0.785416667	FALSE
Low 0 Min	Phascolarctobacterium	Salsolinol	0.038050972	0.928723265	0.928723265	FALSE
Low 30 Min	Phascolarctobacterium	Salsolinol	0.517460083	0.189046596	0.567139789	FALSE
Low 60 Min	Phascolarctobacterium	Salsolinol	0.136386181	0.747429395	0.903597644	FALSE
High Control	Phascolarctobacterium	Salsolinol	-0.36782606	0.370007988	0.584077381	FALSE
High 0 Min	Phascolarctobacterium	Salsolinol	-0.545397261	0.162074666	0.388979198	FALSE
High 30 Min	Phascolarctobacterium	Salsolinol	-0.431145454	0.286195735	0.787038271	FALSE
High 60 Min	Phascolarctobacterium	Salsolinol	0.405877032	0.318428338	1	FALSE
Low Control	Phascolarctobacterium	5 HIAA	0.22754899	0.587844565	0.785416667	FALSE
Low 0 Min	Phascolarctobacterium	5 HIAA	0.383240404	0.348683741	0.928723265	FALSE
Low 30 Min	Phascolarctobacterium	5 HIAA	-0.73055202	0.039555628	0.158222512	FALSE
Low 60 Min	Phascolarctobacterium	5 HIAA	-0.215572727	0.608149066	0.903597644	FALSE
High Control	Phascolarctobacterium	5 HIAA	-0.357142857	0.389384921	0.584077381	FALSE
High 0 Min	Phascolarctobacterium	5 HIAA	0.714285714	0.057589286	0.345535714	FALSE
High 30 Min	Phascolarctobacterium	5 HIAA	-0.166666667	0.703323413	0.859617504	FALSE
High 60 Min	Phascolarctobacterium	5 HIAA	0.071428571	0.881994048	1	FALSE
Low Control	Phascolarctobacterium	HVA	0.08247861	0.846052524	0.88340016	FALSE
Low 0 Min	Phascolarctobacterium	HVA	0.24743583	0.554646423	0.928723265	FALSE
Low 30 Min	Phascolarctobacterium	HVA	-0.007840304	0.985300032	0.988636433	FALSE
High Control	Phascolarctobacterium	HVA	-0.08247861	0.846052524	0.92296639	FALSE
Low Control	Phascolarctobacterium	5HT	0.19047619	0.664583333	0.785416667	FALSE
Low 0 Min	Phascolarctobacterium	5HT	-0.238095238	0.582142857	0.928723265	FALSE
Low 30 Min	Phascolarctobacterium	5HT	0.299406565	0.471260529	0.91816533	FALSE
Low 60 Min	Phascolarctobacterium	5HT	-0.452380952	0.267460317	0.903597644	FALSE
High Control	Phascolarctobacterium	5HT	-0.452380952	0.267460317	0.584077381	FALSE
High 0 Min	Phascolarctobacterium	5HT	0.119047619	0.793005952	0.793005952	FALSE
High 30 Min	Phascolarctobacterium	5HT	-0.380952381	0.359871032	0.79171627	FALSE
High 60 Min	Phascolarctobacterium	5HT	-0.30952381	0.461805556	1	FALSE
Low Control	Phascolarctobacterium	UNKN #1	0.476190476	0.243055556	0.785416667	FALSE
Low 0 Min	Phascolarctobacterium	UNKN #1	-0.145478593	0.731051841	0.928723265	FALSE
Low 30 Min	Phascolarctobacterium	UNKN #1	-0.006060717	0.988636433	0.988636433	FALSE
Low 60 Min	Phascolarctobacterium	UNKN #1	0.433766423	0.282947671	0.903597644	FALSE
High Control	Phascolarctobacterium	UNKN #1	0.662698702	0.073305823	0.249255952	FALSE
High 0 Min	Phascolarctobacterium	UNKN #1	0.166666667	0.703323413	0.767261905	FALSE
High 30 Min	Phascolarctobacterium	UNKN #1	0.012049067	0.977410185	0.977410185	FALSE
High 60 Min	Phascolarctobacterium	UNKN #1	-0.04790505	0.910315357	1	FALSE
Low Control	Phascolarctobacterium	UNKN #2	0.506060827	0.200690696	0.785416667	FALSE
Low 0 Min	Phascolarctobacterium	UNKN #2	0.214285714	0.619097222	0.928723265	FALSE
Low 30 Min	Phascolarctobacterium	UNKN #2	0.043223054	0.919057655	0.988636433	FALSE
Low 60 Min	Phascolarctobacterium	UNKN #2	0.095810101	0.821452403	0.903597644	FALSE
High Control	Phascolarctobacterium	UNKN #2	-0.317167524	0.443989242	0.591985656	FALSE
High 0 Min	Phascolarctobacterium	UNKN #2	-0.31327575	0.449908207	0.767261905	FALSE
High 30 Min	Phascolarctobacterium	UNKN #2	0.698845904	0.053788372	0.591672092	FALSE
High 60 Min	Phascolarctobacterium	UNKN #2	-0.819336578	0.012816502	0.140981521	FALSE
Low Control	Phascolarctobacterium	Histidine	0.333333333	0.427876984	0.785416667	FALSE
Low 0 Min	Phascolarctobacterium	Histidine	0.166666667	0.703323413	0.928723265	FALSE
Low 30 Min	Phascolarctobacterium	Histidine	-0.131738889	0.755832636	0.988636433	FALSE
Low 60 Min	Phascolarctobacterium	Histidine	-0.333333333	0.427876984	0.903597644	FALSE
High Control	Phascolarctobacterium	Histidine	0.666666667	0.083085317	0.249255952	FALSE
High 0 Min	Phascolarctobacterium	Histidine	-0.166666667	0.703323413	0.767261905	FALSE
High 30 Min	Phascolarctobacterium	Histidine	-0.261904762	0.53640873	0.859617504	FALSE
High 60 Min	Phascolarctobacterium	Histidine	-0.214285714	0.619097222	1	FALSE
Low Control	Phascolarctobacterium	Histamine	-0.261904762	0.53640873	0.785416667	FALSE
Low 0 Min	Phascolarctobacterium	Histamine	0.30952381	0.461805556	0.928723265	FALSE
Low 30 Min	Phascolarctobacterium	Histamine	0.431145454	0.286195735	0.686869764	FALSE
Low 60 Min	Phascolarctobacterium	Histamine	-0.333333333	0.427876984	0.903597644	FALSE
High Control	Phascolarctobacterium	Histamine	-0.166666667	0.703323413	0.843988095	FALSE
High 0 Min	Phascolarctobacterium	Histamine	-0.452380952	0.267460317	0.534920635	FALSE
High 30 Min	Phascolarctobacterium	Histamine	-0.238095238	0.582142857	0.859617504	FALSE
High 60 Min	Phascolarctobacterium	Histamine	0.30952381	0.461805556	1	FALSE
Low Control	Bacteroidales_unclassified	L DOPA	0.167667677	0.691465352	0.820787937	FALSE
Low 0 Min	Bacteroidales_unclassified	L DOPA	-0.30952381	0.461805556	0.63393759	FALSE
Low 30 Min	Bacteroidales_unclassified	L DOPA	-0.214285714	0.619097222	0.825462963	FALSE
Low 60 Min	Bacteroidales_unclassified	L DOPA	-0.404761905	0.326835317	0.8314159	FALSE
High Control	Bacteroidales_unclassified	L DOPA	-0.251501515	0.547942604	0.928645833	FALSE
High 0 Min	Bacteroidales_unclassified	L DOPA	-0.119762626	0.777583044	0.92296639	FALSE
High 30 Min	Bacteroidales_unclassified	L DOPA	-0.047619048	0.934871032	0.977546655	FALSE
High 60 Min	Bacteroidales_unclassified	L DOPA	0.142857143	0.75203373	0.872306548	FALSE
Low Control	Bacteroidales_unclassified	Norepinephrine	0.656626506	0.076938348	0.74410891	FALSE
Low 0 Min	Bacteroidales_unclassified	Norepinephrine	0.285714286	0.500793651	0.63393759	FALSE
Low 30 Min	Bacteroidales_unclassified	Norepinephrine	0.023809524	0.976785714	0.976785714	FALSE
Low 60 Min	Bacteroidales_unclassified	Norepinephrine	-0.047619048	0.934871032	0.934871032	FALSE
High Control	Bacteroidales_unclassified	Norepinephrine	-0.119047619	0.793005952	0.934871032	FALSE
High 0 Min	Bacteroidales_unclassified	Norepinephrine	-0.642857143	0.096180556	0.288541667	FALSE
High 30 Min	Bacteroidales_unclassified	Norepinephrine	-0.30952381	0.461805556	0.846643519	FALSE
High 60 Min	Bacteroidales_unclassified	Norepinephrine	0.119047619	0.793005952	0.872306548	FALSE
Low Control	Bacteroidales_unclassified	Epinephrine	0.338135655	0.412664252	0.820787937	FALSE
Low 0 Min	Bacteroidales_unclassified	Epinephrine	-0.126836572	0.764719724	0.793005952	FALSE
High 0 Min	Bacteroidales_unclassified	Epinephrine	-0.08247861	0.846052524	0.92296639	FALSE
Low Control	Bacteroidales_unclassified	Dopac	-0.454737649	0.257617002	0.74410891	FALSE
Low 0 Min	Bacteroidales_unclassified	Dopac	-0.409158544	0.314149428	0.63393759	FALSE
Low 30 Min	Bacteroidales_unclassified	Dopac	-0.109108945	0.797038574	0.956446289	FALSE
Low 60 Min	Bacteroidales_unclassified	Dopac	0.190940654	0.650592821	0.8314159	FALSE
High Control	Bacteroidales_unclassified	Dopac	0.412393049	0.309958736	0.730404116	FALSE
High 0 Min	Bacteroidales_unclassified	Dopac	-0.577350269	0.133974596	0.321539031	FALSE
High 30 Min	Bacteroidales_unclassified	Dopac	0.011976263	0.977546655	0.977546655	FALSE
High 60 Min	Bacteroidales_unclassified	Dopac	0.13952023	0.741774602	0.872306548	FALSE
Low Control	Bacteroidales_unclassified	Dopamine	0.179643939	0.670344277	0.820787937	FALSE
Low 0 Min	Bacteroidales_unclassified	Dopamine	-0.407192929	0.316709185	0.63393759	FALSE
Low 30 Min	Bacteroidales_unclassified	Dopamine	-0.27545404	0.509054073	0.825462963	FALSE
Low 60 Min	Bacteroidales_unclassified	Dopamine	0.452380952	0.267460317	0.8314159	FALSE
High Control	Bacteroidales_unclassified	Dopamine	-0.371264141	0.365202058	0.730404116	FALSE
High 0 Min	Bacteroidales_unclassified	Dopamine	-0.814385858	0.013844257	0.083065544	FALSE
High 30 Min	Bacteroidales_unclassified	Dopamine	0.011976263	0.977546655	0.977546655	FALSE
High 60 Min	Bacteroidales_unclassified	Dopamine	0.742528282	0.034855039	0.248632587	FALSE
Low Control	Bacteroidales_unclassified	Salsolinol	-0.243049433	0.561911339	0.820787937	FALSE
Low 0 Min	Bacteroidales_unclassified	Salsolinol	-0.405877032	0.318428338	0.63393759	FALSE
Low 30 Min	Bacteroidales_unclassified	Salsolinol	-0.062347969	0.88340016	0.963709265	FALSE
Low 60 Min	Bacteroidales_unclassified	Salsolinol	0.21821789	0.603645057	0.8314159	FALSE
High Control	Bacteroidales_unclassified	Salsolinol	-0.545397261	0.162074666	0.730404116	FALSE
High 0 Min	Bacteroidales_unclassified	Salsolinol	-0.748335777	0.032705172	0.130820687	FALSE
High 30 Min	Bacteroidales_unclassified	Salsolinol	0.011976263	0.977546655	0.977546655	FALSE
High 60 Min	Bacteroidales_unclassified	Salsolinol	0.672233833	0.067808887	0.248632587	FALSE
Low Control	Bacteroidales_unclassified	5 HIAA	0.584337349	0.128222491	0.74410891	FALSE
Low 0 Min	Bacteroidales_unclassified	5 HIAA	0.359287879	0.382064677	0.63393759	FALSE
Low 30 Min	Bacteroidales_unclassified	5 HIAA	-0.5	0.216170635	0.825462963	FALSE
Low 60 Min	Bacteroidales_unclassified	5 HIAA	-0.131738889	0.755832636	0.8314159	FALSE
High Control	Bacteroidales_unclassified	5 HIAA	0.380952381	0.359871032	0.730404116	FALSE
High 0 Min	Bacteroidales_unclassified	5 HIAA	0.904761905	0.004563492	0.054761905	FALSE
High 30 Min	Bacteroidales_unclassified	5 HIAA	0.523809524	0.196626984	0.79171627	FALSE
High 60 Min	Bacteroidales_unclassified	5 HIAA	-0.333333333	0.427876984	0.784441138	FALSE
Low Control	Bacteroidales_unclassified	HVA	0.165947963	0.69451287	0.820787937	FALSE
Low 0 Min	Bacteroidales_unclassified	HVA	-0.577350269	0.133974596	0.63393759	FALSE
Low 30 Min	Bacteroidales_unclassified	HVA	0.654653671	0.078140749	0.468844496	FALSE
High Control	Bacteroidales_unclassified	HVA	-0.08247861	0.846052524	0.934871032	FALSE
Low Control	Bacteroidales_unclassified	5HT	0.083833838	0.843546492	0.843546492	FALSE
Low 0 Min	Bacteroidales_unclassified	5HT	-0.119047619	0.793005952	0.793005952	FALSE
Low 30 Min	Bacteroidales_unclassified	5HT	0.30952381	0.461805556	0.825462963	FALSE
Low 60 Min	Bacteroidales_unclassified	5HT	-0.428571429	0.299206349	0.8314159	FALSE
High Control	Bacteroidales_unclassified	5HT	-0.071428571	0.881994048	0.934871032	FALSE
High 0 Min	Bacteroidales_unclassified	5HT	-0.285714286	0.500793651	0.751190476	FALSE
High 30 Min	Bacteroidales_unclassified	5HT	-0.047619048	0.934871032	0.977546655	FALSE
High 60 Min	Bacteroidales_unclassified	5HT	0.5	0.216170635	0.475575397	FALSE
Low Control	Bacteroidales_unclassified	UNKN #1	0.107786364	0.799460427	0.843546492	FALSE
Low 0 Min	Bacteroidales_unclassified	UNKN #1	-0.581914374	0.130201242	0.63393759	FALSE
Low 30 Min	Bacteroidales_unclassified	UNKN #1	-0.240981346	0.565348061	0.825462963	FALSE
Low 60 Min	Bacteroidales_unclassified	UNKN #1	-0.228932279	0.585514087	0.8314159	FALSE
High Control	Bacteroidales_unclassified	UNKN #1	-0.409668289	0.313487214	0.730404116	FALSE
High 0 Min	Bacteroidales_unclassified	UNKN #1	0.30952381	0.461805556	0.751190476	FALSE
High 30 Min	Bacteroidales_unclassified	UNKN #1	-0.397619221	0.329316903	0.79171627	FALSE
High 60 Min	Bacteroidales_unclassified	UNKN #1	-0.131738889	0.755832636	0.872306548	FALSE
Low Control	Bacteroidales_unclassified	UNKN #2	0.496978824	0.210230473	0.74410891	FALSE
Low 0 Min	Bacteroidales_unclassified	UNKN #2	-0.261904762	0.53640873	0.63393759	FALSE
Low 30 Min	Bacteroidales_unclassified	UNKN #2	-0.429650039	0.28805705	0.825462963	FALSE
Low 60 Min	Bacteroidales_unclassified	UNKN #2	-0.586836868	0.126198986	0.8314159	FALSE
High Control	Bacteroidales_unclassified	UNKN #2	-0.414757531	0.306912248	0.730404116	FALSE
High 0 Min	Bacteroidales_unclassified	UNKN #2	-0.13253974	0.75438302	0.92296639	FALSE
High 30 Min	Bacteroidales_unclassified	UNKN #2	-0.469913625	0.240026627	0.79171627	FALSE
High 60 Min	Bacteroidales_unclassified	UNKN #2	-0.024098135	0.954833487	0.954833487	FALSE
Low Control	Bacteroidales_unclassified	Histidine	0.431145454	0.286195735	0.74410891	FALSE
Low 0 Min	Bacteroidales_unclassified	Histidine	0.285714286	0.500793651	0.63393759	FALSE
Low 30 Min	Bacteroidales_unclassified	Histidine	-0.69047619	0.069394841	0.468844496	FALSE
Low 60 Min	Bacteroidales_unclassified	Histidine	-0.142857143	0.75203373	0.8314159	FALSE
High Control	Bacteroidales_unclassified	Histidine	0.047619048	0.934871032	0.934871032	FALSE
High 0 Min	Bacteroidales_unclassified	Histidine	-0.047619048	0.934871032	0.934871032	FALSE
High 30 Min	Bacteroidales_unclassified	Histidine	0.380952381	0.359871032	0.79171627	FALSE
High 60 Min	Bacteroidales_unclassified	Histidine	0.595238095	0.132291667	0.363802083	FALSE
Low Control	Bacteroidales_unclassified	Histamine	-0.27545404	0.509054073	0.820787937	FALSE
Low 0 Min	Bacteroidales_unclassified	Histamine	-0.357142857	0.389384921	0.63393759	FALSE
Low 30 Min	Bacteroidales_unclassified	Histamine	0.357142857	0.389384921	0.825462963	FALSE
Low 60 Min	Bacteroidales_unclassified	Histamine	-0.19047619	0.664583333	0.8314159	FALSE
High Control	Bacteroidales_unclassified	Histamine	0.214285714	0.619097222	0.928645833	FALSE
High 0 Min	Bacteroidales_unclassified	Histamine	-0.333333333	0.427876984	0.751190476	FALSE
High 30 Min	Bacteroidales_unclassified	Histamine	0.476190476	0.243055556	0.79171627	FALSE
High 60 Min	Bacteroidales_unclassified	Histamine	0.714285714	0.057589286	0.248632587	FALSE
Low Control	Alistipes	L DOPA	-0.142857143	0.75203373	1	FALSE
Low 0 Min	Alistipes	L DOPA	-0.166666667	0.703323413	0.934871032	FALSE
Low 30 Min	Alistipes	L DOPA	0.562884343	0.146331533	0.730404116	FALSE
Low 60 Min	Alistipes	L DOPA	-0.047619048	0.934871032	0.934871032	FALSE
High Control	Alistipes	L DOPA	-0.203596465	0.628674673	1	FALSE
High 0 Min	Alistipes	L DOPA	0.192771084	0.647408775	0.804413133	FALSE
High 30 Min	Alistipes	L DOPA	0.179643939	0.670344277	0.737378705	FALSE
High 60 Min	Alistipes	L DOPA	0.238095238	0.582142857	0.864427676	FALSE
Low Control	Alistipes	Norepinephrine	0.251501515	0.547942604	1	FALSE
Low 0 Min	Alistipes	Norepinephrine	-0.452380952	0.267460317	0.934871032	FALSE
Low 30 Min	Alistipes	Norepinephrine	0.45509798	0.257192085	0.730404116	FALSE
Low 60 Min	Alistipes	Norepinephrine	-0.119047619	0.793005952	0.872306548	FALSE
High Control	Alistipes	Norepinephrine	-0.023809524	0.976785714	1	FALSE
High 0 Min	Alistipes	Norepinephrine	-0.802409595	0.016540723	0.198488674	FALSE
High 30 Min	Alistipes	Norepinephrine	-0.095810101	0.821452403	0.821452403	FALSE
High 60 Min	Alistipes	Norepinephrine	0.523809524	0.196626984	0.659763558	FALSE
Low Control	Alistipes	Epinephrine	-0.494662632	0.212700517	1	FALSE
Low 0 Min	Alistipes	Epinephrine	-0.240989487	0.565334518	0.934871032	FALSE
High 0 Min	Alistipes	Epinephrine	0.248921944	0.552192641	0.804413133	FALSE
Low Control	Alistipes	Dopac	-0.031173984	0.941586638	1	FALSE
Low 0 Min	Alistipes	Dopac	0.300049599	0.470261741	0.934871032	FALSE
Low 30 Min	Alistipes	Dopac	0	1	1	FALSE
Low 60 Min	Alistipes	Dopac	-0.136386181	0.747429395	0.872306548	FALSE
High Control	Alistipes	Dopac	-0.24743583	0.554646423	1	FALSE
High 0 Min	Alistipes	Dopac	-0.497843888	0.209311808	0.50234834	FALSE
High 30 Min	Alistipes	Dopac	-0.590361446	0.123376268	0.339284737	FALSE
High 60 Min	Alistipes	Dopac	-0.076101943	0.85785883	0.943644713	FALSE
Low Control	Alistipes	Dopamine	0.119047619	0.793005952	1	FALSE
Low 0 Min	Alistipes	Dopamine	-0.035928788	0.932691475	0.934871032	FALSE
Low 30 Min	Alistipes	Dopamine	0.548192771	0.159498837	0.730404116	FALSE
Low 60 Min	Alistipes	Dopamine	-0.333333333	0.427876984	0.784441138	FALSE
High Control	Alistipes	Dopamine	0.562884343	0.146331533	1	FALSE
High 0 Min	Alistipes	Dopamine	-0.602409639	0.113997757	0.455991029	FALSE
High 30 Min	Alistipes	Dopamine	-0.590361446	0.123376268	0.339284737	FALSE
High 60 Min	Alistipes	Dopamine	0.203596465	0.628674673	0.864427676	FALSE
Low Control	Alistipes	Salsolinol	-0.732588632	0.038730632	0.503498219	FALSE
Low 0 Min	Alistipes	Salsolinol	-0.101469258	0.811047018	0.934871032	FALSE
Low 30 Min	Alistipes	Salsolinol	-0.266570346	0.523353863	0.897178051	FALSE
Low 60 Min	Alistipes	Salsolinol	-0.190940654	0.650592821	0.872306548	FALSE
High Control	Alistipes	Salsolinol	0.038050972	0.928723265	1	FALSE
High 0 Min	Alistipes	Salsolinol	-0.523153278	0.183369239	0.50234834	FALSE
High 30 Min	Alistipes	Salsolinol	-0.590361446	0.123376268	0.339284737	FALSE
High 60 Min	Alistipes	Salsolinol	0.520029947	0.186472461	0.659763558	FALSE
Low Control	Alistipes	5 HIAA	0.095810101	0.821452403	1	FALSE
Low 0 Min	Alistipes	5 HIAA	-0.598813131	0.116753544	0.758898036	FALSE
Low 30 Min	Alistipes	5 HIAA	-0.071857576	0.865730124	1	FALSE
Low 60 Min	Alistipes	5 HIAA	0.347311616	0.399263874	0.784441138	FALSE
High Control	Alistipes	5 HIAA	0.261904762	0.53640873	1	FALSE
High 0 Min	Alistipes	5 HIAA	0.73055202	0.039555628	0.237333767	FALSE
High 30 Min	Alistipes	5 HIAA	0.766480808	0.026520014	0.291720157	FALSE
High 60 Min	Alistipes	5 HIAA	-0.095238095	0.840128968	0.943644713	FALSE
Low Control	Alistipes	HVA	-0.412393049	0.309958736	1	FALSE
Low 0 Min	Alistipes	HVA	0.08247861	0.846052524	0.934871032	FALSE
Low 30 Min	Alistipes	HVA	-0.094083651	0.824631393	1	FALSE
High Control	Alistipes	HVA	0.08247861	0.846052524	1	FALSE
Low Control	Alistipes	5HT	0	1	1	FALSE
Low 0 Min	Alistipes	5HT	-0.071428571	0.881994048	0.934871032	FALSE
Low 30 Min	Alistipes	5HT	0.023952525	0.95510619	1	FALSE
Low 60 Min	Alistipes	5HT	-0.5	0.216170635	0.784441138	FALSE
High Control	Alistipes	5HT	0	1	1	FALSE
High 0 Min	Alistipes	5HT	0.179643939	0.670344277	0.804413133	FALSE
High 30 Min	Alistipes	5HT	-0.50300303	0.203876682	0.4485287	FALSE
High 60 Min	Alistipes	5HT	0.380952381	0.359871032	0.659763558	FALSE
Low Control	Alistipes	UNKN #1	0.023809524	0.976785714	1	FALSE
Low 0 Min	Alistipes	UNKN #1	0.072739297	0.864094135	0.934871032	FALSE
Low 30 Min	Alistipes	UNKN #1	-0.078789326	0.852880257	1	FALSE
Low 60 Min	Alistipes	UNKN #1	-0.614502433	0.105004638	0.577525508	FALSE
High Control	Alistipes	UNKN #1	-0.120490673	0.776257069	1	FALSE
High 0 Min	Alistipes	UNKN #1	0.095810101	0.821452403	0.821452403	FALSE
High 30 Min	Alistipes	UNKN #1	0.187882238	0.655923252	0.737378705	FALSE
High 60 Min	Alistipes	UNKN #1	0.45509798	0.257192085	0.659763558	FALSE
Low Control	Alistipes	UNKN #2	0.168686942	0.689660807	1	FALSE
Low 0 Min	Alistipes	UNKN #2	-0.142857143	0.75203373	0.934871032	FALSE
Low 30 Min	Alistipes	UNKN #2	-0.444579987	0.26973933	0.730404116	FALSE
Low 60 Min	Alistipes	UNKN #2	0.179643939	0.670344277	0.872306548	FALSE
High Control	Alistipes	UNKN #2	0.292770022	0.481617814	1	FALSE
High 0 Min	Alistipes	UNKN #2	-0.284853716	0.494087854	0.804413133	FALSE
High 30 Min	Alistipes	UNKN #2	0.187882238	0.655923252	0.737378705	FALSE
High 60 Min	Alistipes	UNKN #2	-0.024098135	0.954833487	0.954833487	FALSE
Low Control	Alistipes	Histidine	-0.333333333	0.427876984	1	FALSE
Low 0 Min	Alistipes	Histidine	0.047619048	0.934871032	0.934871032	FALSE
Low 30 Min	Alistipes	Histidine	-0.371264141	0.365202058	0.730404116	FALSE
Low 60 Min	Alistipes	Histidine	-0.404761905	0.326835317	0.784441138	FALSE
High Control	Alistipes	Histidine	-0.166666667	0.703323413	1	FALSE
High 0 Min	Alistipes	Histidine	-0.119762626	0.777583044	0.821452403	FALSE
High 30 Min	Alistipes	Histidine	-0.27545404	0.509054073	0.737378705	FALSE
High 60 Min	Alistipes	Histidine	0.380952381	0.359871032	0.659763558	FALSE
Low Control	Alistipes	Histamine	0.119047619	0.793005952	1	FALSE
Low 0 Min	Alistipes	Histamine	-0.619047619	0.114980159	0.758898036	FALSE
Low 30 Min	Alistipes	Histamine	0.371264141	0.365202058	0.730404116	FALSE
Low 60 Min	Alistipes	Histamine	-0.857142857	0.010714286	0.117857143	FALSE
High Control	Alistipes	Histamine	0.19047619	0.664583333	1	FALSE
High 0 Min	Alistipes	Histamine	-0.407192929	0.316709185	0.63341837	FALSE
High 30 Min	Alistipes	Histamine	-0.359287879	0.382064677	0.700451909	FALSE
High 60 Min	Alistipes	Histamine	0.619047619	0.114980159	0.659763558	FALSE
Low Control	Shuttleworthia	L DOPA	-0.666666667	0.083085317	0.360036376	FALSE
Low 0 Min	Shuttleworthia	L DOPA	-0.904761905	0.004563492	0.049042122	TRUE
Low 30 Min	Shuttleworthia	L DOPA	0.619047619	0.114980159	0.902440476	FALSE
Low 60 Min	Shuttleworthia	L DOPA	-0.214285714	0.619097222	0.851258681	FALSE
High Control	Shuttleworthia	L DOPA	0.27545404	0.509054073	0.902440476	FALSE
High 0 Min	Shuttleworthia	L DOPA	-0.110448156	0.794587712	0.818177203	FALSE
High 30 Min	Shuttleworthia	L DOPA	0	1	1	FALSE
High 60 Min	Shuttleworthia	L DOPA	0.023809524	0.976785714	0.977410185	FALSE
Low Control	Shuttleworthia	Norepinephrine	0.167667677	0.691465352	0.92659022	FALSE
Low 0 Min	Shuttleworthia	Norepinephrine	-0.523809524	0.196626984	0.351277282	FALSE
Low 30 Min	Shuttleworthia	Norepinephrine	0.333333333	0.427876984	0.902440476	FALSE
Low 60 Min	Shuttleworthia	Norepinephrine	-0.714285714	0.057589286	0.595780999	FALSE
High Control	Shuttleworthia	Norepinephrine	-0.380952381	0.359871032	0.902440476	FALSE
High 0 Min	Shuttleworthia	Norepinephrine	-0.487950036	0.219943819	0.593879999	FALSE
High 30 Min	Shuttleworthia	Norepinephrine	-0.22754899	0.587844565	0.840316269	FALSE
High 60 Min	Shuttleworthia	Norepinephrine	-0.333333333	0.427876984	0.969229497	FALSE
Low Control	Shuttleworthia	Epinephrine	-0.393193374	0.335223335	0.723143424	FALSE
Low 0 Min	Shuttleworthia	Epinephrine	0.849805035	0.007544942	0.049042122	TRUE
High 0 Min	Shuttleworthia	Epinephrine	-0.422577127	0.296939999	0.593879999	FALSE
Low Control	Shuttleworthia	Dopac	-0.046760976	0.912450894	0.934871032	FALSE
Low 0 Min	Shuttleworthia	Dopac	0.600099198	0.11576383	0.290278292	FALSE
Low 30 Min	Shuttleworthia	Dopac	0.054554473	0.897913138	0.976785714	FALSE
Low 60 Min	Shuttleworthia	Dopac	0.572821962	0.137777782	0.595780999	FALSE
High Control	Shuttleworthia	Dopac	0.412393049	0.309958736	0.902440476	FALSE
High 0 Min	Shuttleworthia	Dopac	-0.422577127	0.296939999	0.593879999	FALSE
High 30 Min	Shuttleworthia	Dopac	-0.313253012	0.449942884	0.840316269	FALSE
High 60 Min	Shuttleworthia	Dopac	-0.266356802	0.523699418	0.969229497	FALSE
Low Control	Shuttleworthia	Dopamine	-0.357142857	0.389384921	0.723143424	FALSE
Low 0 Min	Shuttleworthia	Dopamine	-0.670670707	0.068692742	0.22325141	FALSE
Low 30 Min	Shuttleworthia	Dopamine	0.538931818	0.168118035	0.902440476	FALSE
Low 60 Min	Shuttleworthia	Dopamine	-0.047619048	0.934871032	0.976785714	FALSE
High Control	Shuttleworthia	Dopamine	-0.155691414	0.712761708	0.902440476	FALSE
High 0 Min	Shuttleworthia	Dopamine	-0.55224078	0.155808772	0.593879999	FALSE
High 30 Min	Shuttleworthia	Dopamine	-0.313253012	0.449942884	0.840316269	FALSE
High 60 Min	Shuttleworthia	Dopamine	-0.251501515	0.547942604	0.969229497	FALSE
Low Control	Shuttleworthia	Salsolinol	-0.187043906	0.657386587	0.92659022	FALSE
Low 0 Min	Shuttleworthia	Salsolinol	0.012683657	0.976220693	0.976220693	FALSE
Low 30 Min	Shuttleworthia	Salsolinol	-0.202630898	0.630338812	0.902440476	FALSE
Low 60 Min	Shuttleworthia	Salsolinol	0.490990253	0.216647636	0.595780999	FALSE
High Control	Shuttleworthia	Salsolinol	0.050734629	0.905035684	0.905035684	FALSE
High 0 Min	Shuttleworthia	Salsolinol	-0.46788772	0.24233846	0.593879999	FALSE
High 30 Min	Shuttleworthia	Salsolinol	-0.313253012	0.449942884	0.840316269	FALSE
High 60 Min	Shuttleworthia	Salsolinol	-0.126836572	0.764719724	0.969229497	FALSE
Low Control	Shuttleworthia	5 HIAA	0.155691414	0.712761708	0.92659022	FALSE
Low 0 Min	Shuttleworthia	5 HIAA	-0.167667677	0.691465352	0.749087464	FALSE
Low 30 Min	Shuttleworthia	5 HIAA	-0.238095238	0.582142857	0.902440476	FALSE
Low 60 Min	Shuttleworthia	5 HIAA	0.347311616	0.399263874	0.706998612	FALSE
High Control	Shuttleworthia	5 HIAA	-0.333333333	0.427876984	0.902440476	FALSE
High 0 Min	Shuttleworthia	5 HIAA	0.756322557	0.029884379	0.358612546	FALSE
High 30 Min	Shuttleworthia	5 HIAA	0.646718181	0.083087725	0.840316269	FALSE
High 60 Min	Shuttleworthia	5 HIAA	0.214285714	0.619097222	0.969229497	FALSE
Low Control	Shuttleworthia	HVA	-0.412393049	0.309958736	0.723143424	FALSE
Low 0 Min	Shuttleworthia	HVA	0.577350269	0.133974596	0.290278292	FALSE
Low 30 Min	Shuttleworthia	HVA	-0.155869922	0.712443054	0.902440476	FALSE
High Control	Shuttleworthia	HVA	-0.577350269	0.133974596	0.902440476	FALSE
Low Control	Shuttleworthia	5HT	-0.047619048	0.934871032	0.934871032	FALSE
Low 0 Min	Shuttleworthia	5HT	0.380952381	0.359871032	0.506200397	FALSE
Low 30 Min	Shuttleworthia	5HT	-0.023809524	0.976785714	0.976785714	FALSE
Low 60 Min	Shuttleworthia	5HT	0.023809524	0.976785714	0.976785714	FALSE
High Control	Shuttleworthia	5HT	-0.142857143	0.75203373	0.902440476	FALSE
High 0 Min	Shuttleworthia	5HT	-0.170782513	0.685954753	0.818177203	FALSE
High 30 Min	Shuttleworthia	5HT	-0.371264141	0.365202058	0.840316269	FALSE
High 60 Min	Shuttleworthia	5HT	-0.19047619	0.664583333	0.969229497	FALSE
Low Control	Shuttleworthia	UNKN #1	-0.380952381	0.359871032	0.723143424	FALSE
Low 0 Min	Shuttleworthia	UNKN #1	-0.727392967	0.040856285	0.177043903	FALSE
Low 30 Min	Shuttleworthia	UNKN #1	-0.204834144	0.626543548	0.902440476	FALSE
Low 60 Min	Shuttleworthia	UNKN #1	0.31327575	0.449908207	0.706998612	FALSE
High Control	Shuttleworthia	UNKN #1	0.060245337	0.887313022	0.905035684	FALSE
High 0 Min	Shuttleworthia	UNKN #1	0.097590007	0.818177203	0.818177203	FALSE
High 30 Min	Shuttleworthia	UNKN #1	-0.151517934	0.720222053	0.840316269	FALSE
High 60 Min	Shuttleworthia	UNKN #1	0.155691414	0.712761708	0.969229497	FALSE
Low Control	Shuttleworthia	UNKN #2	-0.096392539	0.820380411	0.934871032	FALSE
Low 0 Min	Shuttleworthia	UNKN #2	0.5	0.216170635	0.351277282	FALSE
Low 30 Min	Shuttleworthia	UNKN #2	-0.368271462	0.369383788	0.902440476	FALSE
Low 60 Min	Shuttleworthia	UNKN #2	0.335335353	0.416791591	0.706998612	FALSE
High Control	Shuttleworthia	UNKN #2	0.146385011	0.729423925	0.902440476	FALSE
High 0 Min	Shuttleworthia	UNKN #2	-0.259279019	0.535200169	0.818177203	FALSE
High 30 Min	Shuttleworthia	UNKN #2	-0.127275065	0.763923881	0.840316269	FALSE
High 60 Min	Shuttleworthia	UNKN #2	-0.012049067	0.977410185	0.977410185	FALSE
Low Control	Shuttleworthia	Histidine	-0.857142857	0.010714286	0.139285714	FALSE
Low 0 Min	Shuttleworthia	Histidine	-0.357142857	0.389384921	0.506200397	FALSE
Low 30 Min	Shuttleworthia	Histidine	-0.142857143	0.75203373	0.902440476	FALSE
Low 60 Min	Shuttleworthia	Histidine	0.523809524	0.196626984	0.595780999	FALSE
High Control	Shuttleworthia	Histidine	-0.238095238	0.582142857	0.902440476	FALSE
High 0 Min	Shuttleworthia	Histidine	0.243975018	0.560375585	0.818177203	FALSE
High 30 Min	Shuttleworthia	Histidine	0.155691414	0.712761708	0.840316269	FALSE
High 60 Min	Shuttleworthia	Histidine	0.119047619	0.793005952	0.969229497	FALSE
Low Control	Shuttleworthia	Histamine	0.738095238	0.045833333	0.297916667	FALSE
Low 0 Min	Shuttleworthia	Histamine	0.261904762	0.53640873	0.63393759	FALSE
Low 30 Min	Shuttleworthia	Histamine	0.166666667	0.703323413	0.902440476	FALSE
Low 60 Min	Shuttleworthia	Histamine	-0.095238095	0.840128968	0.976785714	FALSE
High Control	Shuttleworthia	Histamine	-0.166666667	0.703323413	0.902440476	FALSE
High 0 Min	Shuttleworthia	Histamine	-0.121987509	0.773532403	0.818177203	FALSE
High 30 Min	Shuttleworthia	Histamine	0.179643939	0.670344277	0.840316269	FALSE
High 60 Min	Shuttleworthia	Histamine	-0.19047619	0.664583333	0.969229497	FALSE
Low Control	Prevotellaceae_uncultured	L DOPA	-0.095238095	0.840128968	0.881994048	FALSE
Low 0 Min	Prevotellaceae_uncultured	L DOPA	0.380952381	0.359871032	0.630468051	FALSE
Low 30 Min	Prevotellaceae_uncultured	L DOPA	0.642857143	0.096180556	0.388651748	FALSE
Low 60 Min	Prevotellaceae_uncultured	L DOPA	-0.523809524	0.196626984	0.720965608	FALSE
High Control	Prevotellaceae_uncultured	L DOPA	-0.644578313	0.084452093	0.651605729	FALSE
High 0 Min	Prevotellaceae_uncultured	L DOPA	0.27545404	0.509054073	0.71521164	FALSE
High 30 Min	Prevotellaceae_uncultured	L DOPA	0.095238095	0.840128968	0.924141865	FALSE
High 60 Min	Prevotellaceae_uncultured	L DOPA	0.285714286	0.500793651	0.790893983	FALSE
Low Control	Prevotellaceae_uncultured	Norepinephrine	0.107786364	0.799460427	0.881994048	FALSE
Low 0 Min	Prevotellaceae_uncultured	Norepinephrine	-0.238095238	0.582142857	0.731660354	FALSE
Low 30 Min	Prevotellaceae_uncultured	Norepinephrine	0.595238095	0.132291667	0.388651748	FALSE
Low 60 Min	Prevotellaceae_uncultured	Norepinephrine	-0.214285714	0.619097222	0.755832636	FALSE
High Control	Prevotellaceae_uncultured	Norepinephrine	0.203596465	0.628674673	0.961789187	FALSE
High 0 Min	Prevotellaceae_uncultured	Norepinephrine	-0.595238095	0.132291667	0.71521164	FALSE
High 30 Min	Prevotellaceae_uncultured	Norepinephrine	0.19047619	0.664583333	0.924141865	FALSE
High 60 Min	Prevotellaceae_uncultured	Norepinephrine	-0.428571429	0.299206349	0.790893983	FALSE
Low Control	Prevotellaceae_uncultured	Epinephrine	0.329775088	0.425038591	0.840873016	FALSE
Low 0 Min	Prevotellaceae_uncultured	Epinephrine	-0.063418286	0.881409155	0.881409155	FALSE
High 0 Min	Prevotellaceae_uncultured	Epinephrine	0.412393049	0.309958736	0.71521164	FALSE
Low Control	Prevotellaceae_uncultured	Dopac	-0.233804882	0.577329946	0.840873016	FALSE
Low 0 Min	Prevotellaceae_uncultured	Dopac	0.518267489	0.188235824	0.630468051	FALSE
Low 30 Min	Prevotellaceae_uncultured	Dopac	-0.21821789	0.603645057	0.804860075	FALSE
Low 60 Min	Prevotellaceae_uncultured	Dopac	0.190940654	0.650592821	0.755832636	FALSE
High Control	Prevotellaceae_uncultured	Dopac	-0.58081787	0.131102285	0.651605729	FALSE
High 0 Min	Prevotellaceae_uncultured	Dopac	-0.577350269	0.133974596	0.71521164	FALSE
High 30 Min	Prevotellaceae_uncultured	Dopac	0.107786364	0.799460427	0.924141865	FALSE
High 60 Min	Prevotellaceae_uncultured	Dopac	0.152203887	0.71899453	0.790893983	FALSE
Low Control	Prevotellaceae_uncultured	Dopamine	-0.071428571	0.881994048	0.881994048	FALSE
Low 0 Min	Prevotellaceae_uncultured	Dopamine	0.407192929	0.316709185	0.630468051	FALSE
Low 30 Min	Prevotellaceae_uncultured	Dopamine	0.586836868	0.126198986	0.388651748	FALSE
Low 60 Min	Prevotellaceae_uncultured	Dopamine	0.142857143	0.75203373	0.755832636	FALSE
High Control	Prevotellaceae_uncultured	Dopamine	0.030120482	0.943558245	1	FALSE
High 0 Min	Prevotellaceae_uncultured	Dopamine	-0.347311616	0.399263874	0.71521164	FALSE
High 30 Min	Prevotellaceae_uncultured	Dopamine	0.107786364	0.799460427	0.924141865	FALSE
High 60 Min	Prevotellaceae_uncultured	Dopamine	-0.215572727	0.608149066	0.790893983	FALSE
Low Control	Prevotellaceae_uncultured	Salsolinol	0.327326835	0.428691507	0.840873016	FALSE
Low 0 Min	Prevotellaceae_uncultured	Salsolinol	0.355142403	0.387980339	0.630468051	FALSE
Low 30 Min	Prevotellaceae_uncultured	Salsolinol	-0.545544726	0.161938228	0.388651748	FALSE
Low 60 Min	Prevotellaceae_uncultured	Salsolinol	0.300049599	0.470261741	0.755832636	FALSE
High Control	Prevotellaceae_uncultured	Salsolinol	-0.48487377	0.22330532	0.651605729	FALSE
High 0 Min	Prevotellaceae_uncultured	Salsolinol	-0.304407774	0.463514823	0.71521164	FALSE
High 30 Min	Prevotellaceae_uncultured	Salsolinol	0.107786364	0.799460427	0.924141865	FALSE
High 60 Min	Prevotellaceae_uncultured	Salsolinol	-0.240989487	0.565334518	0.790893983	FALSE
Low Control	Prevotellaceae_uncultured	5 HIAA	0.263477778	0.528366471	0.840873016	FALSE
Low 0 Min	Prevotellaceae_uncultured	5 HIAA	-0.538931818	0.168118035	0.630468051	FALSE
Low 30 Min	Prevotellaceae_uncultured	5 HIAA	0.071428571	0.881994048	0.962175325	FALSE
Low 60 Min	Prevotellaceae_uncultured	5 HIAA	-0.706599495	0.050063395	0.550697341	FALSE
High Control	Prevotellaceae_uncultured	5 HIAA	0.467074242	0.243269917	0.651605729	FALSE
High 0 Min	Prevotellaceae_uncultured	5 HIAA	0.214285714	0.619097222	0.725	FALSE
High 30 Min	Prevotellaceae_uncultured	5 HIAA	0.285714286	0.500793651	0.924141865	FALSE
High 60 Min	Prevotellaceae_uncultured	5 HIAA	-0.023809524	0.976785714	0.976785714	FALSE
Low Control	Prevotellaceae_uncultured	HVA	0.577350269	0.133974596	0.580556584	FALSE
Low 0 Min	Prevotellaceae_uncultured	HVA	0.412393049	0.309958736	0.630468051	FALSE
Low 30 Min	Prevotellaceae_uncultured	HVA	-0.732588632	0.038730632	0.388651748	FALSE
High Control	Prevotellaceae_uncultured	HVA	0	1	1	FALSE
Low Control	Prevotellaceae_uncultured	5HT	0.714285714	0.057589286	0.374330357	FALSE
Low 0 Min	Prevotellaceae_uncultured	5HT	-0.452380952	0.267460317	0.630468051	FALSE
Low 30 Min	Prevotellaceae_uncultured	5HT	0.238095238	0.582142857	0.804860075	FALSE
Low 60 Min	Prevotellaceae_uncultured	5HT	0.30952381	0.461805556	0.755832636	FALSE
High Control	Prevotellaceae_uncultured	5HT	-0.443121717	0.271502387	0.651605729	FALSE
High 0 Min	Prevotellaceae_uncultured	5HT	-0.19047619	0.664583333	0.725	FALSE
High 30 Min	Prevotellaceae_uncultured	5HT	0	1	1	FALSE
High 60 Min	Prevotellaceae_uncultured	5HT	-0.80952381	0.021775794	0.23953373	FALSE
Low Control	Prevotellaceae_uncultured	UNKN #1	-0.238095238	0.582142857	0.840873016	FALSE
Low 0 Min	Prevotellaceae_uncultured	UNKN #1	0.254587539	0.542873603	0.731660354	FALSE
Low 30 Min	Prevotellaceae_uncultured	UNKN #1	-0.012049067	0.977410185	0.977410185	FALSE
Low 60 Min	Prevotellaceae_uncultured	UNKN #1	0.518109895	0.18839393	0.720965608	FALSE
High Control	Prevotellaceae_uncultured	UNKN #1	0.078789326	0.852880257	1	FALSE
High 0 Min	Prevotellaceae_uncultured	UNKN #1	0.523809524	0.196626984	0.71521164	FALSE
High 30 Min	Prevotellaceae_uncultured	UNKN #1	0.397619221	0.329316903	0.924141865	FALSE
High 60 Min	Prevotellaceae_uncultured	UNKN #1	-0.203596465	0.628674673	0.790893983	FALSE
Low Control	Prevotellaceae_uncultured	UNKN #2	0.85548378	0.00675133	0.087767293	FALSE
Low 0 Min	Prevotellaceae_uncultured	UNKN #2	0.547619048	0.170982143	0.630468051	FALSE
Low 30 Min	Prevotellaceae_uncultured	UNKN #2	-0.355995747	0.386759323	0.773518646	FALSE
Low 60 Min	Prevotellaceae_uncultured	UNKN #2	0.131738889	0.755832636	0.755832636	FALSE
High Control	Prevotellaceae_uncultured	UNKN #2	-0.196352277	0.641192791	0.961789187	FALSE
High 0 Min	Prevotellaceae_uncultured	UNKN #2	0.096392539	0.820380411	0.820380411	FALSE
High 30 Min	Prevotellaceae_uncultured	UNKN #2	0.289177616	0.487261272	0.924141865	FALSE
High 60 Min	Prevotellaceae_uncultured	UNKN #2	-0.626551501	0.096461186	0.530536523	FALSE
Low Control	Prevotellaceae_uncultured	Histidine	0.071428571	0.881994048	0.881994048	FALSE
Low 0 Min	Prevotellaceae_uncultured	Histidine	0.095238095	0.840128968	0.881409155	FALSE
Low 30 Min	Prevotellaceae_uncultured	Histidine	0.142857143	0.75203373	0.902440476	FALSE
Low 60 Min	Prevotellaceae_uncultured	Histidine	0.166666667	0.703323413	0.755832636	FALSE
High Control	Prevotellaceae_uncultured	Histidine	0.239525252	0.567772152	0.961789187	FALSE
High 0 Min	Prevotellaceae_uncultured	Histidine	-0.261904762	0.53640873	0.71521164	FALSE
High 30 Min	Prevotellaceae_uncultured	Histidine	0.333333333	0.427876984	0.924141865	FALSE
High 60 Min	Prevotellaceae_uncultured	Histidine	-0.19047619	0.664583333	0.790893983	FALSE
Low Control	Prevotellaceae_uncultured	Histamine	-0.428571429	0.299206349	0.840873016	FALSE
Low 0 Min	Prevotellaceae_uncultured	Histamine	-0.214285714	0.619097222	0.731660354	FALSE
Low 30 Min	Prevotellaceae_uncultured	Histamine	0.238095238	0.582142857	0.804860075	FALSE
Low 60 Min	Prevotellaceae_uncultured	Histamine	0.333333333	0.427876984	0.755832636	FALSE
High Control	Prevotellaceae_uncultured	Histamine	0.095810101	0.821452403	1	FALSE
High 0 Min	Prevotellaceae_uncultured	Histamine	-0.428571429	0.299206349	0.71521164	FALSE
High 30 Min	Prevotellaceae_uncultured	Histamine	0.142857143	0.75203373	0.924141865	FALSE
High 60 Min	Prevotellaceae_uncultured	Histamine	-0.333333333	0.427876984	0.790893983	FALSE
Low Control	Bacteria_unclassified	L DOPA	-0.142857143	0.75203373	0.937188853	FALSE
Low 0 Min	Bacteria_unclassified	L DOPA	-0.428571429	0.299206349	0.647555519	FALSE
Low 30 Min	Bacteria_unclassified	L DOPA	0.476190476	0.243055556	0.521659551	FALSE
Low 60 Min	Bacteria_unclassified	L DOPA	-0.27545404	0.509054073	0.6221772	FALSE
High Control	Bacteria_unclassified	L DOPA	0.257712364	0.537758197	0.801778947	FALSE
High 0 Min	Bacteria_unclassified	L DOPA	-0.096043727	0.821022378	0.924271795	FALSE
High 30 Min	Bacteria_unclassified	L DOPA	0.015586992	0.970779123	0.970779123	FALSE
High 60 Min	Bacteria_unclassified	L DOPA	-0.131738889	0.755832636	0.8314159	FALSE
Low Control	Bacteria_unclassified	Norepinephrine	0.119762626	0.777583044	0.937188853	FALSE
Low 0 Min	Bacteria_unclassified	Norepinephrine	-0.047619048	0.934871032	0.934871032	FALSE
Low 30 Min	Bacteria_unclassified	Norepinephrine	0.619047619	0.114980159	0.521659551	FALSE
Low 60 Min	Bacteria_unclassified	Norepinephrine	0.131738889	0.755832636	0.8314159	FALSE
High Control	Bacteria_unclassified	Norepinephrine	-0.219577516	0.60133421	0.801778947	FALSE
High 0 Min	Bacteria_unclassified	Norepinephrine	-0.490990253	0.216647636	0.850757009	FALSE
High 30 Min	Bacteria_unclassified	Norepinephrine	-0.015586992	0.970779123	0.970779123	FALSE
High 60 Min	Bacteria_unclassified	Norepinephrine	0.491026767	0.216608204	0.583080329	FALSE
Low Control	Bacteria_unclassified	Epinephrine	-0.114152915	0.787815408	0.937188853	FALSE
Low 0 Min	Bacteria_unclassified	Epinephrine	0.494662632	0.212700517	0.647555519	FALSE
High 0 Min	Bacteria_unclassified	Epinephrine	-0.283473355	0.496274922	0.850757009	FALSE
Low Control	Bacteria_unclassified	Dopac	0.155869922	0.712443054	0.937188853	FALSE
Low 0 Min	Bacteria_unclassified	Dopac	0.163663418	0.69856686	0.908136918	FALSE
Low 30 Min	Bacteria_unclassified	Dopac	-0.272772363	0.513354991	0.820400433	FALSE
Low 60 Min	Bacteria_unclassified	Dopac	-0.32929278	0.425757176	0.6221772	FALSE
High Control	Bacteria_unclassified	Dopac	0.422577127	0.296939999	0.613824497	FALSE
High 0 Min	Bacteria_unclassified	Dopac	-0.283473355	0.496274922	0.850757009	FALSE
High 30 Min	Bacteria_unclassified	Dopac	-0.039201521	0.926572417	0.970779123	FALSE
High 60 Min	Bacteria_unclassified	Dopac	-0.274336475	0.51084478	0.702411572	FALSE
Low Control	Bacteria_unclassified	Dopamine	-0.285714286	0.500793651	0.937188853	FALSE
Low 0 Min	Bacteria_unclassified	Dopamine	-0.383240404	0.348683741	0.647555519	FALSE
Low 30 Min	Bacteria_unclassified	Dopamine	0.491026767	0.216608204	0.521659551	FALSE
Low 60 Min	Bacteria_unclassified	Dopamine	0.45509798	0.257192085	0.6221772	FALSE
High Control	Bacteria_unclassified	Dopamine	0.41724859	0.303718252	0.613824497	FALSE
High 0 Min	Bacteria_unclassified	Dopamine	-0.507659702	0.199035301	0.850757009	FALSE
High 30 Min	Bacteria_unclassified	Dopamine	-0.039201521	0.926572417	0.970779123	FALSE
High 60 Min	Bacteria_unclassified	Dopamine	0.560240964	0.148654775	0.54506751	FALSE
Low Control	Bacteria_unclassified	Salsolinol	-0.405261796	0.319233623	0.937188853	FALSE
Low 0 Min	Bacteria_unclassified	Salsolinol	-0.342458745	0.406327112	0.660281557	FALSE
Low 30 Min	Bacteria_unclassified	Salsolinol	-0.452022773	0.260829776	0.521659551	FALSE
Low 60 Min	Bacteria_unclassified	Salsolinol	-0.411615975	0.310963083	0.6221772	FALSE
High Control	Bacteria_unclassified	Salsolinol	0.272934504	0.513094559	0.801778947	FALSE
High 0 Min	Bacteria_unclassified	Salsolinol	-0.334211961	0.418452274	0.850757009	FALSE
High 30 Min	Bacteria_unclassified	Salsolinol	-0.039201521	0.926572417	0.970779123	FALSE
High 60 Min	Bacteria_unclassified	Salsolinol	0.791109835	0.019366467	0.213031134	FALSE
Low Control	Bacteria_unclassified	5 HIAA	-0.071857576	0.865730124	0.937874301	FALSE
Low 0 Min	Bacteria_unclassified	5 HIAA	0.215572727	0.608149066	0.87843754	FALSE
Low 30 Min	Bacteria_unclassified	5 HIAA	-0.142857143	0.75203373	0.820400433	FALSE
Low 60 Min	Bacteria_unclassified	5 HIAA	0.28313253	0.496815504	0.6221772	FALSE
High Control	Bacteria_unclassified	5 HIAA	0.414757531	0.306912248	0.613824497	FALSE
High 0 Min	Bacteria_unclassified	5 HIAA	0.763762616	0.027396044	0.328752527	FALSE
High 30 Min	Bacteria_unclassified	5 HIAA	0.763762616	0.027396044	0.301356483	FALSE
High 60 Min	Bacteria_unclassified	5 HIAA	0.023952525	0.95510619	0.95510619	FALSE
Low Control	Bacteria_unclassified	HVA	-0.412393049	0.309958736	0.937188853	FALSE
Low 0 Min	Bacteria_unclassified	HVA	0.577350269	0.133974596	0.647555519	FALSE
Low 30 Min	Bacteria_unclassified	HVA	0.155869922	0.712443054	0.820400433	FALSE
High Control	Bacteria_unclassified	HVA	0.084515425	0.842286562	0.863253393	FALSE
Low Control	Bacteria_unclassified	5HT	-0.166666667	0.703323413	0.937188853	FALSE
Low 0 Min	Bacteria_unclassified	5HT	0.476190476	0.243055556	0.647555519	FALSE
Low 30 Min	Bacteria_unclassified	5HT	0.071428571	0.881994048	0.881994048	FALSE
Low 60 Min	Bacteria_unclassified	5HT	-0.491026767	0.216608204	0.6221772	FALSE
High Control	Bacteria_unclassified	5HT	0.561142542	0.147860122	0.613824497	FALSE
High 0 Min	Bacteria_unclassified	5HT	0.21821789	0.603645057	0.905467585	FALSE
High 30 Min	Bacteria_unclassified	5HT	0.171456914	0.684763221	0.970779123	FALSE
High 60 Min	Bacteria_unclassified	5HT	0.27545404	0.509054073	0.702411572	FALSE
Low Control	Bacteria_unclassified	UNKN #1	-0.119047619	0.793005952	0.937188853	FALSE
Low 0 Min	Bacteria_unclassified	UNKN #1	-0.43643578	0.279658291	0.647555519	FALSE
Low 30 Min	Bacteria_unclassified	UNKN #1	-0.204834144	0.626543548	0.820400433	FALSE
Low 60 Min	Bacteria_unclassified	UNKN #1	-0.018182152	0.965915978	0.965915978	FALSE
High Control	Bacteria_unclassified	UNKN #1	-0.691410718	0.057511768	0.613824497	FALSE
High 0 Min	Bacteria_unclassified	UNKN #1	0.027277236	0.948880546	0.948880546	FALSE
High 30 Min	Bacteria_unclassified	UNKN #1	0.212975086	0.612582658	0.970779123	FALSE
High 60 Min	Bacteria_unclassified	UNKN #1	0.355421687	0.387580536	0.702411572	FALSE
Low Control	Bacteria_unclassified	UNKN #2	-0.024098135	0.954833487	0.954833487	FALSE
Low 0 Min	Bacteria_unclassified	UNKN #2	0.69047619	0.069394841	0.647555519	FALSE
Low 30 Min	Bacteria_unclassified	UNKN #2	-0.638337201	0.088505361	0.521659551	FALSE
Low 60 Min	Bacteria_unclassified	UNKN #2	-0.373493976	0.362100237	0.6221772	FALSE
High Control	Bacteria_unclassified	UNKN #2	-0.125	0.768054962	0.863253393	FALSE
High 0 Min	Bacteria_unclassified	UNKN #2	-0.289882756	0.486151507	0.850757009	FALSE
High 30 Min	Bacteria_unclassified	UNKN #2	-0.386510341	0.344234482	0.970779123	FALSE
High 60 Min	Bacteria_unclassified	UNKN #2	-0.448493085	0.265036513	0.583080329	FALSE
Low Control	Bacteria_unclassified	Histidine	-0.666666667	0.083085317	0.937188853	FALSE
Low 0 Min	Bacteria_unclassified	Histidine	-0.071428571	0.881994048	0.934871032	FALSE
Low 30 Min	Bacteria_unclassified	Histidine	-0.523809524	0.196626984	0.521659551	FALSE
Low 60 Min	Bacteria_unclassified	Histidine	-0.50300303	0.203876682	0.6221772	FALSE
High Control	Bacteria_unclassified	Histidine	-0.073192505	0.863253393	0.863253393	FALSE
High 0 Min	Bacteria_unclassified	Histidine	0.163663418	0.69856686	0.924271795	FALSE
High 30 Min	Bacteria_unclassified	Histidine	0.171456914	0.684763221	0.970779123	FALSE
High 60 Min	Bacteria_unclassified	Histidine	0.22754899	0.587844565	0.71847669	FALSE
Low Control	Bacteria_unclassified	Histamine	0.571428571	0.151140873	0.937188853	FALSE
Low 0 Min	Bacteria_unclassified	Histamine	0.071428571	0.881994048	0.934871032	FALSE
Low 30 Min	Bacteria_unclassified	Histamine	0.214285714	0.619097222	0.820400433	FALSE
Low 60 Min	Bacteria_unclassified	Histamine	-0.538931818	0.168118035	0.6221772	FALSE
High Control	Bacteria_unclassified	Histamine	0.512347538	0.194223421	0.613824497	FALSE
High 0 Min	Bacteria_unclassified	Histamine	-0.081831709	0.847249145	0.924271795	FALSE
High 30 Min	Bacteria_unclassified	Histamine	0.171456914	0.684763221	0.970779123	FALSE
High 60 Min	Bacteria_unclassified	Histamine	0.73055202	0.039555628	0.217555953	FALSE
Low Control	Mucispirillum	L DOPA	0.317167524	0.443989242	0.707920407	FALSE
Low 0 Min	Mucispirillum	L DOPA	0.523809524	0.196626984	0.426025132	FALSE
Low 30 Min	Mucispirillum	L DOPA	0.862290909	0.005872991	0.070475888	FALSE
Low 60 Min	Mucispirillum	L DOPA	0.166666667	0.703323413	0.93197406	FALSE
High Control	Mucispirillum	L DOPA	-0.382795081	0.349291704	0.642976791	FALSE
High 0 Min	Mucispirillum	L DOPA	-0.27441065	0.510725853	0.770032486	FALSE
High 30 Min	Mucispirillum	L DOPA	0.317167524	0.443989242	0.882965993	FALSE
High 60 Min	Mucispirillum	L DOPA	0.45509798	0.257192085	0.826926958	FALSE
Low Control	Mucispirillum	Norepinephrine	0.589056832	0.124416912	0.539139951	FALSE
Low 0 Min	Mucispirillum	Norepinephrine	0.285714286	0.500793651	0.768882425	FALSE
Low 30 Min	Mucispirillum	Norepinephrine	0.04790505	0.910315357	0.910315357	FALSE
Low 60 Min	Mucispirillum	Norepinephrine	0	1	1	FALSE
High Control	Mucispirillum	Norepinephrine	-0.126836572	0.764719724	0.926966605	FALSE
High 0 Min	Mucispirillum	Norepinephrine	-0.354604072	0.388751488	0.770032486	FALSE
High 30 Min	Mucispirillum	Norepinephrine	-0.487950036	0.219943819	0.882965993	FALSE
High 60 Min	Mucispirillum	Norepinephrine	-0.095810101	0.821452403	0.988037978	FALSE
Low Control	Mucispirillum	Epinephrine	0.220946979	0.599009575	0.707920407	FALSE
Low 0 Min	Mucispirillum	Epinephrine	-0.634182862	0.091264608	0.426025132	FALSE
High 0 Min	Mucispirillum	Epinephrine	-0.283473355	0.496274922	0.770032486	FALSE
Low Control	Mucispirillum	Dopac	0.223606798	0.594503048	0.707920407	FALSE
Low 0 Min	Mucispirillum	Dopac	-0.190940654	0.650592821	0.768882425	FALSE
Low 30 Min	Mucispirillum	Dopac	0.5488213	0.158922794	0.538886901	FALSE
Low 60 Min	Mucispirillum	Dopac	-0.081831709	0.847249145	0.93197406	FALSE
High Control	Mucispirillum	Dopac	-0.35149982	0.39321139	0.642976791	FALSE
High 0 Min	Mucispirillum	Dopac	-0.283473355	0.496274922	0.770032486	FALSE
High 30 Min	Mucispirillum	Dopac	-0.061360087	0.885238292	0.885238292	FALSE
High 60 Min	Mucispirillum	Dopac	0.363655327	0.37587589	0.826926958	FALSE
Low Control	Mucispirillum	Dopamine	0.390360029	0.339030183	0.707920407	FALSE
Low 0 Min	Mucispirillum	Dopamine	0.574860606	0.136058262	0.426025132	FALSE
Low 30 Min	Mucispirillum	Dopamine	0.698795181	0.05381327	0.322879618	FALSE
Low 60 Min	Mucispirillum	Dopamine	-0.357142857	0.389384921	0.93197406	FALSE
High Control	Mucispirillum	Dopamine	-0.459354098	0.252199724	0.642976791	FALSE
High 0 Min	Mucispirillum	Dopamine	-0.60370343	0.113015511	0.678093064	FALSE
High 30 Min	Mucispirillum	Dopamine	-0.061360087	0.885238292	0.885238292	FALSE
High 60 Min	Mucispirillum	Dopamine	-0.024096386	0.954836763	0.988037978	FALSE
Low Control	Mucispirillum	Salsolinol	-0.638876565	0.088150717	0.539139951	FALSE
Low 0 Min	Mucispirillum	Salsolinol	-0.215622173	0.608064774	0.768882425	FALSE
Low 30 Min	Mucispirillum	Salsolinol	0.086243347	0.839093773	0.910315357	FALSE
Low 60 Min	Mucispirillum	Salsolinol	0.081831709	0.847249145	0.93197406	FALSE
High Control	Mucispirillum	Salsolinol	-0.628378378	0.095202062	0.571212372	FALSE
High 0 Min	Mucispirillum	Salsolinol	-0.406866736	0.317134929	0.770032486	FALSE
High 30 Min	Mucispirillum	Salsolinol	-0.061360087	0.885238292	0.885238292	FALSE
High 60 Min	Mucispirillum	Salsolinol	-0.006379918	0.988037978	0.988037978	FALSE
Low Control	Mucispirillum	5 HIAA	0.662688936	0.073311583	0.539139951	FALSE
Low 0 Min	Mucispirillum	5 HIAA	-0.035928788	0.932691475	0.934871032	FALSE
Low 30 Min	Mucispirillum	5 HIAA	-0.526955555	0.179628967	0.538886901	FALSE
Low 60 Min	Mucispirillum	5 HIAA	0.107786364	0.799460427	0.93197406	FALSE
High Control	Mucispirillum	5 HIAA	0.088785601	0.834399788	0.926966605	FALSE
High 0 Min	Mucispirillum	5 HIAA	0.845594325	0.008170172	0.098042061	FALSE
High 30 Min	Mucispirillum	5 HIAA	0.683130051	0.06183473	0.680182029	FALSE
High 60 Min	Mucispirillum	5 HIAA	-0.45509798	0.257192085	0.826926958	FALSE
Low Control	Mucispirillum	HVA	-0.422577127	0.296939999	0.707920407	FALSE
Low 0 Min	Mucispirillum	HVA	0.24743583	0.554646423	0.768882425	FALSE
Low 30 Min	Mucispirillum	HVA	-0.243049433	0.561911339	0.749215119	FALSE
High Control	Mucispirillum	HVA	-0.35149982	0.39321139	0.642976791	FALSE
Low Control	Mucispirillum	5HT	-0.048795004	0.908654488	0.954272834	FALSE
Low 0 Min	Mucispirillum	5HT	-0.238095238	0.582142857	0.768882425	FALSE
Low 30 Min	Mucispirillum	5HT	-0.059881313	0.88799065	0.910315357	FALSE
Low 60 Min	Mucispirillum	5HT	-0.476190476	0.243055556	0.891203704	FALSE
High Control	Mucispirillum	5HT	-0.786386749	0.020631016	0.247572195	FALSE
High 0 Min	Mucispirillum	5HT	0.136386181	0.747429395	0.869496626	FALSE
High 30 Min	Mucispirillum	5HT	-0.121987509	0.773532403	0.885238292	FALSE
High 60 Min	Mucispirillum	5HT	0.22754899	0.587844565	0.988037978	FALSE
Low Control	Mucispirillum	UNKN #1	-0.024397502	0.954272834	0.954272834	FALSE
Low 0 Min	Mucispirillum	UNKN #1	0.581914374	0.130201242	0.426025132	FALSE
Low 30 Min	Mucispirillum	UNKN #1	0.34546089	0.401951228	0.629403742	FALSE
Low 60 Min	Mucispirillum	UNKN #1	-0.626551501	0.096461186	0.530536523	FALSE
High Control	Mucispirillum	UNKN #1	0.327353806	0.428651194	0.642976791	FALSE
High 0 Min	Mucispirillum	UNKN #1	0.272772363	0.513354991	0.770032486	FALSE
High 30 Min	Mucispirillum	UNKN #1	-0.358051979	0.383824122	0.882965993	FALSE
High 60 Min	Mucispirillum	UNKN #1	-0.138554217	0.743516524	0.988037978	FALSE
Low Control	Mucispirillum	UNKN #2	0.234585779	0.576021973	0.707920407	FALSE
Low 0 Min	Mucispirillum	UNKN #2	0.047619048	0.934871032	0.934871032	FALSE
Low 30 Min	Mucispirillum	UNKN #2	-0.33343499	0.419602495	0.629403742	FALSE
Low 60 Min	Mucispirillum	UNKN #2	-0.083833838	0.843546492	0.93197406	FALSE
High Control	Mucispirillum	UNKN #2	-0.038990643	0.926966605	0.926966605	FALSE
High 0 Min	Mucispirillum	UNKN #2	-0.110431526	0.794618137	0.869496626	FALSE
High 30 Min	Mucispirillum	UNKN #2	-0.407438459	0.316388901	0.882965993	FALSE
High 60 Min	Mucispirillum	UNKN #2	0.412128781	0.310300121	0.826926958	FALSE
Low Control	Mucispirillum	Histidine	0.390360029	0.339030183	0.707920407	FALSE
Low 0 Min	Mucispirillum	Histidine	0.547619048	0.170982143	0.426025132	FALSE
Low 30 Min	Mucispirillum	Histidine	-0.467074242	0.243269917	0.5838478	FALSE
Low 60 Min	Mucispirillum	Histidine	-0.095238095	0.840128968	0.93197406	FALSE
High Control	Mucispirillum	Histidine	-0.050734629	0.905035684	0.926966605	FALSE
High 0 Min	Mucispirillum	Histidine	0.109108945	0.797038574	0.869496626	FALSE
High 30 Min	Mucispirillum	Histidine	0.292770022	0.481617814	0.882965993	FALSE
High 60 Min	Mucispirillum	Histidine	0.77845707	0.022867334	0.251540674	FALSE
Low Control	Mucispirillum	Histamine	-0.26837252	0.520440978	0.707920407	FALSE
Low 0 Min	Mucispirillum	Histamine	-0.595238095	0.132291667	0.426025132	FALSE
Low 30 Min	Mucispirillum	Histamine	0.347311616	0.399263874	0.629403742	FALSE
Low 60 Min	Mucispirillum	Histamine	-0.666666667	0.083085317	0.530536523	FALSE
High Control	Mucispirillum	Histamine	-0.342458745	0.406327112	0.642976791	FALSE
High 0 Min	Mucispirillum	Histamine	0.054554473	0.897913138	0.897913138	FALSE
High 30 Min	Mucispirillum	Histamine	0.170782513	0.685954753	0.885238292	FALSE
High 60 Min	Mucispirillum	Histamine	0.179643939	0.670344277	0.988037978	FALSE
Low Control	Parabacteroides	L DOPA	-0.166666667	0.703323413	0.703323413	FALSE
Low 0 Min	Parabacteroides	L DOPA	0.409158544	0.314149428	0.583420365	FALSE
Low 30 Min	Parabacteroides	L DOPA	-0.476190476	0.243055556	0.777502975	FALSE
Low 60 Min	Parabacteroides	L DOPA	-0.428571429	0.299206349	0.898797123	FALSE
High Control	Parabacteroides	L DOPA	0.246969585	0.555417052	0.869496626	FALSE
High 0 Min	Parabacteroides	L DOPA	-0.096043727	0.821022378	0.895660776	FALSE
High 30 Min	Parabacteroides	L DOPA	0.316168005	0.445506322	0.533856445	FALSE
High 60 Min	Parabacteroides	L DOPA	-0.054554473	0.897913138	0.897913138	FALSE
Low Control	Parabacteroides	Norepinephrine	0.610789394	0.107721237	0.350094019	FALSE
Low 0 Min	Parabacteroides	Norepinephrine	0.518267489	0.188235824	0.469403211	FALSE
Low 30 Min	Parabacteroides	Norepinephrine	0.047619048	0.934871032	0.970779123	FALSE
Low 60 Min	Parabacteroides	Norepinephrine	-0.30952381	0.461805556	0.923795444	FALSE
High Control	Parabacteroides	Norepinephrine	-0.190940654	0.650592821	0.869496626	FALSE
High 0 Min	Parabacteroides	Norepinephrine	-0.463713017	0.247137817	0.894243582	FALSE
High 30 Min	Parabacteroides	Norepinephrine	-0.508618094	0.198046493	0.533856445	FALSE
High 60 Min	Parabacteroides	Norepinephrine	0.21821789	0.603645057	0.876742432	FALSE
Low Control	Parabacteroides	Epinephrine	-0.342458745	0.406327112	0.58691694	FALSE
Low 0 Min	Parabacteroides	Epinephrine	-0.697485832	0.05445835	0.469403211	FALSE
High 0 Min	Parabacteroides	Epinephrine	-0.283473355	0.496274922	0.894243582	FALSE
Low Control	Parabacteroides	Dopac	-0.654653671	0.078140749	0.338609914	FALSE
Low 0 Min	Parabacteroides	Dopac	-0.5625	0.146668077	0.469403211	FALSE
Low 30 Min	Parabacteroides	Dopac	-0.354604072	0.388751488	0.777502975	FALSE
Low 60 Min	Parabacteroides	Dopac	-0.136386181	0.747429395	0.923795444	FALSE
High Control	Parabacteroides	Dopac	0.472455591	0.237141843	0.869496626	FALSE
High 0 Min	Parabacteroides	Dopac	-0.283473355	0.496274922	0.894243582	FALSE
High 30 Min	Parabacteroides	Dopac	0.290408935	0.485324041	0.533856445	FALSE
High 60 Min	Parabacteroides	Dopac	-0.305150052	0.462369606	0.876742432	FALSE
Low Control	Parabacteroides	Dopamine	0.261904762	0.53640873	0.697331349	FALSE
Low 0 Min	Parabacteroides	Dopamine	0.343013312	0.40551724	0.64481673	FALSE
Low 30 Min	Parabacteroides	Dopamine	-0.371264141	0.365202058	0.777502975	FALSE
Low 60 Min	Parabacteroides	Dopamine	-0.047619048	0.934871032	0.934871032	FALSE
High Control	Parabacteroides	Dopamine	0.43905704	0.276446554	0.869496626	FALSE
High 0 Min	Parabacteroides	Dopamine	-0.507659702	0.199035301	0.894243582	FALSE
High 30 Min	Parabacteroides	Dopamine	0.290408935	0.485324041	0.533856445	FALSE
High 60 Min	Parabacteroides	Dopamine	-0.205807987	0.6248683	0.876742432	FALSE
Low Control	Parabacteroides	Salsolinol	-0.514370741	0.192165912	0.468369709	FALSE
Low 0 Min	Parabacteroides	Salsolinol	-0.058123819	0.891263045	0.891263045	FALSE
Low 30 Min	Parabacteroides	Salsolinol	-0.015586992	0.970779123	0.970779123	FALSE
Low 60 Min	Parabacteroides	Salsolinol	-0.190940654	0.650592821	0.923795444	FALSE
High Control	Parabacteroides	Salsolinol	0.188902413	0.654143794	0.869496626	FALSE
High 0 Min	Parabacteroides	Salsolinol	-0.334211961	0.418452274	0.894243582	FALSE
High 30 Min	Parabacteroides	Salsolinol	0.290408935	0.485324041	0.533856445	FALSE
High 60 Min	Parabacteroides	Salsolinol	0.130778594	0.757571681	0.876742432	FALSE
Low Control	Parabacteroides	5 HIAA	0.167667677	0.691465352	0.703323413	FALSE
Low 0 Min	Parabacteroides	5 HIAA	0.315572247	0.446411583	0.64481673	FALSE
Low 30 Min	Parabacteroides	5 HIAA	0.404761905	0.326835317	0.777502975	FALSE
Low 60 Min	Parabacteroides	5 HIAA	-0.131738889	0.755832636	0.923795444	FALSE
High Control	Parabacteroides	5 HIAA	-0.190940654	0.650592821	0.869496626	FALSE
High 0 Min	Parabacteroides	5 HIAA	0.791039852	0.019384841	0.232618087	FALSE
High 30 Min	Parabacteroides	5 HIAA	0.343660875	0.404572445	0.533856445	FALSE
High 60 Min	Parabacteroides	5 HIAA	0.109108945	0.797038574	0.876742432	FALSE
Low Control	Parabacteroides	HVA	-0.412393049	0.309958736	0.503682945	FALSE
Low 0 Min	Parabacteroides	HVA	-0.283473355	0.496274922	0.645157398	FALSE
Low 30 Min	Parabacteroides	HVA	0.155869922	0.712443054	0.970779123	FALSE
High Control	Parabacteroides	HVA	-0.283473355	0.496274922	0.869496626	FALSE
Low Control	Parabacteroides	5HT	-0.69047619	0.069394841	0.338609914	FALSE
Low 0 Min	Parabacteroides	5HT	-0.136386181	0.747429395	0.809715178	FALSE
Low 30 Min	Parabacteroides	5HT	-0.071428571	0.881994048	0.970779123	FALSE
Low 60 Min	Parabacteroides	5HT	-0.071428571	0.881994048	0.934871032	FALSE
High Control	Parabacteroides	5HT	0.109108945	0.797038574	0.869496626	FALSE
High 0 Min	Parabacteroides	5HT	0.190940654	0.650592821	0.894243582	FALSE
High 30 Min	Parabacteroides	5HT	0.19245009	0.647966811	0.647966811	FALSE
High 60 Min	Parabacteroides	5HT	0.163663418	0.69856686	0.876742432	FALSE
Low Control	Parabacteroides	UNKN #1	0.5	0.216170635	0.468369709	FALSE
Low 0 Min	Parabacteroides	UNKN #1	0.5	0.20703125	0.469403211	FALSE
Low 30 Min	Parabacteroides	UNKN #1	-0.686796837	0.059897456	0.718769467	FALSE
Low 60 Min	Parabacteroides	UNKN #1	-0.566306164	0.143354053	0.788447292	FALSE
High Control	Parabacteroides	UNKN #1	-0.17945123	0.670682686	0.869496626	FALSE
High 0 Min	Parabacteroides	UNKN #1	0.136386181	0.747429395	0.895660776	FALSE
High 30 Min	Parabacteroides	UNKN #1	-0.535652984	0.171228653	0.533856445	FALSE
High 60 Min	Parabacteroides	UNKN #1	0.466498105	0.243930707	0.876742432	FALSE
Low Control	Parabacteroides	UNKN #2	-0.421717356	0.298028698	0.503682945	FALSE
Low 0 Min	Parabacteroides	UNKN #2	-0.627376434	0.095891444	0.469403211	FALSE
Low 30 Min	Parabacteroides	UNKN #2	0.257790023	0.53763129	0.921653641	FALSE
Low 60 Min	Parabacteroides	UNKN #2	0.27545404	0.509054073	0.923795444	FALSE
High Control	Parabacteroides	UNKN #2	0.111803399	0.792109004	0.869496626	FALSE
High 0 Min	Parabacteroides	UNKN #2	-0.17945123	0.670682686	0.894243582	FALSE
High 30 Min	Parabacteroides	UNKN #2	-0.535652984	0.171228653	0.533856445	FALSE
High 60 Min	Parabacteroides	UNKN #2	0.124235467	0.769444284	0.876742432	FALSE
Low Control	Parabacteroides	Histidine	-0.19047619	0.664583333	0.703323413	FALSE
Low 0 Min	Parabacteroides	Histidine	0.490990253	0.216647636	0.469403211	FALSE
Low 30 Min	Parabacteroides	Histidine	0.523809524	0.196626984	0.777502975	FALSE
Low 60 Min	Parabacteroides	Histidine	-0.404761905	0.326835317	0.898797123	FALSE
High Control	Parabacteroides	Histidine	-0.190940654	0.650592821	0.869496626	FALSE
High 0 Min	Parabacteroides	Histidine	0.21821789	0.603645057	0.894243582	FALSE
High 30 Min	Parabacteroides	Histidine	0.481125224	0.227437007	0.533856445	FALSE
High 60 Min	Parabacteroides	Histidine	0.463713017	0.247137817	0.876742432	FALSE
Low Control	Parabacteroides	Histamine	0.714285714	0.057589286	0.338609914	FALSE
Low 0 Min	Parabacteroides	Histamine	-0.21821789	0.603645057	0.713398703	FALSE
Low 30 Min	Parabacteroides	Histamine	-0.095238095	0.840128968	0.970779123	FALSE
Low 60 Min	Parabacteroides	Histamine	-0.619047619	0.114980159	0.788447292	FALSE
High Control	Parabacteroides	Histamine	0.027277236	0.948880546	0.948880546	FALSE
High 0 Min	Parabacteroides	Histamine	0.027277236	0.948880546	0.948880546	FALSE
High 30 Min	Parabacteroides	Histamine	0.384900179	0.346422072	0.533856445	FALSE
High 60 Min	Parabacteroides	Histamine	0.190940654	0.650592821	0.876742432	FALSE
Low Control	Barnesiella	L DOPA	0.155691414	0.712761708	0.95510619	FALSE
Low 0 Min	Barnesiella	L DOPA	0.26837252	0.520440978	0.751748079	FALSE
Low 30 Min	Barnesiella	L DOPA	0.049102862	0.908080017	0.976847146	FALSE
Low 60 Min	Barnesiella	L DOPA	-0.301226683	0.468435637	0.904963716	FALSE
High Control	Barnesiella	L DOPA	0.481927711	0.226549216	0.810865422	FALSE
High 0 Min	Barnesiella	L DOPA	0.196352277	0.641192791	0.853821813	FALSE
High 30 Min	Barnesiella	L DOPA	0.22754899	0.587844565	0.925834932	FALSE
High 60 Min	Barnesiella	L DOPA	0.239525252	0.567772152	0.977118299	FALSE
Low Control	Barnesiella	Norepinephrine	-0.024096386	0.954836763	0.95510619	FALSE
Low 0 Min	Barnesiella	Norepinephrine	0.853912564	0.006965288	0.060399059	FALSE
Low 30 Min	Barnesiella	Norepinephrine	-0.208687162	0.619923639	0.976847146	FALSE
Low 60 Min	Barnesiella	Norepinephrine	-0.048196269	0.90977184	0.988636433	FALSE
High Control	Barnesiella	Norepinephrine	-0.479050505	0.229740545	0.810865422	FALSE
High 0 Min	Barnesiella	Norepinephrine	-0.365962527	0.372624727	0.853821813	FALSE
High 30 Min	Barnesiella	Norepinephrine	-0.119762626	0.777583044	0.925834932	FALSE
High 60 Min	Barnesiella	Norepinephrine	-0.371264141	0.365202058	0.977118299	FALSE
Low Control	Barnesiella	Epinephrine	0.574192622	0.13662036	0.95510619	FALSE
Low 0 Min	Barnesiella	Epinephrine	-0.610853413	0.107674063	0.279952563	FALSE
High 0 Min	Barnesiella	Epinephrine	-0.422577127	0.296939999	0.853821813	FALSE
Low Control	Barnesiella	Dopac	0.062722434	0.882703517	0.95510619	FALSE
Low 0 Min	Barnesiella	Dopac	-0.838525492	0.009292163	0.060399059	FALSE
Low 30 Min	Barnesiella	Dopac	0.393780765	0.334436625	0.976847146	FALSE
Low 60 Min	Barnesiella	Dopac	-0.234666993	0.575886001	0.904963716	FALSE
High Control	Barnesiella	Dopac	0.414869907	0.306767817	0.810865422	FALSE
High 0 Min	Barnesiella	Dopac	-0.422577127	0.296939999	0.853821813	FALSE
High 30 Min	Barnesiella	Dopac	-0.180722892	0.66845047	0.925834932	FALSE
High 60 Min	Barnesiella	Dopac	0.204157377	0.627708576	0.977118299	FALSE
Low Control	Barnesiella	Dopamine	-0.431145454	0.286195735	0.95510619	FALSE
Low 0 Min	Barnesiella	Dopamine	0.036816052	0.931032254	0.954272834	FALSE
Low 30 Min	Barnesiella	Dopamine	0.012349444	0.976847146	0.976847146	FALSE
Low 60 Min	Barnesiella	Dopamine	-0.084343471	0.842604396	0.988636433	FALSE
High Control	Barnesiella	Dopamine	0.313253012	0.449942884	0.810865422	FALSE
High 0 Min	Barnesiella	Dopamine	0.122720173	0.772199481	0.853821813	FALSE
High 30 Min	Barnesiella	Dopamine	-0.180722892	0.66845047	0.925834932	FALSE
High 60 Min	Barnesiella	Dopamine	-0.042168675	0.921027415	0.977546655	FALSE
Low Control	Barnesiella	Salsolinol	0.344973389	0.402660408	0.95510619	FALSE
Low 0 Min	Barnesiella	Salsolinol	-0.324922028	0.432292392	0.702475136	FALSE
Low 30 Min	Barnesiella	Salsolinol	0.152690501	0.718124044	0.976847146	FALSE
Low 60 Min	Barnesiella	Salsolinol	-0.138039408	0.744445221	0.988636433	FALSE
High Control	Barnesiella	Salsolinol	0.140358196	0.740264349	0.833371507	FALSE
High 0 Min	Barnesiella	Salsolinol	0.11697193	0.782669995	0.853821813	FALSE
High 30 Min	Barnesiella	Salsolinol	-0.180722892	0.66845047	0.925834932	FALSE
High 60 Min	Barnesiella	Salsolinol	-0.108458606	0.79822927	0.977118299	FALSE
Low Control	Barnesiella	5 HIAA	-0.144578313	0.732669604	0.95510619	FALSE
Low 0 Min	Barnesiella	5 HIAA	0.773137093	0.024448548	0.105943709	FALSE
Low 30 Min	Barnesiella	5 HIAA	0.282341454	0.498071105	0.976847146	FALSE
Low 60 Min	Barnesiella	5 HIAA	-0.321218021	0.437863292	0.904963716	FALSE
High Control	Barnesiella	5 HIAA	-0.215572727	0.608149066	0.810865422	FALSE
High 0 Min	Barnesiella	5 HIAA	0.146385011	0.729423925	0.853821813	FALSE
High 30 Min	Barnesiella	5 HIAA	0.634741919	0.090890436	0.925834932	FALSE
High 60 Min	Barnesiella	5 HIAA	-0.107786364	0.799460427	0.977118299	FALSE
Low Control	Barnesiella	HVA	0.082973981	0.845136372	0.95510619	FALSE
Low 0 Min	Barnesiella	HVA	-0.422577127	0.296939999	0.551459999	FALSE
Low 30 Min	Barnesiella	HVA	0.016072684	0.969868907	0.976847146	FALSE
High Control	Barnesiella	HVA	-0.248921944	0.552192641	0.810865422	FALSE
Low Control	Barnesiella	5HT	-0.299406565	0.471260529	0.95510619	FALSE
Low 0 Min	Barnesiella	5HT	-0.024397502	0.954272834	0.954272834	FALSE
Low 30 Min	Barnesiella	5HT	-0.098205723	0.817044758	0.976847146	FALSE
Low 60 Min	Barnesiella	5HT	-0.240981346	0.565348061	0.904963716	FALSE
High Control	Barnesiella	5HT	-0.083833838	0.843546492	0.843546492	FALSE
High 0 Min	Barnesiella	5HT	0.317167524	0.443989242	0.853821813	FALSE
High 30 Min	Barnesiella	5HT	-0.239525252	0.567772152	0.925834932	FALSE
High 60 Min	Barnesiella	5HT	-0.395216666	0.332517108	0.977118299	FALSE
Low Control	Barnesiella	UNKN #1	-0.023952525	0.95510619	0.95510619	FALSE
Low 0 Min	Barnesiella	UNKN #1	0.074535599	0.860762497	0.954272834	FALSE
Low 30 Min	Barnesiella	UNKN #1	-0.291976159	0.482862706	0.976847146	FALSE
Low 60 Min	Barnesiella	UNKN #1	-0.676829268	0.065249511	0.530536523	FALSE
High Control	Barnesiella	UNKN #1	-0.127275065	0.763923881	0.833371507	FALSE
High 0 Min	Barnesiella	UNKN #1	-0.26837252	0.520440978	0.853821813	FALSE
High 30 Min	Barnesiella	UNKN #1	0.11515363	0.785988074	0.925834932	FALSE
High 60 Min	Barnesiella	UNKN #1	-0.180722892	0.66845047	0.977118299	FALSE
Low Control	Barnesiella	UNKN #2	-0.212125108	0.614035619	0.95510619	FALSE
Low 0 Min	Barnesiella	UNKN #2	-0.439155033	0.27632684	0.551459999	FALSE
Low 30 Min	Barnesiella	UNKN #2	0.050632911	0.905225425	0.976847146	FALSE
Low 60 Min	Barnesiella	UNKN #2	-0.006060717	0.988636433	0.988636433	FALSE
High Control	Barnesiella	UNKN #2	0.36816052	0.369539221	0.810865422	FALSE
High 0 Min	Barnesiella	UNKN #2	-0.876610017	0.004272653	0.051271836	FALSE
High 30 Min	Barnesiella	UNKN #2	0.084850043	0.84166812	0.925834932	FALSE
High 60 Min	Barnesiella	UNKN #2	-0.357582325	0.384493666	0.977118299	FALSE
Low Control	Barnesiella	Histidine	-0.167667677	0.691465352	0.95510619	FALSE
Low 0 Min	Barnesiella	Histidine	0.658732549	0.075666791	0.245917072	FALSE
Low 30 Min	Barnesiella	Histidine	0.1595843	0.70582082	0.976847146	FALSE
Low 60 Min	Barnesiella	Histidine	-0.433766423	0.282947671	0.904963716	FALSE
High Control	Barnesiella	Histidine	-0.55090808	0.157018422	0.810865422	FALSE
High 0 Min	Barnesiella	Histidine	0.365962527	0.372624727	0.853821813	FALSE
High 30 Min	Barnesiella	Histidine	0.167667677	0.691465352	0.925834932	FALSE
High 60 Min	Barnesiella	Histidine	0.50300303	0.203876682	0.977118299	FALSE
Low Control	Barnesiella	Histamine	0.443121717	0.271502387	0.95510619	FALSE
Low 0 Min	Barnesiella	Histamine	-0.219577516	0.60133421	0.781734474	FALSE
Low 30 Min	Barnesiella	Histamine	0.036827146	0.931011508	0.976847146	FALSE
Low 60 Min	Barnesiella	Histamine	-0.626551501	0.096461186	0.530536523	FALSE
High Control	Barnesiella	Histamine	-0.251501515	0.547942604	0.810865422	FALSE
High 0 Min	Barnesiella	Histamine	0	1	1	FALSE
High 30 Min	Barnesiella	Histamine	0	1	1	FALSE
High 60 Min	Barnesiella	Histamine	0.011976263	0.977546655	0.977546655	FALSE
Low Control	Helicobacter	L DOPA	-0.898219696	0.002438797	0.031704358	TRUE
Low 0 Min	Helicobacter	L DOPA	0	1	1	FALSE
Low 30 Min	Helicobacter	L DOPA	0.240989487	0.565334518	0.984431835	FALSE
Low 60 Min	Helicobacter	L DOPA	-0.170782513	0.685954753	0.945428493	FALSE
Low Control	Helicobacter	Norepinephrine	0	1	1	FALSE
Low 0 Min	Helicobacter	Norepinephrine	-0.142857143	0.75203373	0.982582427	FALSE
Low 30 Min	Helicobacter	Norepinephrine	0.13952023	0.741774602	0.984431835	FALSE
Low 60 Min	Helicobacter	Norepinephrine	0.219577516	0.60133421	0.945428493	FALSE
Low Control	Helicobacter	Epinephrine	-0.535913114	0.170980744	0.530079373	FALSE
Low 0 Min	Helicobacter	Epinephrine	-0.038050972	0.928723265	1	FALSE
Low Control	Helicobacter	Dopac	-0.258730041	0.536096032	0.764197934	FALSE
Low 0 Min	Helicobacter	Dopac	-0.136386181	0.747429395	0.982582427	FALSE
Low 30 Min	Helicobacter	Dopac	-0.174371458	0.679620358	0.984431835	FALSE
Low 60 Min	Helicobacter	Dopac	0	1	1	FALSE
Low Control	Helicobacter	Dopamine	-0.22754899	0.587844565	0.764197934	FALSE
Low 0 Min	Helicobacter	Dopamine	0.479050505	0.229740545	0.982582427	FALSE
Low 30 Min	Helicobacter	Dopamine	0.261576639	0.531456683	0.984431835	FALSE
Low 60 Min	Helicobacter	Dopamine	0.292770022	0.481617814	0.945428493	FALSE
Low Control	Helicobacter	Salsolinol	0.235209129	0.574978614	0.764197934	FALSE
Low 0 Min	Helicobacter	Salsolinol	-0.177571201	0.673986657	0.982582427	FALSE
Low 30 Min	Helicobacter	Salsolinol	0.141157847	0.738823828	0.984431835	FALSE
Low 60 Min	Helicobacter	Salsolinol	0.167705098	0.691399077	0.945428493	FALSE
Low Control	Helicobacter	5 HIAA	0.301204819	0.46846953	0.764197934	FALSE
Low 0 Min	Helicobacter	5 HIAA	-0.131738889	0.755832636	0.982582427	FALSE
Low 30 Min	Helicobacter	5 HIAA	-0.570764576	0.139525273	0.984431835	FALSE
Low 60 Min	Helicobacter	5 HIAA	-0.404976572	0.31960728	0.945428493	FALSE
Low Control	Helicobacter	HVA	0.082973981	0.845136372	0.915564403	FALSE
Low 0 Min	Helicobacter	HVA	-0.24743583	0.554646423	0.982582427	FALSE
Low 30 Min	Helicobacter	HVA	-0.008303403	0.984431835	0.984431835	FALSE
Low Control	Helicobacter	5HT	0.514979293	0.191549313	0.530079373	FALSE
Low 0 Min	Helicobacter	5HT	-0.30952381	0.461805556	0.982582427	FALSE
Low 30 Min	Helicobacter	5HT	-0.202938516	0.62980849	0.984431835	FALSE
Low 60 Min	Helicobacter	5HT	-0.121987509	0.773532403	0.945428493	FALSE
Low Control	Helicobacter	UNKN #1	-0.562884343	0.146331533	0.530079373	FALSE
Low 0 Min	Helicobacter	UNKN #1	0.327326835	0.428691507	0.982582427	FALSE
Low 30 Min	Helicobacter	UNKN #1	0.365866018	0.372760468	0.984431835	FALSE
Low 60 Min	Helicobacter	UNKN #1	0.358051979	0.383824122	0.945428493	FALSE
Low Control	Helicobacter	UNKN #2	0.260610847	0.533029066	0.764197934	FALSE
Low 0 Min	Helicobacter	UNKN #2	-0.547619048	0.170982143	0.982582427	FALSE
Low 30 Min	Helicobacter	UNKN #2	0.085012728	0.841367472	0.984431835	FALSE
Low 60 Min	Helicobacter	UNKN #2	-0.441792624	0.273114215	0.945428493	FALSE
Low Control	Helicobacter	Histidine	-0.50300303	0.203876682	0.530079373	FALSE
Low 0 Min	Helicobacter	Histidine	-0.142857143	0.75203373	0.982582427	FALSE
Low 30 Min	Helicobacter	Histidine	-0.202938516	0.62980849	0.984431835	FALSE
Low 60 Min	Helicobacter	Histidine	0.048795004	0.908654488	0.999519936	FALSE
Low Control	Helicobacter	Histamine	0.119762626	0.777583044	0.915564403	FALSE
Low 0 Min	Helicobacter	Histamine	-0.071428571	0.881994048	1	FALSE
Low 30 Min	Helicobacter	Histamine	0.050734629	0.905035684	0.984431835	FALSE
Low 60 Min	Helicobacter	Histamine	0.219577516	0.60133421	0.945428493	FALSE
Low Control	Ruminococcaceae_ge	L DOPA	-0.167667677	0.691465352	0.955914551	FALSE
Low 0 Min	Ruminococcaceae_ge	L DOPA	-0.714285714	0.057589286	0.249553571	FALSE
Low 30 Min	Ruminococcaceae_ge	L DOPA	0.658732549	0.075666791	0.211561721	FALSE
Low 60 Min	Ruminococcaceae_ge	L DOPA	-0.850314646	0.007471415	0.082185561	FALSE
High Control	Ruminococcaceae_ge	L DOPA	-0.086243347	0.839093773	0.88340016	FALSE
High 0 Min	Ruminococcaceae_ge	L DOPA	0.356733845	0.385704576	0.744412383	FALSE
High 30 Min	Ruminococcaceae_ge	L DOPA	0.046760976	0.912450894	0.985210677	FALSE
High 60 Min	Ruminococcaceae_ge	L DOPA	0.142857143	0.75203373	0.976220693	FALSE
Low Control	Ruminococcaceae_ge	Norepinephrine	0.463855422	0.24697332	0.802663289	FALSE
Low 0 Min	Ruminococcaceae_ge	Norepinephrine	-0.19047619	0.664583333	0.785416667	FALSE
Low 30 Min	Ruminococcaceae_ge	Norepinephrine	0.756322557	0.029884379	0.211561721	FALSE
Low 60 Min	Ruminococcaceae_ge	Norepinephrine	-0.491026767	0.216608204	0.650290671	FALSE
High Control	Ruminococcaceae_ge	Norepinephrine	0.43643578	0.279658291	0.878062305	FALSE
High 0 Min	Ruminococcaceae_ge	Norepinephrine	-0.73648538	0.037181523	0.446178281	FALSE
High 30 Min	Ruminococcaceae_ge	Norepinephrine	-0.077934961	0.854462578	0.985210677	FALSE
High 60 Min	Ruminococcaceae_ge	Norepinephrine	-0.452380952	0.267460317	0.976220693	FALSE
Low Control	Ruminococcaceae_ge	Epinephrine	-0.070179098	0.868845602	0.955914551	FALSE
Low 0 Min	Ruminococcaceae_ge	Epinephrine	0.761019434	0.028298006	0.18393704	FALSE
High 0 Min	Ruminococcaceae_ge	Epinephrine	0.283473355	0.496274922	0.744412383	FALSE
Low Control	Ruminococcaceae_ge	Dopac	0.023520913	0.955914551	0.955914551	FALSE
Low 0 Min	Ruminococcaceae_ge	Dopac	0.490990253	0.216647636	0.40234561	FALSE
Low 30 Min	Ruminococcaceae_ge	Dopac	-0.279508497	0.502577575	0.861561558	FALSE
Low 60 Min	Ruminococcaceae_ge	Dopac	0.466498105	0.243930707	0.650290671	FALSE
High Control	Ruminococcaceae_ge	Dopac	-0.215979699	0.607455397	0.88340016	FALSE
High 0 Min	Ruminococcaceae_ge	Dopac	-0.283473355	0.496274922	0.744412383	FALSE
High 30 Min	Ruminococcaceae_ge	Dopac	-0.399855519	0.326351175	0.717972586	FALSE
High 60 Min	Ruminococcaceae_ge	Dopac	0.012683657	0.976220693	0.976220693	FALSE
Low Control	Ruminococcaceae_ge	Dopamine	-0.04790505	0.910315357	0.955914551	FALSE
Low 0 Min	Ruminococcaceae_ge	Dopamine	-0.634741919	0.090890436	0.290278292	FALSE
Low 30 Min	Ruminococcaceae_ge	Dopamine	0.699504988	0.053465489	0.211561721	FALSE
Low 60 Min	Ruminococcaceae_ge	Dopamine	-0.071857576	0.865730124	0.865730124	FALSE
High Control	Ruminococcaceae_ge	Dopamine	-0.258730041	0.536096032	0.88340016	FALSE
High 0 Min	Ruminococcaceae_ge	Dopamine	-0.38417491	0.347409518	0.744412383	FALSE
High 30 Min	Ruminococcaceae_ge	Dopamine	-0.399855519	0.326351175	0.717972586	FALSE
High 60 Min	Ruminococcaceae_ge	Dopamine	-0.059881313	0.88799065	0.976220693	FALSE
Low Control	Ruminococcaceae_ge	Salsolinol	-0.540980996	0.166189642	0.751566823	FALSE
Low 0 Min	Ruminococcaceae_ge	Salsolinol	0.202938516	0.62980849	0.785416667	FALSE
Low 30 Min	Ruminococcaceae_ge	Salsolinol	-0.638876565	0.088150717	0.211561721	FALSE
Low 60 Min	Ruminococcaceae_ge	Salsolinol	0.356733845	0.385704576	0.650290671	FALSE
High Control	Ruminococcaceae_ge	Salsolinol	0.141157847	0.738823828	0.88340016	FALSE
High 0 Min	Ruminococcaceae_ge	Salsolinol	-0.334211961	0.418452274	0.744412383	FALSE
High 30 Min	Ruminococcaceae_ge	Salsolinol	-0.399855519	0.326351175	0.717972586	FALSE
High 60 Min	Ruminococcaceae_ge	Salsolinol	-0.076101943	0.85785883	0.976220693	FALSE
Low Control	Ruminococcaceae_ge	5 HIAA	0.542168675	0.165077484	0.751566823	FALSE
Low 0 Min	Ruminococcaceae_ge	5 HIAA	0.083833838	0.843546492	0.843546492	FALSE
Low 30 Min	Ruminococcaceae_ge	5 HIAA	0.170782513	0.685954753	0.914606337	FALSE
Low 60 Min	Ruminococcaceae_ge	5 HIAA	-0.337349398	0.413821336	0.650290671	FALSE
High Control	Ruminococcaceae_ge	5 HIAA	-0.327326835	0.428691507	0.88340016	FALSE
High 0 Min	Ruminococcaceae_ge	5 HIAA	0.43643578	0.279658291	0.744412383	FALSE
High 30 Min	Ruminococcaceae_ge	5 HIAA	0.093521953	0.825666126	0.985210677	FALSE
High 60 Min	Ruminococcaceae_ge	5 HIAA	-0.047619048	0.934871032	0.976220693	FALSE
Low Control	Ruminococcaceae_ge	HVA	-0.248921944	0.552192641	0.955914551	FALSE
Low 0 Min	Ruminococcaceae_ge	HVA	0.577350269	0.133974596	0.290278292	FALSE
Low 30 Min	Ruminococcaceae_ge	HVA	-0.207634884	0.621729379	0.914606337	FALSE
High Control	Ruminococcaceae_ge	HVA	-0.215979699	0.607455397	0.88340016	FALSE
Low Control	Ruminococcaceae_ge	5HT	0.287430303	0.490015485	0.955914551	FALSE
Low 0 Min	Ruminococcaceae_ge	5HT	0.214285714	0.619097222	0.785416667	FALSE
Low 30 Min	Ruminococcaceae_ge	5HT	0.073192505	0.863253393	0.941730974	FALSE
Low 60 Min	Ruminococcaceae_ge	5HT	-0.155691414	0.712761708	0.8314159	FALSE
High Control	Ruminococcaceae_ge	5HT	-0.062347969	0.88340016	0.88340016	FALSE
High 0 Min	Ruminococcaceae_ge	5HT	0.136386181	0.747429395	0.815377522	FALSE
High 30 Min	Ruminococcaceae_ge	5HT	-0.732588632	0.038730632	0.426036954	FALSE
High 60 Min	Ruminococcaceae_ge	5HT	-0.738095238	0.045833333	0.504166667	FALSE
Low Control	Ruminococcaceae_ge	UNKN #1	-0.335335353	0.416791591	0.955914551	FALSE
Low 0 Min	Ruminococcaceae_ge	UNKN #1	-0.763762616	0.027396044	0.18393704	FALSE
Low 30 Min	Ruminococcaceae_ge	UNKN #1	0.01234662	0.97685244	0.97685244	FALSE
Low 60 Min	Ruminococcaceae_ge	UNKN #1	0.363643042	0.375893235	0.650290671	FALSE
High Control	Ruminococcaceae_ge	UNKN #1	0.425950172	0.292687435	0.878062305	FALSE
High 0 Min	Ruminococcaceae_ge	UNKN #1	-0.136386181	0.747429395	0.815377522	FALSE
High 30 Min	Ruminococcaceae_ge	UNKN #1	-0.007887966	0.985210677	0.985210677	FALSE
High 60 Min	Ruminococcaceae_ge	UNKN #1	-0.251501515	0.547942604	0.976220693	FALSE
Low Control	Ruminococcaceae_ge	UNKN #2	0.533343129	0.173438498	0.751566823	FALSE
Low 0 Min	Ruminococcaceae_ge	UNKN #2	0.619047619	0.114980159	0.290278292	FALSE
Low 30 Min	Ruminococcaceae_ge	UNKN #2	-0.654100987	0.078479556	0.211561721	FALSE
Low 60 Min	Ruminococcaceae_ge	UNKN #2	0.36746988	0.370507491	0.650290671	FALSE
High Control	Ruminococcaceae_ge	UNKN #2	-0.46318551	0.247747644	0.878062305	FALSE
High 0 Min	Ruminococcaceae_ge	UNKN #2	-0.165647289	0.695046064	0.815377522	FALSE
High 30 Min	Ruminococcaceae_ge	UNKN #2	0.489053901	0.218744033	0.717972586	FALSE
High 60 Min	Ruminococcaceae_ge	UNKN #2	-0.602453366	0.113964481	0.626804645	FALSE
Low Control	Ruminococcaceae_ge	Histidine	-0.167667677	0.691465352	0.955914551	FALSE
Low 0 Min	Ruminococcaceae_ge	Histidine	-0.095238095	0.840128968	0.843546492	FALSE
Low 30 Min	Ruminococcaceae_ge	Histidine	-0.365962527	0.372624727	0.745249454	FALSE
Low 60 Min	Ruminococcaceae_ge	Histidine	-0.131738889	0.755832636	0.8314159	FALSE
High Control	Ruminococcaceae_ge	Histidine	0.654653671	0.078140749	0.878062305	FALSE
High 0 Min	Ruminococcaceae_ge	Histidine	-0.081831709	0.847249145	0.847249145	FALSE
High 30 Min	Ruminococcaceae_ge	Histidine	-0.031173984	0.941586638	0.985210677	FALSE
High 60 Min	Ruminococcaceae_ge	Histidine	-0.30952381	0.461805556	0.976220693	FALSE
Low Control	Ruminococcaceae_ge	Histamine	-0.095810101	0.821452403	0.955914551	FALSE
Low 0 Min	Ruminococcaceae_ge	Histamine	0.380952381	0.359871032	0.584790427	FALSE
Low 30 Min	Ruminococcaceae_ge	Histamine	0.073192505	0.863253393	0.941730974	FALSE
Low 60 Min	Ruminococcaceae_ge	Histamine	-0.155691414	0.712761708	0.8314159	FALSE
High Control	Ruminococcaceae_ge	Histamine	-0.093521953	0.825666126	0.88340016	FALSE
High 0 Min	Ruminococcaceae_ge	Histamine	-0.490990253	0.216647636	0.744412383	FALSE
High 30 Min	Ruminococcaceae_ge	Histamine	-0.171456914	0.684763221	0.985210677	FALSE
High 60 Min	Ruminococcaceae_ge	Histamine	-0.333333333	0.427876984	0.976220693	FALSE
Low Control	Bifidobacterium	L DOPA	-0.31327575	0.449908207	0.723073852	FALSE
Low 0 Min	Bifidobacterium	L DOPA	-0.059881313	0.88799065	0.948573827	FALSE
Low 30 Min	Bifidobacterium	L DOPA	0.547619048	0.170982143	0.598412698	FALSE
Low 60 Min	Bifidobacterium	L DOPA	0.19047619	0.664583333	0.913802083	FALSE
High Control	Bifidobacterium	L DOPA	-0.43905704	0.276446554	0.552893107	FALSE
High 0 Min	Bifidobacterium	L DOPA	0.204819277	0.626569134	0.692589439	FALSE
High 30 Min	Bifidobacterium	L DOPA	-0.292770022	0.481617814	0.588643995	FALSE
High 60 Min	Bifidobacterium	L DOPA	0.101469258	0.811047018	0.928296006	FALSE
Low Control	Bifidobacterium	Norepinephrine	-0.224246543	0.593420806	0.723073852	FALSE
Low 0 Min	Bifidobacterium	Norepinephrine	0.083833838	0.843546492	0.948573827	FALSE
Low 30 Min	Bifidobacterium	Norepinephrine	0.428571429	0.299206349	0.598412698	FALSE
Low 60 Min	Bifidobacterium	Norepinephrine	-0.047619048	0.934871032	0.95510619	FALSE
High Control	Bifidobacterium	Norepinephrine	0.015586992	0.970779123	0.970779123	FALSE
High 0 Min	Bifidobacterium	Norepinephrine	-0.514979293	0.191549313	0.613535635	FALSE
High 30 Min	Bifidobacterium	Norepinephrine	0.292770022	0.481617814	0.588643995	FALSE
High 60 Min	Bifidobacterium	Norepinephrine	-0.481978975	0.226492563	0.622854548	FALSE
Low Control	Bifidobacterium	Epinephrine	-0.263166785	0.528871521	0.723073852	FALSE
Low 0 Min	Bifidobacterium	Epinephrine	0.223297131	0.595027139	0.948573827	FALSE
High 0 Min	Bifidobacterium	Epinephrine	0.414869907	0.306767817	0.613535635	FALSE
Low Control	Bifidobacterium	Dopac	0.489053901	0.218744033	0.710918108	FALSE
Low 0 Min	Bifidobacterium	Dopac	0.027441065	0.948573827	0.948573827	FALSE
Low 30 Min	Bifidobacterium	Dopac	0	1	1	FALSE
Low 60 Min	Bifidobacterium	Dopac	0.43643578	0.279658291	0.7690603	FALSE
High Control	Bifidobacterium	Dopac	-0.215979699	0.607455397	0.68764234	FALSE
High 0 Min	Bifidobacterium	Dopac	-0.497843888	0.209311808	0.613535635	FALSE
High 30 Min	Bifidobacterium	Dopac	0.760865075	0.028349296	0.077960563	FALSE
High 60 Min	Bifidobacterium	Dopac	-0.040540541	0.924069733	0.928296006	FALSE
Low Control	Bifidobacterium	Dopamine	-0.216883212	0.605916304	0.723073852	FALSE
Low 0 Min	Bifidobacterium	Dopamine	-0.638554217	0.088362569	0.572497586	FALSE
Low 30 Min	Bifidobacterium	Dopamine	0.45509798	0.257192085	0.598412698	FALSE
Low 60 Min	Bifidobacterium	Dopamine	-0.523809524	0.196626984	0.7690603	FALSE
High Control	Bifidobacterium	Dopamine	-0.752669211	0.031155298	0.191166185	FALSE
High 0 Min	Bifidobacterium	Dopamine	-0.421686747	0.298067493	0.613535635	FALSE
High 30 Min	Bifidobacterium	Dopamine	0.760865075	0.028349296	0.077960563	FALSE
High 60 Min	Bifidobacterium	Dopamine	-0.287096311	0.49054263	0.770852705	FALSE
Low Control	Bifidobacterium	Salsolinol	-0.149871357	0.723170756	0.783434986	FALSE
Low 0 Min	Bifidobacterium	Salsolinol	-0.197777459	0.638724096	0.948573827	FALSE
Low 30 Min	Bifidobacterium	Salsolinol	-0.452022773	0.260829776	0.598412698	FALSE
Low 60 Min	Bifidobacterium	Salsolinol	0.545544726	0.161938228	0.7690603	FALSE
High Control	Bifidobacterium	Salsolinol	-0.531417777	0.175292156	0.461198189	FALSE
High 0 Min	Bifidobacterium	Salsolinol	-0.61247213	0.106485181	0.613535635	FALSE
High 30 Min	Bifidobacterium	Salsolinol	0.760865075	0.028349296	0.077960563	FALSE
High 60 Min	Bifidobacterium	Salsolinol	-0.493243243	0.214221619	0.622854548	FALSE
Low Control	Bifidobacterium	5 HIAA	-0.236367977	0.57304066	0.723073852	FALSE
Low 0 Min	Bifidobacterium	5 HIAA	0.228915663	0.585542063	0.948573827	FALSE
Low 30 Min	Bifidobacterium	5 HIAA	-0.380952381	0.359871032	0.616921769	FALSE
Low 60 Min	Bifidobacterium	5 HIAA	0.215572727	0.608149066	0.913802083	FALSE
High Control	Bifidobacterium	5 HIAA	0.654653671	0.078140749	0.312562998	FALSE
High 0 Min	Bifidobacterium	5 HIAA	0.347311616	0.399263874	0.651959173	FALSE
High 30 Min	Bifidobacterium	5 HIAA	-0.780720058	0.022214515	0.077960563	FALSE
High 60 Min	Bifidobacterium	5 HIAA	0.481978975	0.226492563	0.622854548	FALSE
Low Control	Bifidobacterium	HVA	-0.500870323	0.206114397	0.710918108	FALSE
Low 0 Min	Bifidobacterium	HVA	0.082973981	0.845136372	0.948573827	FALSE
Low 30 Min	Bifidobacterium	HVA	0.155869922	0.712443054	0.777210604	FALSE
High Control	Bifidobacterium	HVA	-0.215979699	0.607455397	0.68764234	FALSE
Low Control	Bifidobacterium	5HT	-0.048196269	0.90977184	0.90977184	FALSE
Low 0 Min	Bifidobacterium	5HT	0.574860606	0.136058262	0.572497586	FALSE
Low 30 Min	Bifidobacterium	5HT	0.30952381	0.461805556	0.667724868	FALSE
Low 60 Min	Bifidobacterium	5HT	-0.5	0.216170635	0.7690603	FALSE
High Control	Bifidobacterium	5HT	-0.202630898	0.630338812	0.68764234	FALSE
High 0 Min	Bifidobacterium	5HT	-0.323359091	0.434639449	0.651959173	FALSE
High 30 Min	Bifidobacterium	5HT	0.731925055	0.038998274	0.085796203	FALSE
High 60 Min	Bifidobacterium	5HT	-0.329775088	0.425038591	0.770852705	FALSE
Low Control	Bifidobacterium	UNKN #1	-0.265079481	0.525768133	0.723073852	FALSE
Low 0 Min	Bifidobacterium	UNKN #1	-0.530527257	0.176153103	0.572497586	FALSE
Low 30 Min	Bifidobacterium	UNKN #1	0.168686942	0.689660807	0.777210604	FALSE
Low 60 Min	Bifidobacterium	UNKN #1	0.265079481	0.525768133	0.913802083	FALSE
High Control	Bifidobacterium	UNKN #1	-0.212975086	0.612582658	0.68764234	FALSE
High 0 Min	Bifidobacterium	UNKN #1	0.071857576	0.865730124	0.865730124	FALSE
High 30 Min	Bifidobacterium	UNKN #1	-0.04938648	0.907550809	0.907550809	FALSE
High 60 Min	Bifidobacterium	UNKN #1	-0.038279508	0.928296006	0.928296006	FALSE
Low Control	Bifidobacterium	UNKN #2	-0.213414634	0.611831721	0.723073852	FALSE
Low 0 Min	Bifidobacterium	UNKN #2	0.766480808	0.026520014	0.344760186	FALSE
Low 30 Min	Bifidobacterium	UNKN #2	-0.834748647	0.009929687	0.059578123	FALSE
Low 60 Min	Bifidobacterium	UNKN #2	0.023952525	0.95510619	0.95510619	FALSE
High Control	Bifidobacterium	UNKN #2	-0.750679964	0.031861031	0.191166185	FALSE
High 0 Min	Bifidobacterium	UNKN #2	-0.200003673	0.634873653	0.692589439	FALSE
High 30 Min	Bifidobacterium	UNKN #2	-0.04938648	0.907550809	0.907550809	FALSE
High 60 Min	Bifidobacterium	UNKN #2	-0.115536637	0.785288917	0.928296006	FALSE
Low Control	Bifidobacterium	Histidine	-0.879581914	0.003980559	0.051747265	FALSE
Low 0 Min	Bifidobacterium	Histidine	-0.131738889	0.755832636	0.948573827	FALSE
Low 30 Min	Bifidobacterium	Histidine	-0.880952381	0.007242063	0.059578123	FALSE
Low 60 Min	Bifidobacterium	Histidine	0.333333333	0.427876984	0.913802083	FALSE
High Control	Bifidobacterium	Histidine	0.514370741	0.192165912	0.461198189	FALSE
High 0 Min	Bifidobacterium	Histidine	-0.239525252	0.567772152	0.692589439	FALSE
High 30 Min	Bifidobacterium	Histidine	0.512347538	0.194223421	0.305208234	FALSE
High 60 Min	Bifidobacterium	Histidine	-0.532713604	0.174043414	0.622854548	FALSE
Low Control	Bifidobacterium	Histamine	0.662698702	0.073305823	0.476487852	FALSE
Low 0 Min	Bifidobacterium	Histamine	0.059881313	0.88799065	0.948573827	FALSE
Low 30 Min	Bifidobacterium	Histamine	0.285714286	0.500793651	0.667724868	FALSE
Low 60 Min	Bifidobacterium	Histamine	-0.119047619	0.793005952	0.95510619	FALSE
High Control	Bifidobacterium	Histamine	0.327326835	0.428691507	0.68764234	FALSE
High 0 Min	Bifidobacterium	Histamine	-0.431145454	0.286195735	0.613535635	FALSE
High 30 Min	Bifidobacterium	Histamine	0.683130051	0.06183473	0.113363671	FALSE
High 60 Min	Bifidobacterium	Histamine	-0.431244346	0.286072854	0.629360278	FALSE
Low Control	Subdoligranulum	L DOPA	-0.243975018	0.560375585	0.796867022	FALSE
Low 0 Min	Subdoligranulum	L DOPA	0.238095238	0.582142857	0.866082129	FALSE
Low 30 Min	Subdoligranulum	L DOPA	0.853912564	0.006965288	0.08358346	FALSE
Low 60 Min	Subdoligranulum	L DOPA	-0.215572727	0.608149066	0.903597644	FALSE
High Control	Subdoligranulum	L DOPA	0.242436885	0.562928502	0.844392753	FALSE
High 0 Min	Subdoligranulum	L DOPA	-0.376415163	0.35805485	0.78642278	FALSE
High 30 Min	Subdoligranulum	L DOPA	0.654653671	0.078140749	0.429774122	FALSE
High 60 Min	Subdoligranulum	L DOPA	0.3191686	0.440958415	0.692934653	FALSE
Low Control	Subdoligranulum	Norepinephrine	0.78540911	0.020899016	0.271687214	FALSE
Low 0 Min	Subdoligranulum	Norepinephrine	-0.047619048	0.934871032	0.934871032	FALSE
Low 30 Min	Subdoligranulum	Norepinephrine	0.53674504	0.170189201	0.340378403	FALSE
Low 60 Min	Subdoligranulum	Norepinephrine	-0.263477778	0.528366471	0.903597644	FALSE
High Control	Subdoligranulum	Norepinephrine	-0.59613189	0.11883226	0.660251703	FALSE
High 0 Min	Subdoligranulum	Norepinephrine	0.291724116	0.483258208	0.828442642	FALSE
High 30 Min	Subdoligranulum	Norepinephrine	-0.483196757	0.225148917	0.619159521	FALSE
High 60 Min	Subdoligranulum	Norepinephrine	-0.945230086	0.000394052	0.004334571	TRUE
Low Control	Subdoligranulum	Epinephrine	-0.142965692	0.735569558	0.796867022	FALSE
Low 0 Min	Subdoligranulum	Epinephrine	-0.202938516	0.62980849	0.866082129	FALSE
High 0 Min	Subdoligranulum	Epinephrine	-0.35149982	0.39321139	0.78642278	FALSE
Low Control	Subdoligranulum	Dopac	-0.351382111	0.393380943	0.796867022	FALSE
Low 0 Min	Subdoligranulum	Dopac	-0.136386181	0.747429395	0.866082129	FALSE
Low 30 Min	Subdoligranulum	Dopac	0	1	1	FALSE
Low 60 Min	Subdoligranulum	Dopac	0.411615975	0.310963083	0.903597644	FALSE
High Control	Subdoligranulum	Dopac	-0.35149982	0.39321139	0.78642278	FALSE
High 0 Min	Subdoligranulum	Dopac	-0.35149982	0.39321139	0.78642278	FALSE
High 30 Min	Subdoligranulum	Dopac	0.015680609	0.970603678	0.970603678	FALSE
High 60 Min	Subdoligranulum	Dopac	0.405445317	0.318993311	0.58482107	FALSE
Low Control	Subdoligranulum	Dopamine	0.146385011	0.729423925	0.796867022	FALSE
Low 0 Min	Subdoligranulum	Dopamine	-0.311382828	0.452798757	0.866082129	FALSE
Low 30 Min	Subdoligranulum	Dopamine	0.711777006	0.047664948	0.211561721	FALSE
Low 60 Min	Subdoligranulum	Dopamine	-0.874267171	0.004512386	0.049636242	TRUE
High Control	Subdoligranulum	Dopamine	-0.140358196	0.740264349	0.853821813	FALSE
High 0 Min	Subdoligranulum	Dopamine	0.057419262	0.892575286	0.976220693	FALSE
High 30 Min	Subdoligranulum	Dopamine	0.015680609	0.970603678	0.970603678	FALSE
High 60 Min	Subdoligranulum	Dopamine	-0.104970275	0.804621758	0.849233304	FALSE
Low Control	Subdoligranulum	Salsolinol	-0.638876565	0.088150717	0.38198644	FALSE
Low 0 Min	Subdoligranulum	Salsolinol	-0.342458745	0.406327112	0.866082129	FALSE
Low 30 Min	Subdoligranulum	Salsolinol	-0.638876565	0.088150717	0.211561721	FALSE
Low 60 Min	Subdoligranulum	Salsolinol	0.32929278	0.425757176	0.903597644	FALSE
High Control	Subdoligranulum	Salsolinol	0.256756757	0.539320685	0.844392753	FALSE
High 0 Min	Subdoligranulum	Salsolinol	0.040540541	0.924069733	0.976220693	FALSE
High 30 Min	Subdoligranulum	Salsolinol	0.015680609	0.970603678	0.970603678	FALSE
High 60 Min	Subdoligranulum	Salsolinol	-0.490458044	0.21722279	0.477890137	FALSE
Low Control	Subdoligranulum	5 HIAA	0.650416919	0.080759887	0.38198644	FALSE
Low 0 Min	Subdoligranulum	5 HIAA	-0.107786364	0.799460427	0.866082129	FALSE
Low 30 Min	Subdoligranulum	5 HIAA	-0.097590007	0.818177203	0.892556948	FALSE
Low 60 Min	Subdoligranulum	5 HIAA	-0.228915663	0.585542063	0.903597644	FALSE
High Control	Subdoligranulum	5 HIAA	0.811754063	0.014411077	0.172932925	FALSE
High 0 Min	Subdoligranulum	5 HIAA	0.012683657	0.976220693	0.976220693	FALSE
High 30 Min	Subdoligranulum	5 HIAA	-0.545544726	0.161938228	0.593773504	FALSE
High 60 Min	Subdoligranulum	5 HIAA	-0.208687162	0.619923639	0.849233304	FALSE
Low Control	Subdoligranulum	HVA	-0.422577127	0.296939999	0.796867022	FALSE
Low 0 Min	Subdoligranulum	HVA	-0.577350269	0.133974596	0.866082129	FALSE
Low 30 Min	Subdoligranulum	HVA	-0.638876565	0.088150717	0.211561721	FALSE
High Control	Subdoligranulum	HVA	-0.35149982	0.39321139	0.78642278	FALSE
Low Control	Subdoligranulum	5HT	-0.146385011	0.729423925	0.796867022	FALSE
Low 0 Min	Subdoligranulum	5HT	0.142857143	0.75203373	0.866082129	FALSE
Low 30 Min	Subdoligranulum	5HT	0.341565026	0.407633739	0.698800695	FALSE
Low 60 Min	Subdoligranulum	5HT	-0.04790505	0.910315357	0.910315357	FALSE
High Control	Subdoligranulum	5HT	0.177571201	0.673986657	0.853821813	FALSE
High 0 Min	Subdoligranulum	5HT	-0.038050972	0.928723265	0.976220693	FALSE
High 30 Min	Subdoligranulum	5HT	-0.062347969	0.88340016	0.970603678	FALSE
High 60 Min	Subdoligranulum	5HT	-0.552407193	0.155658084	0.477890137	FALSE
Low Control	Subdoligranulum	UNKN #1	-0.024397502	0.954272834	0.954272834	FALSE
Low 0 Min	Subdoligranulum	UNKN #1	-0.290957187	0.484462449	0.866082129	FALSE
Low 30 Min	Subdoligranulum	UNKN #1	0.172852679	0.682298988	0.892556948	FALSE
Low 60 Min	Subdoligranulum	UNKN #1	-0.11515363	0.785988074	0.903597644	FALSE
High Control	Subdoligranulum	UNKN #1	-0.487821358	0.220083901	0.660251703	FALSE
High 0 Min	Subdoligranulum	UNKN #1	0.405877032	0.318428338	0.78642278	FALSE
High 30 Min	Subdoligranulum	UNKN #1	-0.220863052	0.599151955	0.970603678	FALSE
High 60 Min	Subdoligranulum	UNKN #1	-0.703918313	0.051333356	0.282333459	FALSE
Low Control	Subdoligranulum	UNKN #2	0.197545919	0.639124971	0.796867022	FALSE
Low 0 Min	Subdoligranulum	UNKN #2	0.285714286	0.500793651	0.866082129	FALSE
Low 30 Min	Subdoligranulum	UNKN #2	-0.666679852	0.070980024	0.211561721	FALSE
Low 60 Min	Subdoligranulum	UNKN #2	0.765060241	0.026975647	0.14836606	FALSE
High Control	Subdoligranulum	UNKN #2	-0.11697193	0.782669995	0.853821813	FALSE
High 0 Min	Subdoligranulum	UNKN #2	-0.378703422	0.354900407	0.78642278	FALSE
High 30 Min	Subdoligranulum	UNKN #2	0.662589156	0.073370444	0.429774122	FALSE
High 60 Min	Subdoligranulum	UNKN #2	-0.080759363	0.849233304	0.849233304	FALSE
Low Control	Subdoligranulum	Histidine	-0.195180015	0.643225539	0.796867022	FALSE
Low 0 Min	Subdoligranulum	Histidine	-0.166666667	0.703323413	0.866082129	FALSE
Low 30 Min	Subdoligranulum	Histidine	-0.195180015	0.643225539	0.892556948	FALSE
Low 60 Min	Subdoligranulum	Histidine	-0.095810101	0.821452403	0.903597644	FALSE
High Control	Subdoligranulum	Histidine	-0.012683657	0.976220693	0.976220693	FALSE
High 0 Min	Subdoligranulum	Histidine	0.050734629	0.905035684	0.976220693	FALSE
High 30 Min	Subdoligranulum	Histidine	0.342913828	0.405662474	0.892457442	FALSE
High 60 Min	Subdoligranulum	Histidine	0.147308585	0.727766104	0.849233304	FALSE
Low Control	Subdoligranulum	Histamine	0.341565026	0.407633739	0.796867022	FALSE
Low 0 Min	Subdoligranulum	Histamine	-0.404761905	0.326835317	0.866082129	FALSE
Low 30 Min	Subdoligranulum	Histamine	0.121987509	0.773532403	0.892556948	FALSE
Low 60 Min	Subdoligranulum	Histamine	-0.107786364	0.799460427	0.903597644	FALSE
High Control	Subdoligranulum	Histamine	0.507346289	0.199359224	0.660251703	FALSE
High 0 Min	Subdoligranulum	Histamine	0.355142403	0.387980339	0.78642278	FALSE
High 30 Min	Subdoligranulum	Histamine	0.093521953	0.825666126	0.970603678	FALSE
High 60 Min	Subdoligranulum	Histamine	-0.503304332	0.203561578	0.477890137	FALSE
Low 60 Min	Escherichia Shigella	L DOPA	0.514370741	0.192165912	0.438946231	FALSE
Low 60 Min	Escherichia Shigella	Norepinephrine	0.732588632	0.038730632	0.213018477	FALSE
Low 60 Min	Escherichia Shigella	Dopac	-0.428571429	0.289403225	0.438946231	FALSE
Low 60 Min	Escherichia Shigella	Dopamine	-0.327326835	0.428691507	0.494334803	FALSE
Low 60 Min	Escherichia Shigella	Salsolinol	-0.428571429	0.289403225	0.438946231	FALSE
Low 60 Min	Escherichia Shigella	5 HIAA	0.486098866	0.221963474	0.438946231	FALSE
Low 60 Min	Escherichia Shigella	5HT	-0.732588632	0.038730632	0.213018477	FALSE
Low 60 Min	Escherichia Shigella	UNKN #1	-0.149871357	0.723170756	0.723170756	FALSE
Low 60 Min	Escherichia Shigella	UNKN #2	-0.313612171	0.449395276	0.494334803	FALSE
Low 60 Min	Escherichia Shigella	Histidine	-0.514370741	0.192165912	0.438946231	FALSE
Low 60 Min	Escherichia Shigella	Histamine	-0.405261796	0.319233623	0.438946231	FALSE
Low Control	Ruminococcaceae_UCG 014	L DOPA	-0.136386181	0.747429395	0.899745587	FALSE
Low 0 Min	Ruminococcaceae_UCG 014	L DOPA	-0.547619048	0.170982143	0.555691964	FALSE
Low 30 Min	Ruminococcaceae_UCG 014	L DOPA	0.263477778	0.528366471	0.843546492	FALSE
Low 60 Min	Ruminococcaceae_UCG 014	L DOPA	-0.414757531	0.306912248	0.916602826	FALSE
High Control	Ruminococcaceae_UCG 014	L DOPA	-0.686026625	0.060301341	0.361808048	FALSE
High 0 Min	Ruminococcaceae_UCG 014	L DOPA	-0.148965781	0.72479374	0.72479374	FALSE
High 30 Min	Ruminococcaceae_UCG 014	L DOPA	-0.472498736	0.237093034	0.952366426	FALSE
High 60 Min	Ruminococcaceae_UCG 014	L DOPA	0	1	1	FALSE
Low Control	Ruminococcaceae_UCG 014	Norepinephrine	0.082323195	0.846339983	0.899745587	FALSE
Low 0 Min	Ruminococcaceae_UCG 014	Norepinephrine	-0.071428571	0.881994048	1	FALSE
Low 30 Min	Ruminococcaceae_UCG 014	Norepinephrine	-0.143715151	0.734221475	0.843546492	FALSE
Low 60 Min	Ruminococcaceae_UCG 014	Norepinephrine	0.048795004	0.908654488	0.930613758	FALSE
High Control	Ruminococcaceae_UCG 014	Norepinephrine	0.21821789	0.603645057	0.724374068	FALSE
High 0 Min	Ruminococcaceae_UCG 014	Norepinephrine	-0.202630898	0.630338812	0.72479374	FALSE
High 30 Min	Ruminococcaceae_UCG 014	Norepinephrine	0.357566611	0.384516077	0.952366426	FALSE
High 60 Min	Ruminococcaceae_UCG 014	Norepinephrine	-0.761019434	0.028298006	0.287950306	FALSE
Low Control	Ruminococcaceae_UCG 014	Epinephrine	-0.392335781	0.33637348	0.899745587	FALSE
Low 0 Min	Ruminococcaceae_UCG 014	Epinephrine	0.481978975	0.226492563	0.588880663	FALSE
High 0 Min	Ruminococcaceae_UCG 014	Epinephrine	0.539949247	0.16715907	0.420701175	FALSE
Low Control	Ruminococcaceae_UCG 014	Dopac	0.053571429	0.899745587	0.899745587	FALSE
Low 0 Min	Ruminococcaceae_UCG 014	Dopac	0.327326835	0.428691507	0.696623699	FALSE
Low 30 Min	Ruminococcaceae_UCG 014	Dopac	0.343013312	0.40551724	0.843546492	FALSE
Low 60 Min	Ruminococcaceae_UCG 014	Dopac	0.139754249	0.741352761	0.916602826	FALSE
High Control	Ruminococcaceae_UCG 014	Dopac	-0.283473355	0.496274922	0.724374068	FALSE
High 0 Min	Ruminococcaceae_UCG 014	Dopac	-0.215979699	0.607455397	0.72479374	FALSE
High 30 Min	Ruminococcaceae_UCG 014	Dopac	0.167010154	0.692630128	0.952366426	FALSE
High 60 Min	Ruminococcaceae_UCG 014	Dopac	0.168918919	0.689250285	0.842417015	FALSE
Low Control	Ruminococcaceae_UCG 014	Dopamine	0.409158544	0.314149428	0.899745587	FALSE
Low 0 Min	Ruminococcaceae_UCG 014	Dopamine	-0.766480808	0.026520014	0.121015212	FALSE
Low 30 Min	Ruminococcaceae_UCG 014	Dopamine	0.096385542	0.820393287	0.843546492	FALSE
Low 60 Min	Ruminococcaceae_UCG 014	Dopamine	0.341565026	0.407633739	0.916602826	FALSE
High Control	Ruminococcaceae_UCG 014	Dopamine	-0.370454377	0.36633144	0.724374068	FALSE
High 0 Min	Ruminococcaceae_UCG 014	Dopamine	-0.588022821	0.125245194	0.420701175	FALSE
High 30 Min	Ruminococcaceae_UCG 014	Dopamine	0.167010154	0.692630128	0.952366426	FALSE
High 60 Min	Ruminococcaceae_UCG 014	Dopamine	0.178637705	0.672111817	0.842417015	FALSE
Low Control	Ruminococcaceae_UCG 014	Salsolinol	-0.428571429	0.289403225	0.899745587	FALSE
Low 0 Min	Ruminococcaceae_UCG 014	Salsolinol	-0.076101943	0.85785883	1	FALSE
Low 30 Min	Ruminococcaceae_UCG 014	Salsolinol	0.16464639	0.696821779	0.843546492	FALSE
Low 60 Min	Ruminococcaceae_UCG 014	Salsolinol	0.195655948	0.642400018	0.916602826	FALSE
High Control	Ruminococcaceae_UCG 014	Salsolinol	-0.697485832	0.05445835	0.361808048	FALSE
High 0 Min	Ruminococcaceae_UCG 014	Salsolinol	-0.531417777	0.175292156	0.420701175	FALSE
High 30 Min	Ruminococcaceae_UCG 014	Salsolinol	0.167010154	0.692630128	0.952366426	FALSE
High 60 Min	Ruminococcaceae_UCG 014	Salsolinol	-0.027027027	0.949348997	1	FALSE
Low Control	Ruminococcaceae_UCG 014	5 HIAA	-0.068602662	0.871773021	0.899745587	FALSE
Low 0 Min	Ruminococcaceae_UCG 014	5 HIAA	0.119762626	0.777583044	1	FALSE
Low 30 Min	Ruminococcaceae_UCG 014	5 HIAA	-0.73055202	0.039555628	0.474667535	FALSE
Low 60 Min	Ruminococcaceae_UCG 014	5 HIAA	-0.134992191	0.749947767	0.916602826	FALSE
High Control	Ruminococcaceae_UCG 014	5 HIAA	0.163663418	0.69856686	0.762072938	FALSE
High 0 Min	Ruminococcaceae_UCG 014	5 HIAA	0.43643578	0.279658291	0.479414213	FALSE
High 30 Min	Ruminococcaceae_UCG 014	5 HIAA	0.255404722	0.541534165	0.952366426	FALSE
High 60 Min	Ruminococcaceae_UCG 014	5 HIAA	-0.418560689	0.302042344	0.759405755	FALSE
Low Control	Ruminococcaceae_UCG 014	HVA	-0.283473355	0.496274922	0.899745587	FALSE
Low 0 Min	Ruminococcaceae_UCG 014	HVA	0.412393049	0.309958736	0.67157726	FALSE
Low 30 Min	Ruminococcaceae_UCG 014	HVA	0.454737649	0.257617002	0.843546492	FALSE
High Control	Ruminococcaceae_UCG 014	HVA	-0.283473355	0.496274922	0.724374068	FALSE
Low Control	Ruminococcaceae_UCG 014	5HT	0.190940654	0.650592821	0.899745587	FALSE
Low 0 Min	Ruminococcaceae_UCG 014	5HT	0.333333333	0.427876984	0.696623699	FALSE
Low 30 Min	Ruminococcaceae_UCG 014	5HT	0.083833838	0.843546492	0.843546492	FALSE
Low 60 Min	Ruminococcaceae_UCG 014	5HT	-0.561142542	0.147860122	0.916602826	FALSE
High Control	Ruminococcaceae_UCG 014	5HT	-0.627376434	0.095891444	0.383565778	FALSE
High 0 Min	Ruminococcaceae_UCG 014	5HT	-0.233804882	0.577329946	0.72479374	FALSE
High 30 Min	Ruminococcaceae_UCG 014	5HT	0.063851181	0.880604038	0.968664442	FALSE
High 60 Min	Ruminococcaceae_UCG 014	5HT	-0.59613189	0.11883226	0.435718285	FALSE
Low Control	Ruminococcaceae_UCG 014	UNKN #1	0.163663418	0.69856686	0.899745587	FALSE
Low 0 Min	Ruminococcaceae_UCG 014	UNKN #1	-0.836501913	0.009630399	0.121015212	FALSE
Low 30 Min	Ruminococcaceae_UCG 014	UNKN #1	-0.169700086	0.687868366	0.843546492	FALSE
Low 60 Min	Ruminococcaceae_UCG 014	UNKN #1	0.03703986	0.930613758	0.930613758	FALSE
High Control	Ruminococcaceae_UCG 014	UNKN #1	0.248470934	0.552936914	0.724374068	FALSE
High 0 Min	Ruminococcaceae_UCG 014	UNKN #1	0.654653671	0.078140749	0.420701175	FALSE
High 30 Min	Ruminococcaceae_UCG 014	UNKN #1	0.012925032	0.975768263	0.975768263	FALSE
High 60 Min	Ruminococcaceae_UCG 014	UNKN #1	-0.701790982	0.052354601	0.287950306	FALSE
Low Control	Ruminococcaceae_UCG 014	UNKN #2	0.262274874	0.530320964	0.899745587	FALSE
Low 0 Min	Ruminococcaceae_UCG 014	UNKN #2	0.785714286	0.027926587	0.121015212	FALSE
Low 30 Min	Ruminococcaceae_UCG 014	UNKN #2	-0.382832767	0.349240236	0.843546492	FALSE
Low 60 Min	Ruminococcaceae_UCG 014	UNKN #2	-0.539968763	0.167140705	0.916602826	FALSE
High Control	Ruminococcaceae_UCG 014	UNKN #2	-0.363361046	0.376291479	0.724374068	FALSE
High 0 Min	Ruminococcaceae_UCG 014	UNKN #2	0.544269664	0.16312001	0.420701175	FALSE
High 30 Min	Ruminococcaceae_UCG 014	UNKN #2	-0.213263036	0.612090682	0.952366426	FALSE
High 60 Min	Ruminococcaceae_UCG 014	UNKN #2	-0.346609912	0.400281864	0.759405755	FALSE
Low Control	Ruminococcaceae_UCG 014	Histidine	-0.490990253	0.216647636	0.899745587	FALSE
Low 0 Min	Ruminococcaceae_UCG 014	Histidine	0.047619048	0.934871032	1	FALSE
Low 30 Min	Ruminococcaceae_UCG 014	Histidine	-0.610789394	0.107721237	0.64632742	FALSE
Low 60 Min	Ruminococcaceae_UCG 014	Histidine	-0.195180015	0.643225539	0.916602826	FALSE
High Control	Ruminococcaceae_UCG 014	Histidine	0.327326835	0.428691507	0.724374068	FALSE
High 0 Min	Ruminococcaceae_UCG 014	Histidine	-0.452022773	0.260829776	0.479414213	FALSE
High 30 Min	Ruminococcaceae_UCG 014	Histidine	0.114932125	0.786392475	0.961146358	FALSE
High 60 Min	Ruminococcaceae_UCG 014	Histidine	0.291724116	0.483258208	0.759405755	FALSE
Low Control	Ruminococcaceae_UCG 014	Histamine	0.21821789	0.603645057	0.899745587	FALSE
Low 0 Min	Ruminococcaceae_UCG 014	Histamine	0	1	1	FALSE
Low 30 Min	Ruminococcaceae_UCG 014	Histamine	0.311382828	0.452798757	0.843546492	FALSE
Low 60 Min	Ruminococcaceae_UCG 014	Histamine	-0.243975018	0.560375585	0.916602826	FALSE
High Control	Ruminococcaceae_UCG 014	Histamine	-0.081831709	0.847249145	0.847249145	FALSE
High 0 Min	Ruminococcaceae_UCG 014	Histamine	-0.171456914	0.684763221	0.72479374	FALSE
High 30 Min	Ruminococcaceae_UCG 014	Histamine	0.319255903	0.440826384	0.952366426	FALSE
High 60 Min	Ruminococcaceae_UCG 014	Histamine	-0.317091431	0.444104661	0.759405755	FALSE
Low Control	Faecalibacterium	L DOPA	-0.650649635	0.080614713	0.523995634	FALSE
Low 0 Min	Faecalibacterium	L DOPA	-0.26837252	0.520440978	0.72210416	FALSE
Low 30 Min	Faecalibacterium	L DOPA	0.167667677	0.691465352	0.754325838	FALSE
Low 60 Min	Faecalibacterium	L DOPA	-0.048795004	0.908654488	0.908654488	FALSE
High Control	Faecalibacterium	L DOPA	-0.039201521	0.926572417	0.926572417	FALSE
High 0 Min	Faecalibacterium	L DOPA	-0.089318852	0.833415736	0.953122769	FALSE
High 30 Min	Faecalibacterium	L DOPA	0.048795004	0.908654488	0.999519936	FALSE
High 60 Min	Faecalibacterium	L DOPA	-0.152203887	0.71899453	0.943644713	FALSE
Low Control	Faecalibacterium	Norepinephrine	-0.309096586	0.456299991	0.734952479	FALSE
Low 0 Min	Faecalibacterium	Norepinephrine	-0.292770022	0.481617814	0.72210416	FALSE
Low 30 Min	Faecalibacterium	Norepinephrine	0.622765656	0.099100808	0.617161851	FALSE
Low 60 Min	Faecalibacterium	Norepinephrine	0.585540044	0.12724659	0.46657083	FALSE
High Control	Faecalibacterium	Norepinephrine	0.202630898	0.630338812	0.926572417	FALSE
High 0 Min	Faecalibacterium	Norepinephrine	-0.380509717	0.352419362	0.78642278	FALSE
High 30 Min	Faecalibacterium	Norepinephrine	0.26837252	0.520440978	0.999519936	FALSE
High 60 Min	Faecalibacterium	Norepinephrine	0.494662632	0.212700517	0.467941138	FALSE
Low Control	Faecalibacterium	Epinephrine	-0.449309145	0.26406094	0.734952479	FALSE
Low 0 Min	Faecalibacterium	Epinephrine	0.610853413	0.107674063	0.466587604	FALSE
High 0 Min	Faecalibacterium	Epinephrine	-0.35149982	0.39321139	0.78642278	FALSE
Low Control	Faecalibacterium	Dopac	0.260302883	0.533530812	0.734952479	FALSE
Low 0 Min	Faecalibacterium	Dopac	0.139754249	0.741352761	0.803132158	FALSE
Low 30 Min	Faecalibacterium	Dopac	-0.480218637	0.228442113	0.620600242	FALSE
Low 60 Min	Faecalibacterium	Dopac	-0.503115295	0.203759244	0.560337922	FALSE
High Control	Faecalibacterium	Dopac	-0.215979699	0.607455397	0.926572417	FALSE
High 0 Min	Faecalibacterium	Dopac	-0.35149982	0.39321139	0.78642278	FALSE
High 30 Min	Faecalibacterium	Dopac	0.122720173	0.772199481	0.999519936	FALSE
High 60 Min	Faecalibacterium	Dopac	-0.202702703	0.630215011	0.943644713	FALSE
Low Control	Faecalibacterium	Dopamine	-0.289177616	0.487261272	0.734952479	FALSE
Low 0 Min	Faecalibacterium	Dopamine	-0.319072451	0.441103847	0.72210416	FALSE
Low 30 Min	Faecalibacterium	Dopamine	0.180722892	0.66845047	0.754325838	FALSE
Low 60 Min	Faecalibacterium	Dopamine	0.780720058	0.022214515	0.122179831	FALSE
High Control	Faecalibacterium	Dopamine	-0.148965781	0.72479374	0.926572417	FALSE
High 0 Min	Faecalibacterium	Dopamine	-0.242436885	0.562928502	0.912097161	FALSE
High 30 Min	Faecalibacterium	Dopamine	0.122720173	0.772199481	0.999519936	FALSE
High 60 Min	Faecalibacterium	Dopamine	0.67627131	0.065557156	0.186474441	FALSE
Low Control	Faecalibacterium	Salsolinol	0.118319492	0.780212774	0.845230505	FALSE
Low 0 Min	Faecalibacterium	Salsolinol	-0.246940741	0.555464739	0.72210416	FALSE
Low 30 Min	Faecalibacterium	Salsolinol	-0.540980996	0.166189642	0.620600242	FALSE
Low 60 Min	Faecalibacterium	Salsolinol	-0.419262746	0.301147456	0.662524404	FALSE
High Control	Faecalibacterium	Salsolinol	-0.531417777	0.175292156	0.576497737	FALSE
High 0 Min	Faecalibacterium	Salsolinol	-0.067567568	0.873695872	0.953122769	FALSE
High 30 Min	Faecalibacterium	Salsolinol	0.122720173	0.772199481	0.999519936	FALSE
High 60 Min	Faecalibacterium	Salsolinol	0.831081081	0.010574674	0.116321411	FALSE
Low Control	Faecalibacterium	5 HIAA	-0.200003673	0.634873653	0.750305226	FALSE
Low 0 Min	Faecalibacterium	5 HIAA	0.073632104	0.862438006	0.862438006	FALSE
Low 30 Min	Faecalibacterium	5 HIAA	-0.107786364	0.799460427	0.799460427	FALSE
Low 60 Min	Faecalibacterium	5 HIAA	-0.233168329	0.578396896	0.734964035	FALSE
High Control	Faecalibacterium	5 HIAA	0.046760976	0.912450894	0.926572417	FALSE
High 0 Min	Faecalibacterium	5 HIAA	0.583448233	0.12894663	0.648298664	FALSE
High 30 Min	Faecalibacterium	5 HIAA	0.073192505	0.863253393	0.999519936	FALSE
High 60 Min	Faecalibacterium	5 HIAA	-0.012683657	0.976220693	0.976220693	FALSE
Low Control	Faecalibacterium	HVA	-0.250435161	0.549698082	0.734952479	FALSE
Low 0 Min	Faecalibacterium	HVA	0.253546276	0.544582054	0.72210416	FALSE
Low 30 Min	Faecalibacterium	HVA	0.188167303	0.65542588	0.754325838	FALSE
High Control	Faecalibacterium	HVA	0.539949247	0.16715907	0.576497737	FALSE
Low Control	Faecalibacterium	5HT	0.240981346	0.565348061	0.734952479	FALSE
Low 0 Min	Faecalibacterium	5HT	0.731925055	0.038998274	0.466587604	FALSE
Low 30 Min	Faecalibacterium	5HT	0.299406565	0.471260529	0.706890793	FALSE
Low 60 Min	Faecalibacterium	5HT	-0.073192505	0.863253393	0.908654488	FALSE
High Control	Faecalibacterium	5HT	-0.514370741	0.192165912	0.576497737	FALSE
High 0 Min	Faecalibacterium	5HT	0.545397261	0.162074666	0.648298664	FALSE
High 30 Min	Faecalibacterium	5HT	-0.097590007	0.818177203	0.999519936	FALSE
High 60 Min	Faecalibacterium	5HT	0.076101943	0.85785883	0.943644713	FALSE
Low Control	Faecalibacterium	UNKN #1	-0.421717356	0.298028698	0.734952479	FALSE
Low 0 Min	Faecalibacterium	UNKN #1	-0.186338998	0.658617762	0.778366447	FALSE
Low 30 Min	Faecalibacterium	UNKN #1	-0.412128781	0.310300121	0.620600242	FALSE
Low 60 Min	Faecalibacterium	UNKN #1	0.222239159	0.596818836	0.734964035	FALSE
High Control	Faecalibacterium	UNKN #1	0.165647289	0.695046064	0.926572417	FALSE
High 0 Min	Faecalibacterium	UNKN #1	0	1	1	FALSE
High 30 Min	Faecalibacterium	UNKN #1	0.395091839	0.332683774	0.999519936	FALSE
High 60 Min	Faecalibacterium	UNKN #1	0.210537295	0.616752782	0.943644713	FALSE
Low Control	Faecalibacterium	UNKN #2	-0.048780488	0.908681575	0.908681575	FALSE
Low 0 Min	Faecalibacterium	UNKN #2	0.439155033	0.27632684	0.718449784	FALSE
Low 30 Min	Faecalibacterium	UNKN #2	-0.617472204	0.102860308	0.617161851	FALSE
Low 60 Min	Faecalibacterium	UNKN #2	-0.797681127	0.017689308	0.122179831	FALSE
High Control	Faecalibacterium	UNKN #2	-0.223606798	0.594503048	0.926572417	FALSE
High 0 Min	Faecalibacterium	UNKN #2	-0.64828891	0.082094461	0.648298664	FALSE
High 30 Min	Faecalibacterium	UNKN #2	0.395091839	0.332683774	0.999519936	FALSE
High 60 Min	Faecalibacterium	UNKN #2	-0.718894632	0.044482886	0.186474441	FALSE
Low Control	Faecalibacterium	Histidine	-0.963925385	0.000114214	0.001484785	TRUE
Low 0 Min	Faecalibacterium	Histidine	-0.658732549	0.075666791	0.466587604	FALSE
Low 30 Min	Faecalibacterium	Histidine	-0.419169192	0.301266633	0.620600242	FALSE
Low 60 Min	Faecalibacterium	Histidine	-0.317167524	0.443989242	0.734964035	FALSE
High Control	Faecalibacterium	Histidine	-0.062347969	0.88340016	0.926572417	FALSE
High 0 Min	Faecalibacterium	Histidine	0.215622173	0.608064774	0.912097161	FALSE
High 30 Min	Faecalibacterium	Histidine	0.219577516	0.60133421	0.999519936	FALSE
High 60 Min	Faecalibacterium	Histidine	-0.101469258	0.811047018	0.943644713	FALSE
Low Control	Faecalibacterium	Histamine	0.578355231	0.133138586	0.576933871	FALSE
Low 0 Min	Faecalibacterium	Histamine	0.463552535	0.247323263	0.718449784	FALSE
Low 30 Min	Faecalibacterium	Histamine	0.335335353	0.416791591	0.706890793	FALSE
Low 60 Min	Faecalibacterium	Histamine	0.219577516	0.60133421	0.734964035	FALSE
High Control	Faecalibacterium	Histamine	-0.592305702	0.121834514	0.576497737	FALSE
High 0 Min	Faecalibacterium	Histamine	0.101469258	0.811047018	0.953122769	FALSE
High 30 Min	Faecalibacterium	Histamine	0	1	1	FALSE
High 60 Min	Faecalibacterium	Histamine	0.672233833	0.067808887	0.186474441	FALSE
Low Control	Sellimonas	L DOPA	-0.684917491	0.060885791	0.395757641	FALSE
Low 0 Min	Sellimonas	L DOPA	-0.514979293	0.191549313	0.311267634	FALSE
Low 30 Min	Sellimonas	L DOPA	-0.023809524	0.976785714	1	FALSE
Low 60 Min	Sellimonas	L DOPA	-0.595238095	0.132291667	0.658253968	FALSE
High Control	Sellimonas	L DOPA	0.58081787	0.131102285	0.401923789	FALSE
High 0 Min	Sellimonas	L DOPA	0.145204467	0.731544342	0.922779067	FALSE
High 30 Min	Sellimonas	L DOPA	-0.088785601	0.834399788	0.834399788	FALSE
High 60 Min	Sellimonas	L DOPA	0.097590007	0.818177203	0.908654488	FALSE
Low Control	Sellimonas	Norepinephrine	0.45297418	0.259701619	0.789357383	FALSE
Low 0 Min	Sellimonas	Norepinephrine	-0.55090808	0.157018422	0.291605641	FALSE
Low 30 Min	Sellimonas	Norepinephrine	0.761904762	0.036755952	0.220535714	FALSE
Low 60 Min	Sellimonas	Norepinephrine	-0.095238095	0.840128968	0.948880546	FALSE
High Control	Sellimonas	Norepinephrine	-0.412393049	0.309958736	0.743900965	FALSE
High 0 Min	Sellimonas	Norepinephrine	-0.384900179	0.346422072	0.844673563	FALSE
High 30 Min	Sellimonas	Norepinephrine	0.279040459	0.503323594	0.712915296	FALSE
High 60 Min	Sellimonas	Norepinephrine	-0.878310066	0.004103934	0.045143271	TRUE
Low Control	Sellimonas	Epinephrine	-0.256756757	0.539320685	0.876396113	FALSE
Low 0 Min	Sellimonas	Epinephrine	0.561432786	0.147604799	0.291605641	FALSE
High 0 Min	Sellimonas	Epinephrine	-0.285714286	0.492726245	0.844673563	FALSE
Low Control	Sellimonas	Dopac	-0.124551042	0.768870752	0.903933104	FALSE
Low 0 Min	Sellimonas	Dopac	0.686026625	0.060301341	0.291605641	FALSE
Low 30 Min	Sellimonas	Dopac	-0.791039852	0.019384841	0.220535714	FALSE
Low 60 Min	Sellimonas	Dopac	0.027277236	0.948880546	0.948880546	FALSE
High Control	Sellimonas	Dopac	1	2.74E-47	3.28E-46	TRUE
High 0 Min	Sellimonas	Dopac	-0.285714286	0.492726245	0.844673563	FALSE
High 30 Min	Sellimonas	Dopac	-0.421074589	0.298843867	0.553744297	FALSE
High 60 Min	Sellimonas	Dopac	0.11697193	0.782669995	0.908654488	FALSE
Low Control	Sellimonas	Dopamine	-0.152203887	0.71899453	0.903933104	FALSE
Low 0 Min	Sellimonas	Dopamine	-0.656626506	0.076938348	0.291605641	FALSE
Low 30 Min	Sellimonas	Dopamine	0.191620202	0.649410201	0.974115302	FALSE
Low 60 Min	Sellimonas	Dopamine	-0.071428571	0.881994048	0.948880546	FALSE
High Control	Sellimonas	Dopamine	-0.082973981	0.845136372	0.846052524	FALSE
High 0 Min	Sellimonas	Dopamine	0.020743495	0.961117102	0.961117102	FALSE
High 30 Min	Sellimonas	Dopamine	-0.421074589	0.298843867	0.553744297	FALSE
High 60 Min	Sellimonas	Dopamine	-0.208624295	0.620031475	0.908654488	FALSE
Low Control	Sellimonas	Salsolinol	-0.124551042	0.768870752	0.903933104	FALSE
Low 0 Min	Sellimonas	Salsolinol	0.070179098	0.868845602	0.941249402	FALSE
Low 30 Min	Sellimonas	Salsolinol	-0.592305702	0.121834514	0.487338055	FALSE
Low 60 Min	Sellimonas	Salsolinol	0.136386181	0.747429395	0.948880546	FALSE
High Control	Sellimonas	Salsolinol	0.263624865	0.528127663	0.831969635	FALSE
High 0 Min	Sellimonas	Salsolinol	0.12448952	0.768982556	0.922779067	FALSE
High 30 Min	Sellimonas	Salsolinol	-0.421074589	0.298843867	0.553744297	FALSE
High 60 Min	Sellimonas	Salsolinol	-0.441893958	0.272991159	0.600580549	FALSE
Low Control	Sellimonas	5 HIAA	0.714550818	0.046409077	0.395757641	FALSE
Low 0 Min	Sellimonas	5 HIAA	-0.385542169	0.34554909	0.449213817	FALSE
Low 30 Min	Sellimonas	5 HIAA	0.261904762	0.53640873	0.919557823	FALSE
Low 60 Min	Sellimonas	5 HIAA	-0.443121717	0.271502387	0.658253968	FALSE
High Control	Sellimonas	5 HIAA	-0.08247861	0.846052524	0.846052524	FALSE
High 0 Min	Sellimonas	5 HIAA	0.30242157	0.466584825	0.844673563	FALSE
High 30 Min	Sellimonas	5 HIAA	-0.190254859	0.65178696	0.716965656	FALSE
High 60 Min	Sellimonas	5 HIAA	-0.048795004	0.908654488	0.908654488	FALSE
Low Control	Sellimonas	HVA	-0.35149982	0.39321139	0.789357383	FALSE
Low 0 Min	Sellimonas	HVA	0.58081787	0.131102285	0.291605641	FALSE
Low 30 Min	Sellimonas	HVA	0.327326835	0.428691507	0.857383014	FALSE
High Control	Sellimonas	HVA	-0.142857143	0.73576486	0.846052524	FALSE
Low Control	Sellimonas	5HT	0.088785601	0.834399788	0.903933104	FALSE
Low 0 Min	Sellimonas	5HT	0.45509798	0.257192085	0.371499679	FALSE
Low 30 Min	Sellimonas	5HT	0	1	1	FALSE
Low 60 Min	Sellimonas	5HT	-0.523809524	0.196626984	0.658253968	FALSE
High Control	Sellimonas	5HT	0.577350269	0.133974596	0.401923789	FALSE
High 0 Min	Sellimonas	5HT	0.591096704	0.122791942	0.73675165	FALSE
High 30 Min	Sellimonas	5HT	-0.190254859	0.65178696	0.716965656	FALSE
High 60 Min	Sellimonas	5HT	-0.609937546	0.108350063	0.542153782	FALSE
Low Control	Sellimonas	UNKN #1	-0.545397261	0.162074666	0.702323552	FALSE
Low 0 Min	Sellimonas	UNKN #1	-0.567115343	0.142654888	0.291605641	FALSE
Low 30 Min	Sellimonas	UNKN #1	-0.036147202	0.932283012	1	FALSE
Low 60 Min	Sellimonas	UNKN #1	-0.337373885	0.413785279	0.758606345	FALSE
High Control	Sellimonas	UNKN #1	-0.58434871	0.128213254	0.401923789	FALSE
High 0 Min	Sellimonas	UNKN #1	-0.206196525	0.624200312	0.922779067	FALSE
High 30 Min	Sellimonas	UNKN #1	0.269585487	0.518483852	0.712915296	FALSE
High 60 Min	Sellimonas	UNKN #1	-0.503152711	0.203720112	0.560230309	FALSE
Low Control	Sellimonas	UNKN #2	0.025674808	0.951880886	0.951880886	FALSE
Low 0 Min	Sellimonas	UNKN #2	0.802409595	0.016540723	0.215029396	FALSE
Low 30 Min	Sellimonas	UNKN #2	-0.45420147	0.258249936	0.718095238	FALSE
Low 60 Min	Sellimonas	UNKN #2	-0.107786364	0.799460427	0.948880546	FALSE
High Control	Sellimonas	UNKN #2	-0.084515425	0.842286562	0.846052524	FALSE
High 0 Min	Sellimonas	UNKN #2	-0.723479355	0.042503182	0.510038188	FALSE
High 30 Min	Sellimonas	UNKN #2	0.577683187	0.133697325	0.553744297	FALSE
High 60 Min	Sellimonas	UNKN #2	-0.148159439	0.72623963	0.908654488	FALSE
Low Control	Sellimonas	Histidine	-0.329775088	0.425038591	0.789357383	FALSE
Low 0 Min	Sellimonas	Histidine	-0.323359091	0.434639449	0.513664803	FALSE
Low 30 Min	Sellimonas	Histidine	-0.428571429	0.299206349	0.718095238	FALSE
Low 60 Min	Sellimonas	Histidine	-0.428571429	0.299206349	0.658253968	FALSE
High Control	Sellimonas	Histidine	-0.24743583	0.554646423	0.831969635	FALSE
High 0 Min	Sellimonas	Histidine	0.288675135	0.488052691	0.844673563	FALSE
High 30 Min	Sellimonas	Histidine	-0.570764576	0.139525273	0.553744297	FALSE
High 60 Min	Sellimonas	Histidine	0.073192505	0.863253393	0.908654488	FALSE
Low Control	Sellimonas	Histamine	0.329775088	0.425038591	0.789357383	FALSE
Low 0 Min	Sellimonas	Histamine	0.023952525	0.95510619	0.95510619	FALSE
Low 30 Min	Sellimonas	Histamine	-0.142857143	0.75203373	1	FALSE
Low 60 Min	Sellimonas	Histamine	-0.619047619	0.114980159	0.658253968	FALSE
High Control	Sellimonas	Histamine	0.24743583	0.554646423	0.831969635	FALSE
High 0 Min	Sellimonas	Histamine	0.068732175	0.87153247	0.950762694	FALSE
High 30 Min	Sellimonas	Histamine	-0.418560689	0.302042344	0.553744297	FALSE
High 60 Min	Sellimonas	Histamine	-0.561142542	0.147860122	0.542153782	FALSE
Low Control	Blautia	L DOPA	-0.144588808	0.732650741	0.865859967	FALSE
Low 0 Min	Blautia	L DOPA	-0.595238095	0.132291667	0.343958333	FALSE
Low 30 Min	Blautia	L DOPA	0.587430861	0.125720765	0.377162296	FALSE
Low 60 Min	Blautia	L DOPA	0.545544726	0.161938228	0.471416705	FALSE
High Control	Blautia	L DOPA	-0.414869907	0.306767817	0.739528564	FALSE
High 0 Min	Blautia	L DOPA	0.27441065	0.510725853	0.76608878	FALSE
High 30 Min	Blautia	L DOPA	0.577350269	0.133974596	0.491240186	FALSE
High 60 Min	Blautia	L DOPA	0.463552535	0.247323263	0.553968187	FALSE
Low Control	Blautia	Norepinephrine	0.424250216	0.294826943	0.638791711	FALSE
Low 0 Min	Blautia	Norepinephrine	-0.142857143	0.75203373	0.916556901	FALSE
Low 30 Min	Blautia	Norepinephrine	0.702362986	0.052078819	0.377162296	FALSE
Low 60 Min	Blautia	Norepinephrine	0.381881308	0.350540725	0.471416705	FALSE
High Control	Blautia	Norepinephrine	0.24743583	0.554646423	0.739528564	FALSE
High 0 Min	Blautia	Norepinephrine	-0.545544726	0.161938228	0.647752914	FALSE
High 30 Min	Blautia	Norepinephrine	-0.24743583	0.554646423	0.930657776	FALSE
High 60 Min	Blautia	Norepinephrine	-0.561142542	0.147860122	0.553968187	FALSE
Low Control	Blautia	Epinephrine	-0.507077464	0.199637285	0.614152144	FALSE
Low 0 Min	Blautia	Epinephrine	0.393193374	0.335223335	0.668331916	FALSE
High 0 Min	Blautia	Epinephrine	-0.283473355	0.496274922	0.76608878	FALSE
Low Control	Blautia	Dopac	-0.75724475	0.0295687	0.384393097	FALSE
Low 0 Min	Blautia	Dopac	-0.109108945	0.797038574	0.916556901	FALSE
Low 30 Min	Blautia	Dopac	-0.263342581	0.528586007	0.792879011	FALSE
Low 60 Min	Blautia	Dopac	-0.5625	0.146668077	0.471416705	FALSE
High Control	Blautia	Dopac	-0.142857143	0.73576486	0.802652574	FALSE
High 0 Min	Blautia	Dopac	-0.283473355	0.496274922	0.76608878	FALSE
High 30 Min	Blautia	Dopac	0.082973981	0.845136372	0.930657776	FALSE
High 60 Min	Blautia	Dopac	0.272934504	0.513094559	0.657260018	FALSE
Low Control	Blautia	Dopamine	0.204834144	0.626543548	0.865859967	FALSE
Low 0 Min	Blautia	Dopamine	-0.898219696	0.002438797	0.029662698	TRUE
Low 30 Min	Blautia	Dopamine	0.590959006	0.122901255	0.377162296	FALSE
Low 60 Min	Blautia	Dopamine	0.518267489	0.188235824	0.471416705	FALSE
High Control	Blautia	Dopamine	0.248921944	0.552192641	0.739528564	FALSE
High 0 Min	Blautia	Dopamine	-0.301851715	0.467467131	0.76608878	FALSE
High 30 Min	Blautia	Dopamine	0.082973981	0.845136372	0.930657776	FALSE
High 60 Min	Blautia	Dopamine	-0.380432538	0.35252521	0.553968187	FALSE
Low Control	Blautia	Salsolinol	-0.473277969	0.236212363	0.614152144	FALSE
Low 0 Min	Blautia	Salsolinol	-0.583448233	0.12894663	0.343958333	FALSE
Low 30 Min	Blautia	Salsolinol	-0.535045244	0.171808598	0.391590716	FALSE
Low 60 Min	Blautia	Salsolinol	-0.5625	0.146668077	0.471416705	FALSE
[truncated: 3,221 more rows]
