# Supplementary material for: Japanese quail (Coturnix japonica) as a novel model to study the relationship between the avian microbiome and microbial endocrinology-based host-microbe interactions
Source: Microbiome. 2021 Feb 2;9:38. doi: 10.1186/s40168-020-00962-2 (PMC7856774; doi:10.1186/s40168-020-00962-2)
Supplement: Supplementary file 21 — Additional file 20: Supplemental Table 11. Title of data (Spearman correlations between microbial relative abundances and lung chemical levels). Description of data. (Spearman correlation coefficients between microbial relative abundances at the genus level and lung chemical levels for each stress group. Correlation pvalues and adjusted pvalues are also presented). [file 40168_2020_962_MOESM21_ESM.csv]

Group	Genus	Chemical	Correlation	Pvalue	AdjPvalue	Significant
Low Control	Bacteroides	L DOPA	-0.658694444	0.075689688	0.287674333	FALSE
Low 0 Min	Bacteroides	L DOPA	0.365962527	0.372624727	0.638785246	FALSE
Low 30 Min	Bacteroides	L DOPA	0	1	1	FALSE
Low 60 Min	Bacteroides	L DOPA	-0.215572727	0.608149066	0.868784381	FALSE
High Control	Bacteroides	L DOPA	-0.233804882	0.577329946	0.941586638	FALSE
High 0 Min	Bacteroides	L DOPA	0.109108945	0.797038574	0.894579091	FALSE
High 30 Min	Bacteroides	L DOPA	-0.136386181	0.747429395	0.962175325	FALSE
High 60 Min	Bacteroides	L DOPA	0.43643578	0.279658291	0.743900965	FALSE
Low Control	Bacteroides	Norepinephrine	0	1	1	FALSE
Low 0 Min	Bacteroides	Norepinephrine	-0.547619048	0.170982143	0.512946429	FALSE
Low 30 Min	Bacteroides	Norepinephrine	0.619047619	0.114980159	0.890660257	FALSE
Low 60 Min	Bacteroides	Norepinephrine	0.666666667	0.083085317	0.383267196	FALSE
High Control	Bacteroides	Norepinephrine	-0.166666667	0.703323413	0.941586638	FALSE
High 0 Min	Bacteroides	Norepinephrine	0.166666667	0.703323413	0.894579091	FALSE
High 30 Min	Bacteroides	Norepinephrine	0.023809524	0.976785714	0.976785714	FALSE
High 60 Min	Bacteroides	Norepinephrine	-0.619047619	0.114980159	0.529166667	FALSE
Low Control	Bacteroides	Epinephrine	0.683130051	0.06183473	0.287674333	FALSE
Low 0 Min	Bacteroides	Epinephrine	-0.428571429	0.299206349	0.638785246	FALSE
Low 30 Min	Bacteroides	Epinephrine	-0.142857143	0.75203373	1	FALSE
Low 60 Min	Bacteroides	Epinephrine	0.357142857	0.389384921	0.778769841	FALSE
High Control	Bacteroides	Epinephrine	0.048795004	0.908654488	0.941586638	FALSE
High 0 Min	Bacteroides	Epinephrine	0.073192505	0.863253393	0.894579091	FALSE
High 30 Min	Bacteroides	Epinephrine	0.642857143	0.096180556	0.962175325	FALSE
High 60 Min	Bacteroides	Epinephrine	-0.595238095	0.132291667	0.529166667	FALSE
Low Control	Bacteroides	Dopac	-0.21821789	0.603645057	0.804860075	FALSE
Low 0 Min	Bacteroides	Dopac	0.063418286	0.881409155	0.934871032	FALSE
Low 30 Min	Bacteroides	Dopac	-0.545544726	0.161938228	0.890660257	FALSE
Low 60 Min	Bacteroides	Dopac	0	1	1	FALSE
High 0 Min	Bacteroides	Dopac	-0.577350269	0.133974596	0.321539031	FALSE
High 30 Min	Bacteroides	Dopac	-0.393193374	0.335223335	0.962175325	FALSE
High 60 Min	Bacteroides	Dopac	0.608815547	0.109181492	0.529166667	FALSE
Low Control	Bacteroides	Dopamine	-0.627376434	0.095891444	0.287674333	FALSE
Low 0 Min	Bacteroides	Dopamine	-0.24743583	0.554646423	0.739528564	FALSE
Low 30 Min	Bacteroides	Dopamine	0.412393049	0.309958736	0.914795918	FALSE
High 30 Min	Bacteroides	Dopamine	-0.412393049	0.309958736	0.962175325	FALSE
High 60 Min	Bacteroides	Dopamine	0.24743583	0.554646423	0.825462963	FALSE
Low Control	Bacteroides	Salsolinol	-0.472498736	0.237093034	0.4064452	FALSE
Low 0 Min	Bacteroides	Salsolinol	0.621499205	0.099992966	0.399971863	FALSE
Low 30 Min	Bacteroides	Salsolinol	-0.253673145	0.544373792	0.914795918	FALSE
Low 60 Min	Bacteroides	Salsolinol	-0.681930907	0.062476239	0.383267196	FALSE
High Control	Bacteroides	Salsolinol	-0.658732549	0.075666791	0.831274802	FALSE
High 0 Min	Bacteroides	Salsolinol	-0.73055202	0.039555628	0.237333767	FALSE
High 30 Min	Bacteroides	Salsolinol	-0.323359091	0.434639449	0.962175325	FALSE
High 60 Min	Bacteroides	Salsolinol	0.023809524	0.976785714	0.976785714	FALSE
Low Control	Bacteroides	5 HIAA	-0.714285714	0.057589286	0.287674333	FALSE
Low 0 Min	Bacteroides	5 HIAA	-0.047619048	0.934871032	0.934871032	FALSE
Low 30 Min	Bacteroides	5 HIAA	0.238095238	0.582142857	0.914795918	FALSE
Low 60 Min	Bacteroides	5 HIAA	-0.619047619	0.114980159	0.383267196	FALSE
High Control	Bacteroides	5 HIAA	-0.261904762	0.53640873	0.941586638	FALSE
High 0 Min	Bacteroides	5 HIAA	0.595238095	0.132291667	0.321539031	FALSE
High 30 Min	Bacteroides	5 HIAA	0.214285714	0.619097222	0.962175325	FALSE
High 60 Min	Bacteroides	5 HIAA	-0.214285714	0.619097222	0.825462963	FALSE
High Control	Bacteroides	HVA	-0.031173984	0.941586638	0.941586638	FALSE
High 0 Min	Bacteroides	HVA	-0.577350269	0.133974596	0.321539031	FALSE
Low Control	Bacteroides	5HT	-0.142857143	0.75203373	0.902440476	FALSE
Low 0 Min	Bacteroides	5HT	0.380952381	0.359871032	0.638785246	FALSE
Low 30 Min	Bacteroides	5HT	0.047619048	0.934871032	1	FALSE
Low 60 Min	Bacteroides	5HT	0.119047619	0.793005952	0.881117725	FALSE
High Control	Bacteroides	5HT	-0.571428571	0.151140873	0.831274802	FALSE
High 0 Min	Bacteroides	5HT	-0.30952381	0.461805556	0.894579091	FALSE
High 30 Min	Bacteroides	5HT	-0.30952381	0.461805556	0.962175325	FALSE
High 60 Min	Bacteroides	5HT	-0.214285714	0.619097222	0.825462963	FALSE
Low Control	Bacteroides	UNKN #1	-0.536110964	0.170792318	0.341584636	FALSE
Low 0 Min	Bacteroides	UNKN #1	0.08247861	0.846052524	0.934871032	FALSE
High Control	Bacteroides	UNKN #1	-0.109108945	0.797038574	0.941586638	FALSE
High 0 Min	Bacteroides	UNKN #1	0.056343617	0.894579091	0.894579091	FALSE
High 30 Min	Bacteroides	UNKN #1	0.130410133	0.758239181	0.962175325	FALSE
High 60 Min	Bacteroides	UNKN #1	0.281718085	0.49906138	0.825462963	FALSE
Low Control	Bacteroides	UNKN #2	-0.577350269	0.133974596	0.321539031	FALSE
Low 0 Min	Bacteroides	UNKN #2	-0.325407013	0.431565173	0.647347759	FALSE
Low 30 Min	Bacteroides	UNKN #2	-0.24743583	0.554646423	0.914795918	FALSE
Low 60 Min	Bacteroides	UNKN #2	-0.234738239	0.575766727	0.868784381	FALSE
High Control	Bacteroides	UNKN #2	-0.08247861	0.846052524	0.941586638	FALSE
High 0 Min	Bacteroides	UNKN #2	0.13746435	0.745482922	0.894579091	FALSE
High 30 Min	Bacteroides	UNKN #2	0.21821789	0.603645057	0.962175325	FALSE
High 60 Min	Bacteroides	UNKN #2	-0.412393049	0.309958736	0.743900965	FALSE
Low Control	Bacteroides	Histidine	-0.238095238	0.582142857	0.804860075	FALSE
Low 0 Min	Bacteroides	Histidine	-0.69047619	0.069394841	0.399971863	FALSE
Low 30 Min	Bacteroides	Histidine	0.047619048	0.934871032	1	FALSE
Low 60 Min	Bacteroides	Histidine	-0.142857143	0.75203373	0.881117725	FALSE
High Control	Bacteroides	Histidine	-0.333333333	0.427876984	0.941586638	FALSE
High 0 Min	Bacteroides	Histidine	0.761904762	0.036755952	0.237333767	FALSE
High 30 Min	Bacteroides	Histidine	0.071428571	0.881994048	0.962175325	FALSE
High 60 Min	Bacteroides	Histidine	0.023809524	0.976785714	0.976785714	FALSE
Low Control	Bacteroides	Histamine	0.071428571	0.881994048	0.962175325	FALSE
Low 0 Min	Bacteroides	Histamine	-0.714285714	0.057589286	0.399971863	FALSE
Low 30 Min	Bacteroides	Histamine	-0.238095238	0.582142857	0.914795918	FALSE
Low 60 Min	Bacteroides	Histamine	-0.428571429	0.299206349	0.748015873	FALSE
High Control	Bacteroides	Histamine	-0.238095238	0.582142857	0.941586638	FALSE
High 0 Min	Bacteroides	Histamine	0.261904762	0.53640873	0.894579091	FALSE
High 30 Min	Bacteroides	Histamine	0.071428571	0.881994048	0.962175325	FALSE
High 60 Min	Bacteroides	Histamine	-0.095238095	0.840128968	0.976785714	FALSE
Low Control	Megamonas	L DOPA	-0.035928788	0.932691475	0.976785714	FALSE
Low 0 Min	Megamonas	L DOPA	0.414757531	0.306912248	0.934871032	FALSE
Low 30 Min	Megamonas	L DOPA	0.119762626	0.777583044	0.85785883	FALSE
Low 60 Min	Megamonas	L DOPA	-0.143715151	0.734221475	0.881117725	FALSE
High Control	Megamonas	L DOPA	0.233804882	0.577329946	0.731041667	FALSE
High 0 Min	Megamonas	L DOPA	-0.592305702	0.121834514	0.229670736	FALSE
High 30 Min	Megamonas	L DOPA	0.354604072	0.388751488	0.466501785	FALSE
High 60 Min	Megamonas	L DOPA	0.163663418	0.69856686	0.975904463	FALSE
Low Control	Megamonas	Norepinephrine	-0.404761905	0.326835317	0.976785714	FALSE
Low 0 Min	Megamonas	Norepinephrine	0.047619048	0.934871032	0.934871032	FALSE
Low 30 Min	Megamonas	Norepinephrine	-0.404761905	0.326835317	0.599198082	FALSE
Low 60 Min	Megamonas	Norepinephrine	0.69047619	0.069394841	0.346974206	FALSE
High Control	Megamonas	Norepinephrine	-0.333333333	0.427876984	0.731041667	FALSE
High 0 Min	Megamonas	Norepinephrine	0.333333333	0.427876984	0.513452381	FALSE
High 30 Min	Megamonas	Norepinephrine	0.166666667	0.703323413	0.767261905	FALSE
High 60 Min	Megamonas	Norepinephrine	-0.452380952	0.267460317	0.975904463	FALSE
Low Control	Megamonas	Epinephrine	-0.097590007	0.818177203	0.976785714	FALSE
Low 0 Min	Megamonas	Epinephrine	0.238095238	0.582142857	0.934871032	FALSE
Low 30 Min	Megamonas	Epinephrine	-0.095238095	0.840128968	0.85785883	FALSE
Low 60 Min	Megamonas	Epinephrine	0.738095238	0.045833333	0.346974206	FALSE
High Control	Megamonas	Epinephrine	-0.121987509	0.773532403	0.773532403	FALSE
High 0 Min	Megamonas	Epinephrine	-0.585540044	0.12724659	0.229670736	FALSE
High 30 Min	Megamonas	Epinephrine	0.404761905	0.326835317	0.435780423	FALSE
High 60 Min	Megamonas	Epinephrine	-0.023809524	0.976785714	0.976785714	FALSE
Low Control	Megamonas	Dopac	0.327326835	0.428691507	0.976785714	FALSE
Low 0 Min	Megamonas	Dopac	0.317091431	0.444104661	0.934871032	FALSE
Low 30 Min	Megamonas	Dopac	0.518267489	0.188235824	0.599198082	FALSE
Low 60 Min	Megamonas	Dopac	-0.163663418	0.69856686	0.881117725	FALSE
High 0 Min	Megamonas	Dopac	-0.577350269	0.133974596	0.229670736	FALSE
High 30 Min	Megamonas	Dopac	0.114152915	0.787815408	0.787815408	FALSE
High 60 Min	Megamonas	Dopac	0.152203887	0.71899453	0.975904463	FALSE
Low Control	Megamonas	Dopamine	0.054554473	0.897913138	0.976785714	FALSE
Low 0 Min	Megamonas	Dopamine	-0.08247861	0.846052524	0.934871032	FALSE
Low 30 Min	Megamonas	Dopamine	0.412393049	0.309958736	0.599198082	FALSE
High 30 Min	Megamonas	Dopamine	-0.577350269	0.133974596	0.435780423	FALSE
High 60 Min	Megamonas	Dopamine	0.412393049	0.309958736	0.975904463	FALSE
Low Control	Megamonas	Salsolinol	-0.076621417	0.856896144	0.976785714	FALSE
Low 0 Min	Megamonas	Salsolinol	0.45661166	0.255410932	0.934871032	FALSE
Low 30 Min	Megamonas	Salsolinol	-0.076101943	0.85785883	0.85785883	FALSE
Low 60 Min	Megamonas	Salsolinol	-0.43643578	0.279658291	0.881117725	FALSE
High Control	Megamonas	Salsolinol	-0.26837252	0.520440978	0.731041667	FALSE
High 0 Min	Megamonas	Salsolinol	-0.107786364	0.799460427	0.799460427	FALSE
High 30 Min	Megamonas	Salsolinol	0.802409595	0.016540723	0.099244337	FALSE
High 60 Min	Megamonas	Salsolinol	0.404761905	0.326835317	0.975904463	FALSE
Low Control	Megamonas	5 HIAA	0.19047619	0.664583333	0.976785714	FALSE
Low 0 Min	Megamonas	5 HIAA	0.047619048	0.934871032	0.934871032	FALSE
Low 30 Min	Megamonas	5 HIAA	0.142857143	0.75203373	0.85785883	FALSE
Low 60 Min	Megamonas	5 HIAA	-0.357142857	0.389384921	0.881117725	FALSE
High Control	Megamonas	5 HIAA	0.214285714	0.619097222	0.731041667	FALSE
High 0 Min	Megamonas	5 HIAA	0.523809524	0.196626984	0.294940476	FALSE
High 30 Min	Megamonas	5 HIAA	0.404761905	0.326835317	0.435780423	FALSE
High 60 Min	Megamonas	5 HIAA	0.214285714	0.619097222	0.975904463	FALSE
High Control	Megamonas	HVA	-0.514370741	0.192165912	0.731041667	FALSE
High 0 Min	Megamonas	HVA	-0.577350269	0.133974596	0.229670736	FALSE
Low Control	Megamonas	5HT	-0.023809524	0.976785714	0.976785714	FALSE
Low 0 Min	Megamonas	5HT	0.119047619	0.793005952	0.934871032	FALSE
Low 30 Min	Megamonas	5HT	0.80952381	0.021775794	0.23953373	FALSE
Low 60 Min	Megamonas	5HT	0.30952381	0.461805556	0.881117725	FALSE
High Control	Megamonas	5HT	-0.19047619	0.664583333	0.731041667	FALSE
High 0 Min	Megamonas	5HT	-0.19047619	0.664583333	0.725	FALSE
High 30 Min	Megamonas	5HT	0.547619048	0.170982143	0.435780423	FALSE
High 60 Min	Megamonas	5HT	0.238095238	0.582142857	0.975904463	FALSE
Low Control	Megamonas	UNKN #1	-0.19245009	0.647966811	0.976785714	FALSE
Low 0 Min	Megamonas	UNKN #1	-0.16495722	0.6962702	0.934871032	FALSE
High Control	Megamonas	UNKN #1	-0.21821789	0.603645057	0.731041667	FALSE
High 0 Min	Megamonas	UNKN #1	0.845154255	0.008237354	0.09884825	FALSE
High 30 Min	Megamonas	UNKN #1	0.443394451	0.271172217	0.435780423	FALSE
High 60 Min	Megamonas	UNKN #1	-0.056343617	0.894579091	0.975904463	FALSE
Low Control	Megamonas	UNKN #2	-0.24743583	0.554646423	0.976785714	FALSE
Low 0 Min	Megamonas	UNKN #2	-0.375469631	0.359362007	0.934871032	FALSE
Low 30 Min	Megamonas	UNKN #2	0.577350269	0.133974596	0.599198082	FALSE
Low 60 Min	Megamonas	UNKN #2	-0.143451146	0.734696285	0.881117725	FALSE
High Control	Megamonas	UNKN #2	-0.412393049	0.309958736	0.731041667	FALSE
High 0 Min	Megamonas	UNKN #2	0.32991444	0.424831068	0.513452381	FALSE
High 30 Min	Megamonas	UNKN #2	0.43643578	0.279658291	0.435780423	FALSE
High 60 Min	Megamonas	UNKN #2	0.08247861	0.846052524	0.975904463	FALSE
Low Control	Megamonas	Histidine	-0.071428571	0.881994048	0.976785714	FALSE
Low 0 Min	Megamonas	Histidine	0.071428571	0.881994048	0.934871032	FALSE
Low 30 Min	Megamonas	Histidine	-0.476190476	0.243055556	0.599198082	FALSE
Low 60 Min	Megamonas	Histidine	0.023809524	0.976785714	0.976785714	FALSE
High Control	Megamonas	Histidine	-0.333333333	0.427876984	0.731041667	FALSE
High 0 Min	Megamonas	Histidine	0.666666667	0.083085317	0.229670736	FALSE
High 30 Min	Megamonas	Histidine	0.928571429	0.002232143	0.026785714	TRUE
High 60 Min	Megamonas	Histidine	-0.071428571	0.881994048	0.975904463	FALSE
Low Control	Megamonas	Histamine	-0.523809524	0.196626984	0.976785714	FALSE
Low 0 Min	Megamonas	Histamine	-0.476190476	0.243055556	0.934871032	FALSE
Low 30 Min	Megamonas	Histamine	-0.333333333	0.427876984	0.672378118	FALSE
Low 60 Min	Megamonas	Histamine	-0.119047619	0.793005952	0.881117725	FALSE
High Control	Megamonas	Histamine	-0.595238095	0.132291667	0.731041667	FALSE
High 0 Min	Megamonas	Histamine	0.714285714	0.057589286	0.229670736	FALSE
High 30 Min	Megamonas	Histamine	0.452380952	0.267460317	0.435780423	FALSE
High 60 Min	Megamonas	Histamine	-0.071428571	0.881994048	0.975904463	FALSE
Low Control	Lachnospiraceae_unclassified	L DOPA	-0.419169192	0.301266633	0.602533265	FALSE
Low 0 Min	Lachnospiraceae_unclassified	L DOPA	-0.097590007	0.818177203	0.892556948	FALSE
Low 30 Min	Lachnospiraceae_unclassified	L DOPA	0.443121717	0.271502387	0.497754376	FALSE
Low 60 Min	Lachnospiraceae_unclassified	L DOPA	-0.011976263	0.977546655	0.977546655	FALSE
High Control	Lachnospiraceae_unclassified	L DOPA	0.514370741	0.192165912	0.680138973	FALSE
High 0 Min	Lachnospiraceae_unclassified	L DOPA	0.109108945	0.797038574	0.916504329	FALSE
High 30 Min	Lachnospiraceae_unclassified	L DOPA	-0.21821789	0.603645057	0.865730124	FALSE
High 60 Min	Lachnospiraceae_unclassified	L DOPA	0.763762616	0.027396044	0.217605408	FALSE
Low Control	Lachnospiraceae_unclassified	Norepinephrine	-0.166666667	0.703323413	0.93776455	FALSE
Low 0 Min	Lachnospiraceae_unclassified	Norepinephrine	0.214285714	0.619097222	0.825462963	FALSE
Low 30 Min	Lachnospiraceae_unclassified	Norepinephrine	0.595238095	0.132291667	0.36843014	FALSE
Low 60 Min	Lachnospiraceae_unclassified	Norepinephrine	-0.238095238	0.582142857	0.881117725	FALSE
High Control	Lachnospiraceae_unclassified	Norepinephrine	0	1	1	FALSE
High 0 Min	Lachnospiraceae_unclassified	Norepinephrine	0.285714286	0.500793651	0.858503401	FALSE
High 30 Min	Lachnospiraceae_unclassified	Norepinephrine	0.119047619	0.793005952	0.865730124	FALSE
High 60 Min	Lachnospiraceae_unclassified	Norepinephrine	-0.738095238	0.045833333	0.217605408	FALSE
Low Control	Lachnospiraceae_unclassified	Epinephrine	0.683130051	0.06183473	0.371008379	FALSE
Low 0 Min	Lachnospiraceae_unclassified	Epinephrine	0.357142857	0.389384921	0.791666667	FALSE
Low 30 Min	Lachnospiraceae_unclassified	Epinephrine	-0.5	0.216170635	0.475575397	FALSE
Low 60 Min	Lachnospiraceae_unclassified	Epinephrine	0.166666667	0.703323413	0.881117725	FALSE
High Control	Lachnospiraceae_unclassified	Epinephrine	0.463552535	0.247323263	0.680138973	FALSE
High 0 Min	Lachnospiraceae_unclassified	Epinephrine	-0.024397502	0.954272834	0.954272834	FALSE
High 30 Min	Lachnospiraceae_unclassified	Epinephrine	0.166666667	0.703323413	0.865730124	FALSE
High 60 Min	Lachnospiraceae_unclassified	Epinephrine	-0.047619048	0.934871032	0.934871032	FALSE
Low Control	Lachnospiraceae_unclassified	Dopac	-0.21821789	0.603645057	0.905467585	FALSE
Low 0 Min	Lachnospiraceae_unclassified	Dopac	0.45661166	0.255410932	0.791666667	FALSE
Low 30 Min	Lachnospiraceae_unclassified	Dopac	-0.272772363	0.513354991	0.598811171	FALSE
Low 60 Min	Lachnospiraceae_unclassified	Dopac	0.545544726	0.161938228	0.881117725	FALSE
High 0 Min	Lachnospiraceae_unclassified	Dopac	-0.577350269	0.133974596	0.401923789	FALSE
High 30 Min	Lachnospiraceae_unclassified	Dopac	-0.126836572	0.764719724	0.865730124	FALSE
High 60 Min	Lachnospiraceae_unclassified	Dopac	0.697601148	0.054401352	0.217605408	FALSE
Low Control	Lachnospiraceae_unclassified	Dopamine	0.054554473	0.897913138	0.979541605	FALSE
Low 0 Min	Lachnospiraceae_unclassified	Dopamine	-0.577350269	0.133974596	0.791666667	FALSE
Low 30 Min	Lachnospiraceae_unclassified	Dopamine	0.08247861	0.846052524	0.846052524	FALSE
High 30 Min	Lachnospiraceae_unclassified	Dopamine	-0.577350269	0.133974596	0.865730124	FALSE
High 60 Min	Lachnospiraceae_unclassified	Dopamine	0.08247861	0.846052524	0.934871032	FALSE
Low Control	Lachnospiraceae_unclassified	Salsolinol	-0.766214166	0.026605172	0.319262059	FALSE
Low 0 Min	Lachnospiraceae_unclassified	Salsolinol	0.317091431	0.444104661	0.791666667	FALSE
Low 30 Min	Lachnospiraceae_unclassified	Salsolinol	0.253673145	0.544373792	0.598811171	FALSE
Low 60 Min	Lachnospiraceae_unclassified	Salsolinol	0.136386181	0.747429395	0.881117725	FALSE
High Control	Lachnospiraceae_unclassified	Salsolinol	-0.048795004	0.908654488	1	FALSE
High 0 Min	Lachnospiraceae_unclassified	Salsolinol	-0.682646969	0.062092692	0.401923789	FALSE
High 30 Min	Lachnospiraceae_unclassified	Salsolinol	-0.071857576	0.865730124	0.865730124	FALSE
High 60 Min	Lachnospiraceae_unclassified	Salsolinol	0.523809524	0.196626984	0.479092015	FALSE
Low Control	Lachnospiraceae_unclassified	5 HIAA	-0.238095238	0.582142857	0.905467585	FALSE
Low 0 Min	Lachnospiraceae_unclassified	5 HIAA	-0.047619048	0.934871032	0.934871032	FALSE
Low 30 Min	Lachnospiraceae_unclassified	5 HIAA	0.785714286	0.027926587	0.252083333	FALSE
Low 60 Min	Lachnospiraceae_unclassified	5 HIAA	-0.30952381	0.461805556	0.881117725	FALSE
High Control	Lachnospiraceae_unclassified	5 HIAA	0.047619048	0.934871032	1	FALSE
High 0 Min	Lachnospiraceae_unclassified	5 HIAA	0.357142857	0.389384921	0.778769841	FALSE
High 30 Min	Lachnospiraceae_unclassified	5 HIAA	-0.095238095	0.840128968	0.865730124	FALSE
High 60 Min	Lachnospiraceae_unclassified	5 HIAA	0.333333333	0.427876984	0.641815476	FALSE
High Control	Lachnospiraceae_unclassified	HVA	-0.763762616	0.027396044	0.301356483	FALSE
High 0 Min	Lachnospiraceae_unclassified	HVA	-0.577350269	0.133974596	0.401923789	FALSE
Low Control	Lachnospiraceae_unclassified	5HT	0.452380952	0.267460317	0.602533265	FALSE
Low 0 Min	Lachnospiraceae_unclassified	5HT	-0.428571429	0.299206349	0.791666667	FALSE
Low 30 Min	Lachnospiraceae_unclassified	5HT	0.261904762	0.53640873	0.598811171	FALSE
Low 60 Min	Lachnospiraceae_unclassified	5HT	-0.19047619	0.664583333	0.881117725	FALSE
High Control	Lachnospiraceae_unclassified	5HT	0.261904762	0.53640873	0.983416005	FALSE
High 0 Min	Lachnospiraceae_unclassified	5HT	-0.595238095	0.132291667	0.401923789	FALSE
High 30 Min	Lachnospiraceae_unclassified	5HT	-0.285714286	0.500793651	0.865730124	FALSE
High 60 Min	Lachnospiraceae_unclassified	5HT	0.476190476	0.243055556	0.486111111	FALSE
Low Control	Lachnospiraceae_unclassified	UNKN #1	-0.577350269	0.133974596	0.535898385	FALSE
Low 0 Min	Lachnospiraceae_unclassified	UNKN #1	-0.577350269	0.133974596	0.791666667	FALSE
High Control	Lachnospiraceae_unclassified	UNKN #1	0	1	1	FALSE
High 0 Min	Lachnospiraceae_unclassified	UNKN #1	0.169030851	0.689052226	0.916504329	FALSE
High 30 Min	Lachnospiraceae_unclassified	UNKN #1	0.495558504	0.211743353	0.865730124	FALSE
High 60 Min	Lachnospiraceae_unclassified	UNKN #1	-0.507092553	0.199621673	0.479092015	FALSE
Low Control	Lachnospiraceae_unclassified	UNKN #2	0.08247861	0.846052524	0.979541605	FALSE
Low 0 Min	Lachnospiraceae_unclassified	UNKN #2	0.150187852	0.722603742	0.86712449	FALSE
Low 30 Min	Lachnospiraceae_unclassified	UNKN #2	-0.577350269	0.133974596	0.36843014	FALSE
Low 60 Min	Lachnospiraceae_unclassified	UNKN #2	-0.352107358	0.392336778	0.881117725	FALSE
High Control	Lachnospiraceae_unclassified	UNKN #2	0.08247861	0.846052524	1	FALSE
High 0 Min	Lachnospiraceae_unclassified	UNKN #2	-0.123717915	0.770385093	0.916504329	FALSE
High 30 Min	Lachnospiraceae_unclassified	UNKN #2	0.327326835	0.428691507	0.865730124	FALSE
High 60 Min	Lachnospiraceae_unclassified	UNKN #2	0.24743583	0.554646423	0.739528564	FALSE
Low Control	Lachnospiraceae_unclassified	Histidine	-0.452380952	0.267460317	0.602533265	FALSE
Low 0 Min	Lachnospiraceae_unclassified	Histidine	0.214285714	0.619097222	0.825462963	FALSE
Low 30 Min	Lachnospiraceae_unclassified	Histidine	0.333333333	0.427876984	0.598811171	FALSE
Low 60 Min	Lachnospiraceae_unclassified	Histidine	0.119047619	0.793005952	0.881117725	FALSE
High Control	Lachnospiraceae_unclassified	Histidine	0.404761905	0.326835317	0.719037698	FALSE
High 0 Min	Lachnospiraceae_unclassified	Histidine	0.523809524	0.196626984	0.471904762	FALSE
High 30 Min	Lachnospiraceae_unclassified	Histidine	0.166666667	0.703323413	0.865730124	FALSE
High 60 Min	Lachnospiraceae_unclassified	Histidine	-0.404761905	0.326835317	0.560289116	FALSE
Low Control	Lachnospiraceae_unclassified	Histamine	0	1	1	FALSE
Low 0 Min	Lachnospiraceae_unclassified	Histamine	-0.30952381	0.461805556	0.791666667	FALSE
Low 30 Min	Lachnospiraceae_unclassified	Histamine	-0.738095238	0.045833333	0.252083333	FALSE
Low 60 Min	Lachnospiraceae_unclassified	Histamine	0.142857143	0.75203373	0.881117725	FALSE
High Control	Lachnospiraceae_unclassified	Histamine	0.476190476	0.243055556	0.680138973	FALSE
High 0 Min	Lachnospiraceae_unclassified	Histamine	0.095238095	0.840128968	0.916504329	FALSE
High 30 Min	Lachnospiraceae_unclassified	Histamine	-0.261904762	0.53640873	0.865730124	FALSE
High 60 Min	Lachnospiraceae_unclassified	Histamine	-0.071428571	0.881994048	0.934871032	FALSE
Low Control	Megasphaera	L DOPA	0.179643939	0.670344277	0.976785714	FALSE
Low 0 Min	Megasphaera	L DOPA	-0.195180015	0.643225539	0.771870646	FALSE
Low 30 Min	Megasphaera	L DOPA	0.035928788	0.932691475	0.932691475	FALSE
Low 60 Min	Megasphaera	L DOPA	0.167667677	0.691465352	0.703323413	FALSE
High Control	Megasphaera	L DOPA	-0.077934961	0.854462578	0.854462578	FALSE
High 0 Min	Megasphaera	L DOPA	0.109108945	0.797038574	0.934871032	FALSE
High 30 Min	Megasphaera	L DOPA	-0.518267489	0.188235824	0.643037261	FALSE
High 60 Min	Megasphaera	L DOPA	0	1	1	FALSE
Low Control	Megasphaera	Norepinephrine	-0.071428571	0.881994048	0.976785714	FALSE
Low 0 Min	Megasphaera	Norepinephrine	0.261904762	0.53640873	0.771870646	FALSE
Low 30 Min	Megasphaera	Norepinephrine	-0.166666667	0.703323413	0.930657776	FALSE
Low 60 Min	Megasphaera	Norepinephrine	-0.428571429	0.299206349	0.703323413	FALSE
High Control	Megasphaera	Norepinephrine	0.166666667	0.703323413	0.854462578	FALSE
High 0 Min	Megasphaera	Norepinephrine	0.047619048	0.934871032	0.934871032	FALSE
High 30 Min	Megasphaera	Norepinephrine	0.428571429	0.299206349	0.643037261	FALSE
High 60 Min	Megasphaera	Norepinephrine	-0.095238095	0.840128968	1	FALSE
Low Control	Megasphaera	Epinephrine	0.048795004	0.908654488	0.976785714	FALSE
Low 0 Min	Megasphaera	Epinephrine	0.428571429	0.299206349	0.771870646	FALSE
Low 30 Min	Megasphaera	Epinephrine	-0.5	0.216170635	0.744933039	FALSE
Low 60 Min	Megasphaera	Epinephrine	0.285714286	0.500793651	0.703323413	FALSE
High Control	Megasphaera	Epinephrine	-0.292770022	0.481617814	0.68859127	FALSE
High 0 Min	Megasphaera	Epinephrine	0.073192505	0.863253393	0.934871032	FALSE
High 30 Min	Megasphaera	Epinephrine	0.047619048	0.934871032	0.934871032	FALSE
High 60 Min	Megasphaera	Epinephrine	-0.023809524	0.976785714	1	FALSE
Low Control	Megasphaera	Dopac	-0.300049599	0.470261741	0.976785714	FALSE
Low 0 Min	Megasphaera	Dopac	0.342458745	0.406327112	0.771870646	FALSE
Low 30 Min	Megasphaera	Dopac	0.354604072	0.388751488	0.744933039	FALSE
Low 60 Min	Megasphaera	Dopac	0.354604072	0.388751488	0.703323413	FALSE
High 0 Min	Megasphaera	Dopac	-0.577350269	0.133974596	0.321539031	FALSE
High 30 Min	Megasphaera	Dopac	0.443928003	0.270526879	0.643037261	FALSE
High 60 Min	Megasphaera	Dopac	-0.088785601	0.834399788	1	FALSE
Low Control	Megasphaera	Dopamine	0.109108945	0.797038574	0.976785714	FALSE
Low 0 Min	Megasphaera	Dopamine	-0.577350269	0.133974596	0.771870646	FALSE
Low 30 Min	Megasphaera	Dopamine	0.577350269	0.133974596	0.744933039	FALSE
High 30 Min	Megasphaera	Dopamine	-0.412393049	0.309958736	0.643037261	FALSE
High 60 Min	Megasphaera	Dopamine	-0.08247861	0.846052524	1	FALSE
Low Control	Megasphaera	Salsolinol	-0.791754639	0.019197685	0.230372225	FALSE
Low 0 Min	Megasphaera	Salsolinol	0.202938516	0.62980849	0.771870646	FALSE
Low 30 Min	Megasphaera	Salsolinol	0.342458745	0.406327112	0.744933039	FALSE
Low 60 Min	Megasphaera	Salsolinol	0.21821789	0.603645057	0.703323413	FALSE
High Control	Megasphaera	Salsolinol	-0.658732549	0.075666791	0.429774122	FALSE
High 0 Min	Megasphaera	Salsolinol	-0.826362121	0.011442765	0.13731318	FALSE
High 30 Min	Megasphaera	Salsolinol	0.167667677	0.691465352	0.767261905	FALSE
High 60 Min	Megasphaera	Salsolinol	0.595238095	0.132291667	0.79375	FALSE
Low Control	Megasphaera	5 HIAA	0.047619048	0.934871032	0.976785714	FALSE
Low 0 Min	Megasphaera	5 HIAA	-0.071428571	0.881994048	0.953085897	FALSE
Low 30 Min	Megasphaera	5 HIAA	0.238095238	0.582142857	0.914795918	FALSE
Low 60 Min	Megasphaera	5 HIAA	-0.285714286	0.500793651	0.703323413	FALSE
High Control	Megasphaera	5 HIAA	-0.5	0.216170635	0.68859127	FALSE
High 0 Min	Megasphaera	5 HIAA	0.666666667	0.083085317	0.321539031	FALSE
High 30 Min	Megasphaera	5 HIAA	-0.380952381	0.359871032	0.643037261	FALSE
High 60 Min	Megasphaera	5 HIAA	-0.119047619	0.793005952	1	FALSE
High Control	Megasphaera	HVA	-0.654653671	0.078140749	0.429774122	FALSE
High 0 Min	Megasphaera	HVA	-0.577350269	0.133974596	0.321539031	FALSE
Low Control	Megasphaera	5HT	0.380952381	0.359871032	0.976785714	FALSE
Low 0 Min	Megasphaera	5HT	-0.523809524	0.196626984	0.771870646	FALSE
Low 30 Min	Megasphaera	5HT	0.428571429	0.299206349	0.744933039	FALSE
Low 60 Min	Megasphaera	5HT	-0.166666667	0.703323413	0.703323413	FALSE
High Control	Megasphaera	5HT	-0.333333333	0.427876984	0.68859127	FALSE
High 0 Min	Megasphaera	5HT	-0.357142857	0.389384921	0.778769841	FALSE
High 30 Min	Megasphaera	5HT	-0.333333333	0.427876984	0.643037261	FALSE
High 60 Min	Megasphaera	5HT	0.142857143	0.75203373	1	FALSE
Low Control	Megasphaera	UNKN #1	-0.384900179	0.346422072	0.976785714	FALSE
Low 0 Min	Megasphaera	UNKN #1	-0.481125224	0.227437007	0.771870646	FALSE
High Control	Megasphaera	UNKN #1	0.327326835	0.428691507	0.68859127	FALSE
High 0 Min	Megasphaera	UNKN #1	0.056343617	0.894579091	0.934871032	FALSE
High 30 Min	Megasphaera	UNKN #1	0.71725573	0.045203837	0.542446045	FALSE
High 60 Min	Megasphaera	UNKN #1	0.056343617	0.894579091	1	FALSE
Low Control	Megasphaera	UNKN #2	-0.24743583	0.554646423	0.976785714	FALSE
Low 0 Min	Megasphaera	UNKN #2	0.025031309	0.953085897	0.953085897	FALSE
Low 30 Min	Megasphaera	UNKN #2	-0.08247861	0.846052524	0.930657776	FALSE
Low 60 Min	Megasphaera	UNKN #2	-0.247779252	0.554079042	0.703323413	FALSE
High Control	Megasphaera	UNKN #2	-0.08247861	0.846052524	0.854462578	FALSE
High 0 Min	Megasphaera	UNKN #2	0.13746435	0.745482922	0.934871032	FALSE
High 30 Min	Megasphaera	UNKN #2	0.327326835	0.428691507	0.643037261	FALSE
High 60 Min	Megasphaera	UNKN #2	0.24743583	0.554646423	1	FALSE
Low Control	Megasphaera	Histidine	0.023809524	0.976785714	0.976785714	FALSE
Low 0 Min	Megasphaera	Histidine	0.238095238	0.582142857	0.771870646	FALSE
Low 30 Min	Megasphaera	Histidine	-0.119047619	0.793005952	0.930657776	FALSE
Low 60 Min	Megasphaera	Histidine	0.19047619	0.664583333	0.703323413	FALSE
High Control	Megasphaera	Histidine	-0.285714286	0.500793651	0.68859127	FALSE
High 0 Min	Megasphaera	Histidine	0.738095238	0.045833333	0.275	FALSE
High 30 Min	Megasphaera	Histidine	0.261904762	0.53640873	0.71521164	FALSE
High 60 Min	Megasphaera	Histidine	-0.619047619	0.114980159	0.79375	FALSE
Low Control	Megasphaera	Histamine	0.142857143	0.75203373	0.976785714	FALSE
Low 0 Min	Megasphaera	Histamine	-0.285714286	0.500793651	0.771870646	FALSE
Low 30 Min	Megasphaera	Histamine	-0.523809524	0.196626984	0.744933039	FALSE
Low 60 Min	Megasphaera	Histamine	0.357142857	0.389384921	0.703323413	FALSE
High Control	Megasphaera	Histamine	-0.333333333	0.427876984	0.68859127	FALSE
High 0 Min	Megasphaera	Histamine	0.30952381	0.461805556	0.791666667	FALSE
High 30 Min	Megasphaera	Histamine	-0.166666667	0.703323413	0.767261905	FALSE
High 60 Min	Megasphaera	Histamine	-0.476190476	0.243055556	0.972222222	FALSE
Low Control	Prevotellaceae_UCG 001	L DOPA	-0.706599495	0.050063395	0.201167235	FALSE
Low 0 Min	Prevotellaceae_UCG 001	L DOPA	-0.195180015	0.643225539	0.771870646	FALSE
Low 30 Min	Prevotellaceae_UCG 001	L DOPA	0.27545404	0.509054073	0.69994935	FALSE
Low 60 Min	Prevotellaceae_UCG 001	L DOPA	0.035928788	0.932691475	0.932691475	FALSE
High Control	Prevotellaceae_UCG 001	L DOPA	-0.015586992	0.970779123	0.970779123	FALSE
High 0 Min	Prevotellaceae_UCG 001	L DOPA	0.023520913	0.955914551	0.955914551	FALSE
High 30 Min	Prevotellaceae_UCG 001	L DOPA	-0.300049599	0.470261741	0.705392611	FALSE
High 60 Min	Prevotellaceae_UCG 001	L DOPA	0.600099198	0.11576383	0.69458298	FALSE
Low Control	Prevotellaceae_UCG 001	Norepinephrine	-0.452380952	0.267460317	0.534920635	FALSE
Low 0 Min	Prevotellaceae_UCG 001	Norepinephrine	0.261904762	0.53640873	0.739528564	FALSE
Low 30 Min	Prevotellaceae_UCG 001	Norepinephrine	0.30952381	0.461805556	0.69994935	FALSE
Low 60 Min	Prevotellaceae_UCG 001	Norepinephrine	-0.333333333	0.427876984	0.754556321	FALSE
High Control	Prevotellaceae_UCG 001	Norepinephrine	0.357142857	0.389384921	0.61189059	FALSE
High 0 Min	Prevotellaceae_UCG 001	Norepinephrine	0.083833838	0.843546492	0.955914551	FALSE
High 30 Min	Prevotellaceae_UCG 001	Norepinephrine	0.261904762	0.53640873	0.71521164	FALSE
High 60 Min	Prevotellaceae_UCG 001	Norepinephrine	-0.380952381	0.359871032	0.825462963	FALSE
Low Control	Prevotellaceae_UCG 001	Epinephrine	0.927105069	0.00091618	0.010994162	TRUE
Low 0 Min	Prevotellaceae_UCG 001	Epinephrine	0.333333333	0.427876984	0.733503401	FALSE
Low 30 Min	Prevotellaceae_UCG 001	Epinephrine	-0.69047619	0.069394841	0.254447751	FALSE
Low 60 Min	Prevotellaceae_UCG 001	Epinephrine	0.30952381	0.461805556	0.754556321	FALSE
High Control	Prevotellaceae_UCG 001	Epinephrine	-0.658732549	0.075666791	0.528993056	FALSE
High 0 Min	Prevotellaceae_UCG 001	Epinephrine	0.196352277	0.641192791	0.955914551	FALSE
High 30 Min	Prevotellaceae_UCG 001	Epinephrine	-0.357142857	0.389384921	0.705392611	FALSE
High 60 Min	Prevotellaceae_UCG 001	Epinephrine	0.142857143	0.75203373	0.894579091	FALSE
Low Control	Prevotellaceae_UCG 001	Dopac	0.136386181	0.747429395	0.815377522	FALSE
Low 0 Min	Prevotellaceae_UCG 001	Dopac	0.114152915	0.787815408	0.85943499	FALSE
Low 30 Min	Prevotellaceae_UCG 001	Dopac	-0.109108945	0.797038574	0.876742432	FALSE
Low 60 Min	Prevotellaceae_UCG 001	Dopac	0.490990253	0.216647636	0.754556321	FALSE
High 0 Min	Prevotellaceae_UCG 001	Dopac	-0.497843888	0.209311808	0.486539833	FALSE
High 30 Min	Prevotellaceae_UCG 001	Dopac	0.304407774	0.463514823	0.705392611	FALSE
High 60 Min	Prevotellaceae_UCG 001	Dopac	0.45661166	0.255410932	0.825462963	FALSE
Low Control	Prevotellaceae_UCG 001	Dopamine	-0.136386181	0.747429395	0.815377522	FALSE
Low 0 Min	Prevotellaceae_UCG 001	Dopamine	-0.24743583	0.554646423	0.739528564	FALSE
Low 30 Min	Prevotellaceae_UCG 001	Dopamine	0.412393049	0.309958736	0.646102164	FALSE
High 30 Min	Prevotellaceae_UCG 001	Dopamine	-0.412393049	0.309958736	0.705392611	FALSE
High 60 Min	Prevotellaceae_UCG 001	Dopamine	-0.08247861	0.846052524	0.894579091	FALSE
Low Control	Prevotellaceae_UCG 001	Salsolinol	-0.4597285	0.251762909	0.534920635	FALSE
Low 0 Min	Prevotellaceae_UCG 001	Salsolinol	-0.025367314	0.952456686	0.952456686	FALSE
Low 30 Min	Prevotellaceae_UCG 001	Salsolinol	0.380509717	0.352419362	0.646102164	FALSE
Low 60 Min	Prevotellaceae_UCG 001	Salsolinol	0.21821789	0.603645057	0.754556321	FALSE
High Control	Prevotellaceae_UCG 001	Salsolinol	-0.487950036	0.219943819	0.604845503	FALSE
High 0 Min	Prevotellaceae_UCG 001	Salsolinol	-0.879518072	0.003986694	0.047840329	TRUE
High 30 Min	Prevotellaceae_UCG 001	Salsolinol	0.107786364	0.799460427	0.799460427	FALSE
High 60 Min	Prevotellaceae_UCG 001	Salsolinol	0.666666667	0.083085317	0.69458298	FALSE
Low Control	Prevotellaceae_UCG 001	5 HIAA	-0.404761905	0.326835317	0.560289116	FALSE
Low 0 Min	Prevotellaceae_UCG 001	5 HIAA	-0.738095238	0.045833333	0.55	FALSE
Low 30 Min	Prevotellaceae_UCG 001	5 HIAA	0.69047619	0.069394841	0.254447751	FALSE
Low 60 Min	Prevotellaceae_UCG 001	5 HIAA	-0.261904762	0.53640873	0.754556321	FALSE
High Control	Prevotellaceae_UCG 001	5 HIAA	-0.5	0.216170635	0.604845503	FALSE
High 0 Min	Prevotellaceae_UCG 001	5 HIAA	0.538931818	0.168118035	0.486539833	FALSE
High 30 Min	Prevotellaceae_UCG 001	5 HIAA	-0.404761905	0.326835317	0.705392611	FALSE
High 60 Min	Prevotellaceae_UCG 001	5 HIAA	0.214285714	0.619097222	0.825462963	FALSE
High Control	Prevotellaceae_UCG 001	HVA	-0.077934961	0.854462578	0.970193452	FALSE
High 0 Min	Prevotellaceae_UCG 001	HVA	-0.497843888	0.209311808	0.486539833	FALSE
Low Control	Prevotellaceae_UCG 001	5HT	0.19047619	0.664583333	0.815377522	FALSE
Low 0 Min	Prevotellaceae_UCG 001	5HT	-0.523809524	0.196626984	0.56064899	FALSE
Low 30 Min	Prevotellaceae_UCG 001	5HT	0.166666667	0.703323413	0.859617504	FALSE
Low 60 Min	Prevotellaceae_UCG 001	5HT	-0.238095238	0.582142857	0.754556321	FALSE
High Control	Prevotellaceae_UCG 001	5HT	-0.071428571	0.881994048	0.970193452	FALSE
High 0 Min	Prevotellaceae_UCG 001	5HT	-0.610789394	0.107721237	0.486539833	FALSE
High 30 Min	Prevotellaceae_UCG 001	5HT	-0.119047619	0.793005952	0.799460427	FALSE
High 60 Min	Prevotellaceae_UCG 001	5HT	-0.238095238	0.582142857	0.825462963	FALSE
Low Control	Prevotellaceae_UCG 001	UNKN #1	-0.673575314	0.067055745	0.201167235	FALSE
Low 0 Min	Prevotellaceae_UCG 001	UNKN #1	-0.591096704	0.122791942	0.56064899	FALSE
High Control	Prevotellaceae_UCG 001	UNKN #1	0.43643578	0.279658291	0.61189059	FALSE
High 0 Min	Prevotellaceae_UCG 001	UNKN #1	0.05668202	0.893948631	0.955914551	FALSE
High 30 Min	Prevotellaceae_UCG 001	UNKN #1	0.912870929	0.001547421	0.018569055	TRUE
High 60 Min	Prevotellaceae_UCG 001	UNKN #1	0.056343617	0.894579091	0.894579091	FALSE
Low Control	Prevotellaceae_UCG 001	UNKN #2	0.08247861	0.846052524	0.846052524	FALSE
Low 0 Min	Prevotellaceae_UCG 001	UNKN #2	0.475594866	0.233603746	0.56064899	FALSE
Low 30 Min	Prevotellaceae_UCG 001	UNKN #2	-0.577350269	0.133974596	0.36843014	FALSE
Low 60 Min	Prevotellaceae_UCG 001	UNKN #2	-0.378189385	0.355607918	0.754556321	FALSE
High Control	Prevotellaceae_UCG 001	UNKN #2	0.24743583	0.554646423	0.762638832	FALSE
High 0 Min	Prevotellaceae_UCG 001	UNKN #2	-0.08988848	0.832364766	0.955914551	FALSE
High 30 Min	Prevotellaceae_UCG 001	UNKN #2	0.43643578	0.279658291	0.705392611	FALSE
High 60 Min	Prevotellaceae_UCG 001	UNKN #2	0.412393049	0.309958736	0.825462963	FALSE
Low Control	Prevotellaceae_UCG 001	Histidine	-0.714285714	0.057589286	0.201167235	FALSE
Low 0 Min	Prevotellaceae_UCG 001	Histidine	0.571428571	0.151140873	0.56064899	FALSE
Low 30 Min	Prevotellaceae_UCG 001	Histidine	0.047619048	0.934871032	0.934871032	FALSE
Low 60 Min	Prevotellaceae_UCG 001	Histidine	0.095238095	0.840128968	0.932691475	FALSE
High Control	Prevotellaceae_UCG 001	Histidine	-0.642857143	0.096180556	0.528993056	FALSE
High 0 Min	Prevotellaceae_UCG 001	Histidine	0.467074242	0.243269917	0.486539833	FALSE
High 30 Min	Prevotellaceae_UCG 001	Histidine	0.19047619	0.664583333	0.7975	FALSE
High 60 Min	Prevotellaceae_UCG 001	Histidine	-0.214285714	0.619097222	0.825462963	FALSE
Low Control	Prevotellaceae_UCG 001	Histamine	-0.261904762	0.53640873	0.804613095	FALSE
Low 0 Min	Prevotellaceae_UCG 001	Histamine	0.428571429	0.299206349	0.598412698	FALSE
Low 30 Min	Prevotellaceae_UCG 001	Histamine	-0.833333333	0.015376984	0.169146825	FALSE
Low 60 Min	Prevotellaceae_UCG 001	Histamine	0.238095238	0.582142857	0.754556321	FALSE
High Control	Prevotellaceae_UCG 001	Histamine	-0.357142857	0.389384921	0.61189059	FALSE
High 0 Min	Prevotellaceae_UCG 001	Histamine	0.083833838	0.843546492	0.955914551	FALSE
High 30 Min	Prevotellaceae_UCG 001	Histamine	-0.476190476	0.243055556	0.705392611	FALSE
High 60 Min	Prevotellaceae_UCG 001	Histamine	0.285714286	0.500793651	0.825462963	FALSE
Low Control	Phascolarctobacterium	L DOPA	0.035928788	0.932691475	0.976785714	FALSE
Low 0 Min	Phascolarctobacterium	L DOPA	0.512347538	0.194223421	0.594139479	FALSE
Low 30 Min	Phascolarctobacterium	L DOPA	-0.361445783	0.379001252	0.595573397	FALSE
Low 60 Min	Phascolarctobacterium	L DOPA	0.167667677	0.691465352	0.934871032	FALSE
High Control	Phascolarctobacterium	L DOPA	-0.763762616	0.027396044	0.100452161	FALSE
High 0 Min	Phascolarctobacterium	L DOPA	0.109108945	0.797038574	0.869496626	FALSE
High 30 Min	Phascolarctobacterium	L DOPA	0.300049599	0.470261741	0.856627582	FALSE
High 60 Min	Phascolarctobacterium	L DOPA	0.21821789	0.603645057	0.742916667	FALSE
Low Control	Phascolarctobacterium	Norepinephrine	-0.023809524	0.976785714	0.976785714	FALSE
Low 0 Min	Phascolarctobacterium	Norepinephrine	0.380952381	0.359871032	0.719742063	FALSE
Low 30 Min	Phascolarctobacterium	Norepinephrine	-0.850314646	0.007471415	0.082185561	FALSE
Low 60 Min	Phascolarctobacterium	Norepinephrine	-0.071428571	0.881994048	0.934871032	FALSE
High Control	Phascolarctobacterium	Norepinephrine	0.69047619	0.069394841	0.182787698	FALSE
High 0 Min	Phascolarctobacterium	Norepinephrine	0.119047619	0.793005952	0.869496626	FALSE
High 30 Min	Phascolarctobacterium	Norepinephrine	-0.119047619	0.793005952	0.896129894	FALSE
High 60 Min	Phascolarctobacterium	Norepinephrine	-0.214285714	0.619097222	0.742916667	FALSE
Low Control	Phascolarctobacterium	Epinephrine	-0.219577516	0.60133421	0.976785714	FALSE
Low 0 Min	Phascolarctobacterium	Epinephrine	0.523809524	0.196626984	0.594139479	FALSE
Low 30 Min	Phascolarctobacterium	Epinephrine	-0.50300303	0.203876682	0.397115041	FALSE
Low 60 Min	Phascolarctobacterium	Epinephrine	0.523809524	0.196626984	0.934871032	FALSE
High Control	Phascolarctobacterium	Epinephrine	0.024397502	0.954272834	0.954272834	FALSE
High 0 Min	Phascolarctobacterium	Epinephrine	-0.317167524	0.443989242	0.591985656	FALSE
High 30 Min	Phascolarctobacterium	Epinephrine	0.785714286	0.027926587	0.335119048	FALSE
High 60 Min	Phascolarctobacterium	Epinephrine	-0.261904762	0.53640873	0.742916667	FALSE
Low Control	Phascolarctobacterium	Dopac	-0.163663418	0.69856686	0.976785714	FALSE
Low 0 Min	Phascolarctobacterium	Dopac	0.266356802	0.523699418	0.89777043	FALSE
Low 30 Min	Phascolarctobacterium	Dopac	0.76834982	0.025927834	0.142603086	FALSE
Low 60 Min	Phascolarctobacterium	Dopac	0.081831709	0.847249145	0.934871032	FALSE
High 0 Min	Phascolarctobacterium	Dopac	-0.577350269	0.133974596	0.401923789	FALSE
High 30 Min	Phascolarctobacterium	Dopac	-0.621499205	0.099992966	0.599957795	FALSE
High 60 Min	Phascolarctobacterium	Dopac	0.240989487	0.565334518	0.742916667	FALSE
Low Control	Phascolarctobacterium	Dopamine	0.109108945	0.797038574	0.976785714	FALSE
Low 0 Min	Phascolarctobacterium	Dopamine	0.08247861	0.846052524	0.962175325	FALSE
Low 30 Min	Phascolarctobacterium	Dopamine	0.58081787	0.131102285	0.397115041	FALSE
High 30 Min	Phascolarctobacterium	Dopamine	-0.412393049	0.309958736	0.856627582	FALSE
High 60 Min	Phascolarctobacterium	Dopamine	-0.412393049	0.309958736	0.742916667	FALSE
Low Control	Phascolarctobacterium	Salsolinol	-0.280945194	0.500290231	0.976785714	FALSE
Low 0 Min	Phascolarctobacterium	Salsolinol	0.405877032	0.318428338	0.719742063	FALSE
Low 30 Min	Phascolarctobacterium	Salsolinol	0.54867295	0.159058653	0.397115041	FALSE
Low 60 Min	Phascolarctobacterium	Salsolinol	0.354604072	0.388751488	0.934871032	FALSE
High Control	Phascolarctobacterium	Salsolinol	-0.341565026	0.407633739	0.723155419	FALSE
High 0 Min	Phascolarctobacterium	Salsolinol	-0.718575757	0.04462261	0.401923789	FALSE
High 30 Min	Phascolarctobacterium	Salsolinol	-0.095810101	0.821452403	0.896129894	FALSE
High 60 Min	Phascolarctobacterium	Salsolinol	0.547619048	0.170982143	0.742916667	FALSE
Low Control	Phascolarctobacterium	5 HIAA	0.119047619	0.793005952	0.976785714	FALSE
Low 0 Min	Phascolarctobacterium	5 HIAA	-0.119047619	0.793005952	0.962175325	FALSE
Low 30 Min	Phascolarctobacterium	5 HIAA	-0.27545404	0.509054073	0.645781242	FALSE
Low 60 Min	Phascolarctobacterium	5 HIAA	0.047619048	0.934871032	0.934871032	FALSE
High Control	Phascolarctobacterium	5 HIAA	-0.880952381	0.007242063	0.079662698	FALSE
High 0 Min	Phascolarctobacterium	5 HIAA	0.547619048	0.170982143	0.410357143	FALSE
High 30 Min	Phascolarctobacterium	5 HIAA	0.571428571	0.151140873	0.604563492	FALSE
High 60 Min	Phascolarctobacterium	5 HIAA	-0.404761905	0.326835317	0.742916667	FALSE
High Control	Phascolarctobacterium	HVA	-0.264978867	0.525931214	0.723155419	FALSE
High 0 Min	Phascolarctobacterium	HVA	-0.577350269	0.133974596	0.401923789	FALSE
Low Control	Phascolarctobacterium	5HT	0.619047619	0.114980159	0.976785714	FALSE
Low 0 Min	Phascolarctobacterium	5HT	0	1	1	FALSE
Low 30 Min	Phascolarctobacterium	5HT	-0.011976263	0.977546655	0.977546655	FALSE
Low 60 Min	Phascolarctobacterium	5HT	0.19047619	0.664583333	0.934871032	FALSE
High Control	Phascolarctobacterium	5HT	-0.666666667	0.083085317	0.182787698	FALSE
High 0 Min	Phascolarctobacterium	5HT	-0.476190476	0.243055556	0.458503401	FALSE
High 30 Min	Phascolarctobacterium	5HT	0.047619048	0.934871032	0.934871032	FALSE
High 60 Min	Phascolarctobacterium	5HT	-0.214285714	0.619097222	0.742916667	FALSE
Low Control	Phascolarctobacterium	UNKN #1	-0.10997148	0.7954599	0.976785714	FALSE
Low 0 Min	Phascolarctobacterium	UNKN #1	-0.508618094	0.198046493	0.594139479	FALSE
High Control	Phascolarctobacterium	UNKN #1	0.763762616	0.027396044	0.100452161	FALSE
High 0 Min	Phascolarctobacterium	UNKN #1	0.394405319	0.333601087	0.500401631	FALSE
High 30 Min	Phascolarctobacterium	UNKN #1	-0.195615199	0.642470686	0.856627582	FALSE
High 60 Min	Phascolarctobacterium	UNKN #1	0.056343617	0.894579091	0.894579091	FALSE
Low Control	Phascolarctobacterium	UNKN #2	0.08247861	0.846052524	0.976785714	FALSE
Low 0 Min	Phascolarctobacterium	UNKN #2	-0.175219161	0.678126557	0.962175325	FALSE
Low 30 Min	Phascolarctobacterium	UNKN #2	0.082973981	0.845136372	0.929650009	FALSE
Low 60 Min	Phascolarctobacterium	UNKN #2	-0.143451146	0.734696285	0.934871032	FALSE
High Control	Phascolarctobacterium	UNKN #2	-0.08247861	0.846052524	0.954272834	FALSE
High 0 Min	Phascolarctobacterium	UNKN #2	0.068732175	0.87153247	0.87153247	FALSE
High 30 Min	Phascolarctobacterium	UNKN #2	0.21821789	0.603645057	0.856627582	FALSE
High 60 Min	Phascolarctobacterium	UNKN #2	-0.08247861	0.846052524	0.894579091	FALSE
Low Control	Phascolarctobacterium	Histidine	0.142857143	0.75203373	0.976785714	FALSE
Low 0 Min	Phascolarctobacterium	Histidine	0.523809524	0.196626984	0.594139479	FALSE
Low 30 Min	Phascolarctobacterium	Histidine	-0.491026767	0.216608204	0.397115041	FALSE
Low 60 Min	Phascolarctobacterium	Histidine	0.428571429	0.299206349	0.934871032	FALSE
High Control	Phascolarctobacterium	Histidine	-0.285714286	0.500793651	0.723155419	FALSE
High 0 Min	Phascolarctobacterium	Histidine	0.642857143	0.096180556	0.401923789	FALSE
High 30 Min	Phascolarctobacterium	Histidine	0.285714286	0.500793651	0.856627582	FALSE
High 60 Min	Phascolarctobacterium	Histidine	-0.476190476	0.243055556	0.742916667	FALSE
Low Control	Phascolarctobacterium	Histamine	-0.333333333	0.427876984	0.976785714	FALSE
Low 0 Min	Phascolarctobacterium	Histamine	0.071428571	0.881994048	0.962175325	FALSE
Low 30 Min	Phascolarctobacterium	Histamine	-0.263477778	0.528366471	0.645781242	FALSE
Low 60 Min	Phascolarctobacterium	Histamine	0.523809524	0.196626984	0.934871032	FALSE
High Control	Phascolarctobacterium	Histamine	-0.071428571	0.881994048	0.954272834	FALSE
High 0 Min	Phascolarctobacterium	Histamine	0.452380952	0.267460317	0.458503401	FALSE
High 30 Min	Phascolarctobacterium	Histamine	0.380952381	0.359871032	0.856627582	FALSE
High 60 Min	Phascolarctobacterium	Histamine	-0.404761905	0.326835317	0.742916667	FALSE
Low Control	Bacteroidales_unclassified	L DOPA	-0.234939759	0.575429404	0.843546492	FALSE
Low 0 Min	Bacteroidales_unclassified	L DOPA	-0.121987509	0.773532403	0.92296639	FALSE
Low 30 Min	Bacteroidales_unclassified	L DOPA	-0.526955555	0.179628967	0.784441138	FALSE
Low 60 Min	Bacteroidales_unclassified	L DOPA	-0.167667677	0.691465352	0.933476631	FALSE
High Control	Bacteroidales_unclassified	L DOPA	-0.077934961	0.854462578	0.881994048	FALSE
High 0 Min	Bacteroidales_unclassified	L DOPA	-0.031173984	0.941586638	0.976785714	FALSE
High 30 Min	Bacteroidales_unclassified	L DOPA	-0.136386181	0.747429395	0.952456686	FALSE
High 60 Min	Bacteroidales_unclassified	L DOPA	-0.190940654	0.650592821	0.867457095	FALSE
Low Control	Bacteroidales_unclassified	Norepinephrine	0.383240404	0.348683741	0.836840979	FALSE
Low 0 Min	Bacteroidales_unclassified	Norepinephrine	0.619047619	0.114980159	0.667517007	FALSE
Low 30 Min	Bacteroidales_unclassified	Norepinephrine	0.142857143	0.75203373	0.827237103	FALSE
Low 60 Min	Bacteroidales_unclassified	Norepinephrine	-0.428571429	0.299206349	0.933476631	FALSE
High Control	Bacteroidales_unclassified	Norepinephrine	-0.071428571	0.881994048	0.881994048	FALSE
High 0 Min	Bacteroidales_unclassified	Norepinephrine	0.023809524	0.976785714	0.976785714	FALSE
High 30 Min	Bacteroidales_unclassified	Norepinephrine	-0.261904762	0.53640873	0.952456686	FALSE
High 60 Min	Bacteroidales_unclassified	Norepinephrine	-0.214285714	0.619097222	0.867457095	FALSE
Low Control	Bacteroidales_unclassified	Epinephrine	0.196352277	0.641192791	0.843546492	FALSE
Low 0 Min	Bacteroidales_unclassified	Epinephrine	0.428571429	0.299206349	0.667517007	FALSE
Low 30 Min	Bacteroidales_unclassified	Epinephrine	-0.333333333	0.427876984	0.784441138	FALSE
Low 60 Min	Bacteroidales_unclassified	Epinephrine	0.095238095	0.840128968	0.933476631	FALSE
High Control	Bacteroidales_unclassified	Epinephrine	-0.707527553	0.049628261	0.181970289	FALSE
High 0 Min	Bacteroidales_unclassified	Epinephrine	0.341565026	0.407633739	0.698800695	FALSE
High 30 Min	Bacteroidales_unclassified	Epinephrine	-0.119047619	0.793005952	0.952456686	FALSE
High 60 Min	Bacteroidales_unclassified	Epinephrine	-0.738095238	0.045833333	0.275	FALSE
Low Control	Bacteroidales_unclassified	Dopac	-0.411615975	0.310963083	0.836840979	FALSE
Low 0 Min	Bacteroidales_unclassified	Dopac	0.025367314	0.952456686	0.952456686	FALSE
Low 30 Min	Bacteroidales_unclassified	Dopac	-0.21821789	0.603645057	0.827237103	FALSE
Low 60 Min	Bacteroidales_unclassified	Dopac	0.681930907	0.062476239	0.624762388	FALSE
High 0 Min	Bacteroidales_unclassified	Dopac	-0.577350269	0.133974596	0.471904762	FALSE
High 30 Min	Bacteroidales_unclassified	Dopac	-0.025367314	0.952456686	0.952456686	FALSE
High 60 Min	Bacteroidales_unclassified	Dopac	-0.215622173	0.608064774	0.867457095	FALSE
Low Control	Bacteroidales_unclassified	Dopamine	-0.27441065	0.510725853	0.843546492	FALSE
Low 0 Min	Bacteroidales_unclassified	Dopamine	-0.08247861	0.846052524	0.92296639	FALSE
Low 30 Min	Bacteroidales_unclassified	Dopamine	-0.08247861	0.846052524	0.846052524	FALSE
High 30 Min	Bacteroidales_unclassified	Dopamine	-0.08247861	0.846052524	0.952456686	FALSE
High 60 Min	Bacteroidales_unclassified	Dopamine	0.577350269	0.133974596	0.321539031	FALSE
Low Control	Bacteroidales_unclassified	Salsolinol	-0.558841669	0.149892759	0.836840979	FALSE
Low 0 Min	Bacteroidales_unclassified	Salsolinol	-0.114152915	0.787815408	0.92296639	FALSE
Low 30 Min	Bacteroidales_unclassified	Salsolinol	0.164887544	0.696393832	0.827237103	FALSE
Low 60 Min	Bacteroidales_unclassified	Salsolinol	0.136386181	0.747429395	0.933476631	FALSE
High Control	Bacteroidales_unclassified	Salsolinol	-0.853912564	0.006965288	0.076618172	FALSE
High 0 Min	Bacteroidales_unclassified	Salsolinol	-0.910195959	0.001690861	0.020290331	TRUE
High 30 Min	Bacteroidales_unclassified	Salsolinol	-0.251501515	0.547942604	0.952456686	FALSE
High 60 Min	Bacteroidales_unclassified	Salsolinol	0.119047619	0.793005952	0.92296639	FALSE
Low Control	Bacteroidales_unclassified	5 HIAA	-0.083833838	0.843546492	0.843546492	FALSE
Low 0 Min	Bacteroidales_unclassified	5 HIAA	0.285714286	0.500793651	0.751190476	FALSE
Low 30 Min	Bacteroidales_unclassified	5 HIAA	-0.142857143	0.75203373	0.827237103	FALSE
Low 60 Min	Bacteroidales_unclassified	5 HIAA	-0.404761905	0.326835317	0.933476631	FALSE
High Control	Bacteroidales_unclassified	5 HIAA	-0.380952381	0.359871032	0.659763558	FALSE
High 0 Min	Bacteroidales_unclassified	5 HIAA	0.523809524	0.196626984	0.471904762	FALSE
High 30 Min	Bacteroidales_unclassified	5 HIAA	-0.071428571	0.881994048	0.952456686	FALSE
High 60 Min	Bacteroidales_unclassified	5 HIAA	-0.785714286	0.027926587	0.275	FALSE
High Control	Bacteroidales_unclassified	HVA	-0.264978867	0.525931214	0.826463336	FALSE
High 0 Min	Bacteroidales_unclassified	HVA	-0.577350269	0.133974596	0.471904762	FALSE
Low Control	Bacteroidales_unclassified	5HT	0.610789394	0.107721237	0.836840979	FALSE
Low 0 Min	Bacteroidales_unclassified	5HT	-0.357142857	0.389384921	0.667517007	FALSE
Low 30 Min	Bacteroidales_unclassified	5HT	-0.333333333	0.427876984	0.784441138	FALSE
Low 60 Min	Bacteroidales_unclassified	5HT	-0.19047619	0.664583333	0.933476631	FALSE
High Control	Bacteroidales_unclassified	5HT	-0.404761905	0.326835317	0.659763558	FALSE
High 0 Min	Bacteroidales_unclassified	5HT	-0.523809524	0.196626984	0.471904762	FALSE
High 30 Min	Bacteroidales_unclassified	5HT	-0.119047619	0.793005952	0.952456686	FALSE
High 60 Min	Bacteroidales_unclassified	5HT	0	1	1	FALSE
Low Control	Bacteroidales_unclassified	UNKN #1	-0.497843888	0.209311808	0.836840979	FALSE
Low 0 Min	Bacteroidales_unclassified	UNKN #1	-0.453632354	0.2589226	0.667517007	FALSE
High Control	Bacteroidales_unclassified	UNKN #1	0.109108945	0.797038574	0.881994048	FALSE
High 0 Min	Bacteroidales_unclassified	UNKN #1	-0.169030851	0.689052226	0.961029161	FALSE
High 30 Min	Bacteroidales_unclassified	UNKN #1	0.547722558	0.159930527	0.952456686	FALSE
High 60 Min	Bacteroidales_unclassified	UNKN #1	0.281718085	0.49906138	0.867457095	FALSE
Low Control	Bacteroidales_unclassified	UNKN #2	0.165947963	0.69451287	0.843546492	FALSE
Low 0 Min	Bacteroidales_unclassified	UNKN #2	0.500626174	0.206371383	0.667517007	FALSE
Low 30 Min	Bacteroidales_unclassified	UNKN #2	-0.412393049	0.309958736	0.784441138	FALSE
Low 60 Min	Bacteroidales_unclassified	UNKN #2	-0.312984319	0.450352739	0.933476631	FALSE
High Control	Bacteroidales_unclassified	UNKN #2	-0.08247861	0.846052524	0.881994048	FALSE
High 0 Min	Bacteroidales_unclassified	UNKN #2	-0.151210785	0.720771871	0.961029161	FALSE
High 30 Min	Bacteroidales_unclassified	UNKN #2	0.21821789	0.603645057	0.952456686	FALSE
High 60 Min	Bacteroidales_unclassified	UNKN #2	0.08247861	0.846052524	0.92296639	FALSE
Low Control	Bacteroidales_unclassified	Histidine	-0.131738889	0.755832636	0.843546492	FALSE
Low 0 Min	Bacteroidales_unclassified	Histidine	0.476190476	0.243055556	0.667517007	FALSE
Low 30 Min	Bacteroidales_unclassified	Histidine	-0.333333333	0.427876984	0.784441138	FALSE
Low 60 Min	Bacteroidales_unclassified	Histidine	-0.095238095	0.840128968	0.933476631	FALSE
High Control	Bacteroidales_unclassified	Histidine	-0.69047619	0.069394841	0.190835813	FALSE
High 0 Min	Bacteroidales_unclassified	Histidine	0.476190476	0.243055556	0.486111111	FALSE
High 30 Min	Bacteroidales_unclassified	Histidine	-0.142857143	0.75203373	0.952456686	FALSE
High 60 Min	Bacteroidales_unclassified	Histidine	-0.69047619	0.069394841	0.277579365	FALSE
Low Control	Bacteroidales_unclassified	Histamine	-0.083833838	0.843546492	0.843546492	FALSE
Low 0 Min	Bacteroidales_unclassified	Histamine	0.380952381	0.359871032	0.667517007	FALSE
Low 30 Min	Bacteroidales_unclassified	Histamine	-0.5	0.216170635	0.784441138	FALSE
Low 60 Min	Bacteroidales_unclassified	Histamine	0.023809524	0.976785714	0.976785714	FALSE
High Control	Bacteroidales_unclassified	Histamine	-0.761904762	0.036755952	0.181970289	FALSE
High 0 Min	Bacteroidales_unclassified	Histamine	0.023809524	0.976785714	0.976785714	FALSE
High 30 Min	Bacteroidales_unclassified	Histamine	-0.428571429	0.299206349	0.952456686	FALSE
High 60 Min	Bacteroidales_unclassified	Histamine	-0.619047619	0.114980159	0.321539031	FALSE
Low Control	Alistipes	L DOPA	-0.035928788	0.932691475	0.976785714	FALSE
Low 0 Min	Alistipes	L DOPA	-0.26837252	0.520440978	0.897109356	FALSE
Low 30 Min	Alistipes	L DOPA	0.13253012	0.754400429	0.795839114	FALSE
Low 60 Min	Alistipes	L DOPA	-0.598813131	0.116753544	0.58376772	FALSE
High Control	Alistipes	L DOPA	-0.233804882	0.577329946	0.884435116	FALSE
High 0 Min	Alistipes	L DOPA	0.16464639	0.696821779	0.799460427	FALSE
High 30 Min	Alistipes	L DOPA	-0.16464639	0.696821779	0.836186134	FALSE
High 60 Min	Alistipes	L DOPA	-0.681930907	0.062476239	0.288541667	FALSE
Low Control	Alistipes	Norepinephrine	0.30952381	0.461805556	0.692708333	FALSE
Low 0 Min	Alistipes	Norepinephrine	-0.166666667	0.703323413	0.897109356	FALSE
Low 30 Min	Alistipes	Norepinephrine	0.467074242	0.243269917	0.759264881	FALSE
Low 60 Min	Alistipes	Norepinephrine	0.023809524	0.976785714	0.976785714	FALSE
High Control	Alistipes	Norepinephrine	0.095238095	0.840128968	0.970193452	FALSE
High 0 Min	Alistipes	Norepinephrine	0.107786364	0.799460427	0.799460427	FALSE
High 30 Min	Alistipes	Norepinephrine	-0.239525252	0.567772152	0.836186134	FALSE
High 60 Min	Alistipes	Norepinephrine	0.238095238	0.582142857	0.776190476	FALSE
Low Control	Alistipes	Epinephrine	-0.121987509	0.773532403	0.976785714	FALSE
Low 0 Min	Alistipes	Epinephrine	-0.333333333	0.427876984	0.897109356	FALSE
Low 30 Min	Alistipes	Epinephrine	-0.538931818	0.168118035	0.759264881	FALSE
Low 60 Min	Alistipes	Epinephrine	0.380952381	0.359871032	0.778769841	FALSE
High Control	Alistipes	Epinephrine	-0.365962527	0.372624727	0.884435116	FALSE
High 0 Min	Alistipes	Epinephrine	-0.294528416	0.478864909	0.638486545	FALSE
High 30 Min	Alistipes	Epinephrine	0.095810101	0.821452403	0.896129894	FALSE
High 60 Min	Alistipes	Epinephrine	-0.380952381	0.359871032	0.539806548	FALSE
Low Control	Alistipes	Dopac	-0.545544726	0.161938228	0.692708333	FALSE
Low 0 Min	Alistipes	Dopac	-0.190254859	0.65178696	0.897109356	FALSE
Low 30 Min	Alistipes	Dopac	-0.10976426	0.795839114	0.795839114	FALSE
Low 60 Min	Alistipes	Dopac	-0.109108945	0.797038574	0.976785714	FALSE
High 0 Min	Alistipes	Dopac	-0.497843888	0.209311808	0.465432663	FALSE
High 30 Min	Alistipes	Dopac	-0.682651228	0.062090415	0.372542492	FALSE
High 60 Min	Alistipes	Dopac	-0.481978975	0.226492563	0.388272965	FALSE
Low Control	Alistipes	Dopamine	0.409158544	0.314149428	0.692708333	FALSE
Low 0 Min	Alistipes	Dopamine	-0.412393049	0.309958736	0.897109356	FALSE
Low 30 Min	Alistipes	Dopamine	0.248921944	0.552192641	0.759264881	FALSE
High 30 Min	Alistipes	Dopamine	-0.165947963	0.69451287	0.836186134	FALSE
High 60 Min	Alistipes	Dopamine	-0.08247861	0.846052524	0.92296639	FALSE
Low Control	Alistipes	Salsolinol	-0.332026139	0.421691568	0.692708333	FALSE
Low 0 Min	Alistipes	Salsolinol	0.088785601	0.834399788	0.897109356	FALSE
Low 30 Min	Alistipes	Salsolinol	0.255196721	0.541874985	0.759264881	FALSE
Low 60 Min	Alistipes	Salsolinol	0.027277236	0.948880546	0.976785714	FALSE
High Control	Alistipes	Salsolinol	-0.195180015	0.643225539	0.884435116	FALSE
High 0 Min	Alistipes	Salsolinol	-0.710843373	0.048092214	0.465432663	FALSE
High 30 Min	Alistipes	Salsolinol	-0.78313253	0.021531466	0.258377587	FALSE
High 60 Min	Alistipes	Salsolinol	0.19047619	0.664583333	0.7975	FALSE
Low Control	Alistipes	5 HIAA	-0.095238095	0.840128968	0.976785714	FALSE
Low 0 Min	Alistipes	5 HIAA	0.285714286	0.500793651	0.897109356	FALSE
Low 30 Min	Alistipes	5 HIAA	0.359287879	0.382064677	0.759264881	FALSE
Low 60 Min	Alistipes	5 HIAA	-0.095238095	0.840128968	0.976785714	FALSE
High Control	Alistipes	5 HIAA	-0.333333333	0.427876984	0.884435116	FALSE
High 0 Min	Alistipes	5 HIAA	0.562884343	0.146331533	0.465432663	FALSE
High 30 Min	Alistipes	5 HIAA	-0.04790505	0.910315357	0.910315357	FALSE
High 60 Min	Alistipes	5 HIAA	-0.642857143	0.096180556	0.288541667	FALSE
High Control	Alistipes	HVA	0.545544726	0.161938228	0.884435116	FALSE
High 0 Min	Alistipes	HVA	-0.497843888	0.209311808	0.465432663	FALSE
Low Control	Alistipes	5HT	0.023809524	0.976785714	0.976785714	FALSE
Low 0 Min	Alistipes	5HT	-0.095238095	0.840128968	0.897109356	FALSE
Low 30 Min	Alistipes	5HT	-0.167667677	0.691465352	0.795839114	FALSE
Low 60 Min	Alistipes	5HT	0.404761905	0.326835317	0.778769841	FALSE
High Control	Alistipes	5HT	-0.071428571	0.881994048	0.970193452	FALSE
High 0 Min	Alistipes	5HT	-0.443121717	0.271502387	0.465432663	FALSE
High 30 Min	Alistipes	5HT	-0.574860606	0.136058262	0.408174787	FALSE
High 60 Min	Alistipes	5HT	-0.523809524	0.196626984	0.388272965	FALSE
Low Control	Alistipes	UNKN #1	0.508618094	0.198046493	0.692708333	FALSE
Low 0 Min	Alistipes	UNKN #1	-0.05498574	0.897109356	0.897109356	FALSE
High Control	Alistipes	UNKN #1	0.21821789	0.603645057	0.884435116	FALSE
High 0 Min	Alistipes	UNKN #1	0.396774141	0.330440901	0.495661352	FALSE
High 30 Min	Alistipes	UNKN #1	-0.341102798	0.408310229	0.816620458	FALSE
High 60 Min	Alistipes	UNKN #1	0.845154255	0.008237354	0.09884825	FALSE
Low Control	Alistipes	UNKN #2	-0.412393049	0.309958736	0.692708333	FALSE
Low 0 Min	Alistipes	UNKN #2	0.275344396	0.509229654	0.897109356	FALSE
Low 30 Min	Alistipes	UNKN #2	-0.414869907	0.306767817	0.759264881	FALSE
Low 60 Min	Alistipes	UNKN #2	-0.208656212	0.619976726	0.976785714	FALSE
High Control	Alistipes	UNKN #2	0.577350269	0.133974596	0.884435116	FALSE
High 0 Min	Alistipes	UNKN #2	0.117546474	0.781622147	0.799460427	FALSE
High 30 Min	Alistipes	UNKN #2	-0.21952852	0.601417436	0.836186134	FALSE
High 60 Min	Alistipes	UNKN #2	-0.577350269	0.133974596	0.321539031	FALSE
Low Control	Alistipes	Histidine	0.5	0.216170635	0.692708333	FALSE
Low 0 Min	Alistipes	Histidine	-0.547619048	0.170982143	0.897109356	FALSE
Low 30 Min	Alistipes	Histidine	0.299406565	0.471260529	0.759264881	FALSE
Low 60 Min	Alistipes	Histidine	-0.619047619	0.114980159	0.58376772	FALSE
High Control	Alistipes	Histidine	-0.214285714	0.619097222	0.884435116	FALSE
High 0 Min	Alistipes	Histidine	0.634741919	0.090890436	0.465432663	FALSE
High 30 Min	Alistipes	Histidine	-0.586836868	0.126198986	0.408174787	FALSE
High 60 Min	Alistipes	Histidine	-0.047619048	0.934871032	0.934871032	FALSE
Low Control	Alistipes	Histamine	0.380952381	0.359871032	0.692708333	FALSE
Low 0 Min	Alistipes	Histamine	-0.142857143	0.75203373	0.897109356	FALSE
Low 30 Min	Alistipes	Histamine	-0.431145454	0.286195735	0.759264881	FALSE
Low 60 Min	Alistipes	Histamine	-0.357142857	0.389384921	0.778769841	FALSE
High Control	Alistipes	Histamine	0	1	1	FALSE
High 0 Min	Alistipes	Histamine	0.443121717	0.271502387	0.465432663	FALSE
High 30 Min	Alistipes	Histamine	-0.443121717	0.271502387	0.651605729	FALSE
High 60 Min	Alistipes	Histamine	-0.642857143	0.096180556	0.288541667	FALSE
Low Control	Shuttleworthia	L DOPA	-0.22754899	0.587844565	0.886111111	FALSE
Low 0 Min	Shuttleworthia	L DOPA	-0.414757531	0.306912248	0.736589396	FALSE
Low 30 Min	Shuttleworthia	L DOPA	0.059881313	0.88799065	0.88799065	FALSE
Low 60 Min	Shuttleworthia	L DOPA	0.263477778	0.528366471	0.934871032	FALSE
High Control	Shuttleworthia	L DOPA	0.483196757	0.225148917	0.756674383	FALSE
High 0 Min	Shuttleworthia	L DOPA	0.223606798	0.594503048	0.79267073	FALSE
High 30 Min	Shuttleworthia	L DOPA	-0.150925857	0.721282003	0.955006936	FALSE
High 60 Min	Shuttleworthia	L DOPA	0.027277236	0.948880546	0.976785714	FALSE
Low Control	Shuttleworthia	Norepinephrine	-0.095238095	0.840128968	0.897913138	FALSE
Low 0 Min	Shuttleworthia	Norepinephrine	-0.285714286	0.500793651	0.858503401	FALSE
Low 30 Min	Shuttleworthia	Norepinephrine	0.452380952	0.267460317	0.827237103	FALSE
Low 60 Min	Shuttleworthia	Norepinephrine	-0.666666667	0.083085317	0.479457222	FALSE
High Control	Shuttleworthia	Norepinephrine	-0.30952381	0.461805556	0.756674383	FALSE
High 0 Min	Shuttleworthia	Norepinephrine	0.073192505	0.863253393	0.863253393	FALSE
High 30 Min	Shuttleworthia	Norepinephrine	-0.251501515	0.547942604	0.828288961	FALSE
High 60 Min	Shuttleworthia	Norepinephrine	0.095238095	0.840128968	0.976785714	FALSE
Low Control	Shuttleworthia	Epinephrine	0.463552535	0.247323263	0.886111111	FALSE
Low 0 Min	Shuttleworthia	Epinephrine	-0.19047619	0.664583333	0.884778566	FALSE
Low 30 Min	Shuttleworthia	Epinephrine	-0.428571429	0.299206349	0.827237103	FALSE
Low 60 Min	Shuttleworthia	Epinephrine	-0.095238095	0.840128968	0.934871032	FALSE
High Control	Shuttleworthia	Epinephrine	0.390360029	0.339030183	0.756674383	FALSE
High 0 Min	Shuttleworthia	Epinephrine	0.425	0.29388236	0.641395224	FALSE
High 30 Min	Shuttleworthia	Epinephrine	0.011976263	0.977546655	0.977546655	FALSE
High 60 Min	Shuttleworthia	Epinephrine	0.142857143	0.75203373	0.976785714	FALSE
Low Control	Shuttleworthia	Dopac	-0.190940654	0.650592821	0.886111111	FALSE
Low 0 Min	Shuttleworthia	Dopac	0.799070406	0.017346826	0.208161907	FALSE
Low 30 Min	Shuttleworthia	Dopac	-0.163663418	0.69856686	0.827237103	FALSE
Low 60 Min	Shuttleworthia	Dopac	-0.054554473	0.897913138	0.934871032	FALSE
High 0 Min	Shuttleworthia	Dopac	-0.422577127	0.296939999	0.641395224	FALSE
High 30 Min	Shuttleworthia	Dopac	-0.376415163	0.35805485	0.828288961	FALSE
High 60 Min	Shuttleworthia	Dopac	-0.012683657	0.976220693	0.976785714	FALSE
Low Control	Shuttleworthia	Dopamine	-0.054554473	0.897913138	0.897913138	FALSE
Low 0 Min	Shuttleworthia	Dopamine	-0.577350269	0.133974596	0.401923789	FALSE
Low 30 Min	Shuttleworthia	Dopamine	0.24743583	0.554646423	0.827237103	FALSE
High 30 Min	Shuttleworthia	Dopamine	-0.248921944	0.552192641	0.828288961	FALSE
High 60 Min	Shuttleworthia	Dopamine	-0.412393049	0.309958736	0.929876207	FALSE
Low Control	Shuttleworthia	Salsolinol	-0.651282041	0.080220973	0.886111111	FALSE
Low 0 Min	Shuttleworthia	Salsolinol	0.101469258	0.811047018	0.884778566	FALSE
Low 30 Min	Shuttleworthia	Salsolinol	0.202938516	0.62980849	0.827237103	FALSE
Low 60 Min	Shuttleworthia	Salsolinol	0.627376434	0.095891444	0.479457222	FALSE
High Control	Shuttleworthia	Salsolinol	-0.219577516	0.60133421	0.756674383	FALSE
High 0 Min	Shuttleworthia	Salsolinol	-0.773137093	0.024448548	0.293382578	FALSE
High 30 Min	Shuttleworthia	Salsolinol	-0.518072289	0.188431668	0.828288961	FALSE
High 60 Min	Shuttleworthia	Salsolinol	0.666666667	0.083085317	0.404846248	FALSE
Low Control	Shuttleworthia	5 HIAA	-0.238095238	0.582142857	0.886111111	FALSE
Low 0 Min	Shuttleworthia	5 HIAA	-0.214285714	0.619097222	0.884778566	FALSE
Low 30 Min	Shuttleworthia	5 HIAA	0.333333333	0.427876984	0.827237103	FALSE
Low 60 Min	Shuttleworthia	5 HIAA	0.238095238	0.582142857	0.934871032	FALSE
High Control	Shuttleworthia	5 HIAA	0.214285714	0.619097222	0.756674383	FALSE
High 0 Min	Shuttleworthia	5 HIAA	0.341565026	0.407633739	0.698800695	FALSE
High 30 Min	Shuttleworthia	5 HIAA	-0.035928788	0.932691475	0.977546655	FALSE
High 60 Min	Shuttleworthia	5 HIAA	-0.095238095	0.840128968	0.976785714	FALSE
High Control	Shuttleworthia	HVA	-0.592305702	0.121834514	0.756674383	FALSE
High 0 Min	Shuttleworthia	HVA	-0.422577127	0.296939999	0.641395224	FALSE
Low Control	Shuttleworthia	5HT	-0.071428571	0.881994048	0.897913138	FALSE
Low 0 Min	Shuttleworthia	5HT	-0.285714286	0.500793651	0.858503401	FALSE
Low 30 Min	Shuttleworthia	5HT	0.142857143	0.75203373	0.827237103	FALSE
Low 60 Min	Shuttleworthia	5HT	0.047619048	0.934871032	0.934871032	FALSE
High Control	Shuttleworthia	5HT	0.142857143	0.75203373	0.827237103	FALSE
High 0 Min	Shuttleworthia	5HT	-0.26837252	0.520440978	0.780661467	FALSE
High 30 Min	Shuttleworthia	5HT	-0.311382828	0.452798757	0.828288961	FALSE
High 60 Min	Shuttleworthia	5HT	-0.642857143	0.096180556	0.404846248	FALSE
Low Control	Shuttleworthia	UNKN #1	-0.384900179	0.346422072	0.886111111	FALSE
Low 0 Min	Shuttleworthia	UNKN #1	-0.673575314	0.067055745	0.26822298	FALSE
High Control	Shuttleworthia	UNKN #1	-0.327326835	0.428691507	0.756674383	FALSE
High 0 Min	Shuttleworthia	UNKN #1	-0.404145188	0.320697612	0.641395224	FALSE
High 30 Min	Shuttleworthia	UNKN #1	0.32142379	0.437553031	0.828288961	FALSE
High 60 Min	Shuttleworthia	UNKN #1	0.619779787	0.101211562	0.404846248	FALSE
Low Control	Shuttleworthia	UNKN #2	-0.412393049	0.309958736	0.886111111	FALSE
Low 0 Min	Shuttleworthia	UNKN #2	0.675845335	0.065792605	0.26822298	FALSE
Low 30 Min	Shuttleworthia	UNKN #2	-0.412393049	0.309958736	0.827237103	FALSE
Low 60 Min	Shuttleworthia	UNKN #2	-0.07824608	0.853886323	0.934871032	FALSE
High Control	Shuttleworthia	UNKN #2	-0.08247861	0.846052524	0.846052524	FALSE
High 0 Min	Shuttleworthia	UNKN #2	-0.154944947	0.71409462	0.843853531	FALSE
High 30 Min	Shuttleworthia	UNKN #2	0.10976426	0.795839114	0.955006936	FALSE
High 60 Min	Shuttleworthia	UNKN #2	0.08247861	0.846052524	0.976785714	FALSE
Low Control	Shuttleworthia	Histidine	-0.19047619	0.664583333	0.886111111	FALSE
Low 0 Min	Shuttleworthia	Histidine	0.047619048	0.934871032	0.934871032	FALSE
Low 30 Min	Shuttleworthia	Histidine	0.238095238	0.582142857	0.827237103	FALSE
Low 60 Min	Shuttleworthia	Histidine	0.261904762	0.53640873	0.934871032	FALSE
High Control	Shuttleworthia	Histidine	0.380952381	0.359871032	0.756674383	FALSE
High 0 Min	Shuttleworthia	Histidine	0.439155033	0.27632684	0.641395224	FALSE
High 30 Min	Shuttleworthia	Histidine	-0.287430303	0.490015485	0.828288961	FALSE
High 60 Min	Shuttleworthia	Histidine	-0.142857143	0.75203373	0.976785714	FALSE
Low Control	Shuttleworthia	Histamine	0.214285714	0.619097222	0.886111111	FALSE
Low 0 Min	Shuttleworthia	Histamine	0.119047619	0.793005952	0.884778566	FALSE
Low 30 Min	Shuttleworthia	Histamine	-0.5	0.216170635	0.827237103	FALSE
Low 60 Min	Shuttleworthia	Histamine	0.523809524	0.196626984	0.65542328	FALSE
High Control	Shuttleworthia	Histamine	0.285714286	0.500793651	0.756674383	FALSE
High 0 Min	Shuttleworthia	Histamine	-0.121987509	0.773532403	0.843853531	FALSE
High 30 Min	Shuttleworthia	Histamine	-0.50300303	0.203876682	0.828288961	FALSE
High 60 Min	Shuttleworthia	Histamine	-0.023809524	0.976785714	0.976785714	FALSE
Low Control	Prevotellaceae_uncultured	L DOPA	-0.514979293	0.191549313	0.328370252	FALSE
Low 0 Min	Prevotellaceae_uncultured	L DOPA	0.756322557	0.029884379	0.179306273	FALSE
Low 30 Min	Prevotellaceae_uncultured	L DOPA	0.323359091	0.434639449	0.846643519	FALSE
Low 60 Min	Prevotellaceae_uncultured	L DOPA	0.335335353	0.416791591	0.694652652	FALSE
High Control	Prevotellaceae_uncultured	L DOPA	-0.595863126	0.11904177	0.261891894	FALSE
High 0 Min	Prevotellaceae_uncultured	L DOPA	0.109108945	0.797038574	0.975904463	FALSE
High 30 Min	Prevotellaceae_uncultured	L DOPA	-0.027277236	0.948880546	1	FALSE
High 60 Min	Prevotellaceae_uncultured	L DOPA	0.463713017	0.247137817	0.881994048	FALSE
Low Control	Prevotellaceae_uncultured	Norepinephrine	-0.333333333	0.427876984	0.570502646	FALSE
Low 0 Min	Prevotellaceae_uncultured	Norepinephrine	-0.238095238	0.582142857	0.846052524	FALSE
Low 30 Min	Prevotellaceae_uncultured	Norepinephrine	0.404761905	0.326835317	0.846643519	FALSE
Low 60 Min	Prevotellaceae_uncultured	Norepinephrine	-0.071428571	0.881994048	0.934871032	FALSE
High Control	Prevotellaceae_uncultured	Norepinephrine	0.359287879	0.382064677	0.525338931	FALSE
High 0 Min	Prevotellaceae_uncultured	Norepinephrine	-0.119047619	0.793005952	0.975904463	FALSE
High 30 Min	Prevotellaceae_uncultured	Norepinephrine	0.071428571	0.881994048	1	FALSE
High 60 Min	Prevotellaceae_uncultured	Norepinephrine	-0.238095238	0.582142857	0.881994048	FALSE
Low Control	Prevotellaceae_uncultured	Epinephrine	0.609937546	0.108350063	0.267949192	FALSE
Low 0 Min	Prevotellaceae_uncultured	Epinephrine	-0.238095238	0.582142857	0.846052524	FALSE
Low 30 Min	Prevotellaceae_uncultured	Epinephrine	-0.119047619	0.793005952	0.85785883	FALSE
Low 60 Min	Prevotellaceae_uncultured	Epinephrine	-0.047619048	0.934871032	0.934871032	FALSE
High Control	Prevotellaceae_uncultured	Epinephrine	-0.269984382	0.517840837	0.632916578	FALSE
High 0 Min	Prevotellaceae_uncultured	Epinephrine	-0.243975018	0.560375585	0.975904463	FALSE
High 30 Min	Prevotellaceae_uncultured	Epinephrine	-0.023809524	0.976785714	1	FALSE
High 60 Min	Prevotellaceae_uncultured	Epinephrine	0.095238095	0.840128968	0.881994048	FALSE
Low Control	Prevotellaceae_uncultured	Dopac	0.136386181	0.747429395	0.896915274	FALSE
Low 0 Min	Prevotellaceae_uncultured	Dopac	-0.114152915	0.787815408	0.846052524	FALSE
Low 30 Min	Prevotellaceae_uncultured	Dopac	-0.327326835	0.428691507	0.846643519	FALSE
Low 60 Min	Prevotellaceae_uncultured	Dopac	0.21821789	0.603645057	0.862350081	FALSE
High 0 Min	Prevotellaceae_uncultured	Dopac	-0.577350269	0.133974596	0.535898385	FALSE
High 30 Min	Prevotellaceae_uncultured	Dopac	-0.431244346	0.286072854	1	FALSE
High 60 Min	Prevotellaceae_uncultured	Dopac	0.558080918	0.150568177	0.881994048	FALSE
Low Control	Prevotellaceae_uncultured	Dopamine	0	1	1	FALSE
Low 0 Min	Prevotellaceae_uncultured	Dopamine	-0.08247861	0.846052524	0.846052524	FALSE
Low 30 Min	Prevotellaceae_uncultured	Dopamine	0.24743583	0.554646423	0.851258681	FALSE
High 30 Min	Prevotellaceae_uncultured	Dopamine	-0.577350269	0.133974596	1	FALSE
High 60 Min	Prevotellaceae_uncultured	Dopamine	-0.577350269	0.133974596	0.881994048	FALSE
Low Control	Prevotellaceae_uncultured	Salsolinol	-0.472498736	0.237093034	0.35563955	FALSE
Low 0 Min	Prevotellaceae_uncultured	Salsolinol	0.862488692	0.005848633	0.070183597	FALSE
Low 30 Min	Prevotellaceae_uncultured	Salsolinol	0.076101943	0.85785883	0.85785883	FALSE
Low 60 Min	Prevotellaceae_uncultured	Salsolinol	0.354604072	0.388751488	0.694652652	FALSE
High Control	Prevotellaceae_uncultured	Salsolinol	-0.613600867	0.10566062	0.261891894	FALSE
High 0 Min	Prevotellaceae_uncultured	Salsolinol	-0.467074242	0.243269917	0.72980975	FALSE
High 30 Min	Prevotellaceae_uncultured	Salsolinol	-0.155691414	0.712761708	1	FALSE
High 60 Min	Prevotellaceae_uncultured	Salsolinol	0.380952381	0.359871032	0.881994048	FALSE
Low Control	Prevotellaceae_uncultured	5 HIAA	0	1	1	FALSE
Low 0 Min	Prevotellaceae_uncultured	5 HIAA	-0.142857143	0.75203373	0.846052524	FALSE
Low 30 Min	Prevotellaceae_uncultured	5 HIAA	0.30952381	0.461805556	0.846643519	FALSE
Low 60 Min	Prevotellaceae_uncultured	5 HIAA	0.523809524	0.196626984	0.694652652	FALSE
High Control	Prevotellaceae_uncultured	5 HIAA	-0.670670707	0.068692742	0.251873386	FALSE
High 0 Min	Prevotellaceae_uncultured	5 HIAA	0.023809524	0.976785714	0.976785714	FALSE
High 30 Min	Prevotellaceae_uncultured	5 HIAA	-0.095238095	0.840128968	1	FALSE
High 60 Min	Prevotellaceae_uncultured	5 HIAA	0.214285714	0.619097222	0.881994048	FALSE
High Control	Prevotellaceae_uncultured	HVA	0.211688216	0.614782875	0.676261163	FALSE
High 0 Min	Prevotellaceae_uncultured	HVA	-0.577350269	0.133974596	0.535898385	FALSE
Low Control	Prevotellaceae_uncultured	5HT	0.761904762	0.036755952	0.220535714	FALSE
Low 0 Min	Prevotellaceae_uncultured	5HT	0.452380952	0.267460317	0.641904762	FALSE
Low 30 Min	Prevotellaceae_uncultured	5HT	-0.214285714	0.619097222	0.851258681	FALSE
Low 60 Min	Prevotellaceae_uncultured	5HT	-0.166666667	0.703323413	0.879154266	FALSE
High Control	Prevotellaceae_uncultured	5HT	-0.682646969	0.062092692	0.251873386	FALSE
High 0 Min	Prevotellaceae_uncultured	5HT	-0.69047619	0.069394841	0.535898385	FALSE
High 30 Min	Prevotellaceae_uncultured	5HT	-0.285714286	0.500793651	1	FALSE
High 60 Min	Prevotellaceae_uncultured	5HT	-0.30952381	0.461805556	0.881994048	FALSE
Low Control	Prevotellaceae_uncultured	UNKN #1	-0.769800359	0.025473928	0.220535714	FALSE
Low 0 Min	Prevotellaceae_uncultured	UNKN #1	-0.16495722	0.6962702	0.846052524	FALSE
High Control	Prevotellaceae_uncultured	UNKN #1	0.38417491	0.347409518	0.525338931	FALSE
High 0 Min	Prevotellaceae_uncultured	UNKN #1	0.056343617	0.894579091	0.975904463	FALSE
High 30 Min	Prevotellaceae_uncultured	UNKN #1	0.026082027	0.951118374	1	FALSE
High 60 Min	Prevotellaceae_uncultured	UNKN #1	0.169030851	0.689052226	0.881994048	FALSE
Low Control	Prevotellaceae_uncultured	UNKN #2	0.577350269	0.133974596	0.267949192	FALSE
Low 0 Min	Prevotellaceae_uncultured	UNKN #2	-0.125156544	0.767770555	0.846052524	FALSE
Low 30 Min	Prevotellaceae_uncultured	UNKN #2	-0.412393049	0.309958736	0.846643519	FALSE
Low 60 Min	Prevotellaceae_uncultured	UNKN #2	0.391230398	0.337858642	0.694652652	FALSE
High Control	Prevotellaceae_uncultured	UNKN #2	0	1	1	FALSE
High 0 Min	Prevotellaceae_uncultured	UNKN #2	-0.398646614	0.327952835	0.787086805	FALSE
High 30 Min	Prevotellaceae_uncultured	UNKN #2	0.109108945	0.797038574	1	FALSE
High 60 Min	Prevotellaceae_uncultured	UNKN #2	-0.24743583	0.554646423	0.881994048	FALSE
Low Control	Prevotellaceae_uncultured	Histidine	-0.714285714	0.057589286	0.230357143	FALSE
Low 0 Min	Prevotellaceae_uncultured	Histidine	-0.452380952	0.267460317	0.641904762	FALSE
Low 30 Min	Prevotellaceae_uncultured	Histidine	0.523809524	0.196626984	0.846643519	FALSE
Low 60 Min	Prevotellaceae_uncultured	Histidine	0.523809524	0.196626984	0.694652652	FALSE
High Control	Prevotellaceae_uncultured	Histidine	-0.73055202	0.039555628	0.251873386	FALSE
High 0 Min	Prevotellaceae_uncultured	Histidine	0.071428571	0.881994048	0.975904463	FALSE
High 30 Min	Prevotellaceae_uncultured	Histidine	0	1	1	FALSE
High 60 Min	Prevotellaceae_uncultured	Histidine	0.095238095	0.840128968	0.881994048	FALSE
Low Control	Prevotellaceae_uncultured	Histamine	-0.619047619	0.114980159	0.267949192	FALSE
Low 0 Min	Prevotellaceae_uncultured	Histamine	-0.571428571	0.151140873	0.604563492	FALSE
Low 30 Min	Prevotellaceae_uncultured	Histamine	0.119047619	0.793005952	0.85785883	FALSE
Low 60 Min	Prevotellaceae_uncultured	Histamine	0.5	0.216170635	0.694652652	FALSE
High Control	Prevotellaceae_uncultured	Histamine	-0.371264141	0.365202058	0.525338931	FALSE
High 0 Min	Prevotellaceae_uncultured	Histamine	0.071428571	0.881994048	0.975904463	FALSE
High 30 Min	Prevotellaceae_uncultured	Histamine	-0.333333333	0.427876984	1	FALSE
High 60 Min	Prevotellaceae_uncultured	Histamine	0.071428571	0.881994048	0.881994048	FALSE
Low Control	Bacteria_unclassified	L DOPA	0.04790505	0.910315357	1	FALSE
Low 0 Min	Bacteria_unclassified	L DOPA	-0.219577516	0.60133421	0.739774426	FALSE
Low 30 Min	Bacteria_unclassified	L DOPA	-0.011976263	0.977546655	0.977546655	FALSE
Low 60 Min	Bacteria_unclassified	L DOPA	0.090361446	0.831492303	0.97427723	FALSE
High Control	Bacteria_unclassified	L DOPA	-0.079859571	0.850898723	1	FALSE
High 0 Min	Bacteria_unclassified	L DOPA	0.375	0.360012054	0.850757009	FALSE
High 30 Min	Bacteria_unclassified	L DOPA	-0.428571429	0.289403225	0.496119814	FALSE
High 60 Min	Bacteria_unclassified	L DOPA	-0.521380235	0.185127457	0.389552428	FALSE
Low Control	Bacteria_unclassified	Norepinephrine	0.023809524	0.976785714	1	FALSE
Low 0 Min	Bacteria_unclassified	Norepinephrine	0.19047619	0.664583333	0.739774426	FALSE
Low 30 Min	Bacteria_unclassified	Norepinephrine	0.738095238	0.045833333	0.491240186	FALSE
Low 60 Min	Bacteria_unclassified	Norepinephrine	0.107786364	0.799460427	0.97427723	FALSE
High Control	Bacteria_unclassified	Norepinephrine	-0.365962527	0.372624727	0.819774399	FALSE
High 0 Min	Bacteria_unclassified	Norepinephrine	0.300049599	0.470261741	0.850757009	FALSE
High 30 Min	Bacteria_unclassified	Norepinephrine	-0.015586992	0.970779123	0.970779123	FALSE
High 60 Min	Bacteria_unclassified	Norepinephrine	0.251501515	0.547942604	0.552192641	FALSE
Low Control	Bacteria_unclassified	Epinephrine	0.024397502	0.954272834	1	FALSE
Low 0 Min	Bacteria_unclassified	Epinephrine	0.380952381	0.359871032	0.733503401	FALSE
Low 30 Min	Bacteria_unclassified	Epinephrine	-0.428571429	0.299206349	0.658253968	FALSE
Low 60 Min	Bacteria_unclassified	Epinephrine	0.586836868	0.126198986	0.420663285	FALSE
High Control	Bacteria_unclassified	Epinephrine	-0.8	0.01712	0.18832	FALSE
High 0 Min	Bacteria_unclassified	Epinephrine	0.083852549	0.843511901	0.948880546	FALSE
High 30 Min	Bacteria_unclassified	Epinephrine	-0.483196757	0.225148917	0.450297834	FALSE
High 60 Min	Bacteria_unclassified	Epinephrine	-0.45509798	0.257192085	0.389552428	FALSE
Low Control	Bacteria_unclassified	Dopac	-0.21821789	0.603645057	1	FALSE
Low 0 Min	Bacteria_unclassified	Dopac	0.342458745	0.406327112	0.733503401	FALSE
Low 30 Min	Bacteria_unclassified	Dopac	-0.490990253	0.216647636	0.595780999	FALSE
Low 60 Min	Bacteria_unclassified	Dopac	-0.013720532	0.97427723	0.97427723	FALSE
High 0 Min	Bacteria_unclassified	Dopac	-0.283473355	0.496274922	0.850757009	FALSE
High 30 Min	Bacteria_unclassified	Dopac	-0.124551042	0.768870752	0.838768093	FALSE
High 60 Min	Bacteria_unclassified	Dopac	-0.45297418	0.259701619	0.389552428	FALSE
Low Control	Bacteria_unclassified	Dopamine	0.327326835	0.428691507	1	FALSE
Low 0 Min	Bacteria_unclassified	Dopamine	-0.577350269	0.133974596	0.604563492	FALSE
Low 30 Min	Bacteria_unclassified	Dopamine	0.08247861	0.846052524	0.943644713	FALSE
High 30 Min	Bacteria_unclassified	Dopamine	-0.215979699	0.607455397	0.809940529	FALSE
High 60 Min	Bacteria_unclassified	Dopamine	-0.248921944	0.552192641	0.552192641	FALSE
Low Control	Bacteria_unclassified	Salsolinol	-0.549120153	0.158649296	1	FALSE
Low 0 Min	Bacteria_unclassified	Salsolinol	0.202938516	0.62980849	0.739774426	FALSE
Low 30 Min	Bacteria_unclassified	Salsolinol	0.076101943	0.85785883	0.943644713	FALSE
Low 60 Min	Bacteria_unclassified	Salsolinol	-0.21952852	0.601417436	0.97427723	FALSE
High Control	Bacteria_unclassified	Salsolinol	-0.25	0.550415039	0.944953759	FALSE
High 0 Min	Bacteria_unclassified	Salsolinol	-0.782070352	0.021830569	0.261966823	FALSE
High 30 Min	Bacteria_unclassified	Salsolinol	-0.368494301	0.369071672	0.553607508	FALSE
High 60 Min	Bacteria_unclassified	Salsolinol	0.383240404	0.348683741	0.464911655	FALSE
Low Control	Bacteria_unclassified	5 HIAA	0.142857143	0.75203373	1	FALSE
Low 0 Min	Bacteria_unclassified	5 HIAA	-0.404761905	0.326835317	0.733503401	FALSE
Low 30 Min	Bacteria_unclassified	5 HIAA	0.380952381	0.359871032	0.659763558	FALSE
Low 60 Min	Bacteria_unclassified	5 HIAA	-0.610789394	0.107721237	0.420663285	FALSE
High Control	Bacteria_unclassified	5 HIAA	0	1	1	FALSE
High 0 Min	Bacteria_unclassified	5 HIAA	0.300049599	0.470261741	0.850757009	FALSE
High 30 Min	Bacteria_unclassified	5 HIAA	-0.483196757	0.225148917	0.450297834	FALSE
High 60 Min	Bacteria_unclassified	5 HIAA	-0.922172222	0.001110817	0.013329808	TRUE
High Control	Bacteria_unclassified	HVA	0.559016994	0.149737335	0.806460671	FALSE
High 0 Min	Bacteria_unclassified	HVA	-0.283473355	0.496274922	0.850757009	FALSE
Low Control	Bacteria_unclassified	5HT	-0.071428571	0.881994048	1	FALSE
Low 0 Min	Bacteria_unclassified	5HT	-0.571428571	0.151140873	0.604563492	FALSE
Low 30 Min	Bacteria_unclassified	5HT	-0.095238095	0.840128968	0.943644713	FALSE
Low 60 Min	Bacteria_unclassified	5HT	-0.263477778	0.528366471	0.97427723	FALSE
High Control	Bacteria_unclassified	5HT	0.024397502	0.954272834	1	FALSE
High 0 Min	Bacteria_unclassified	5HT	-0.21821789	0.603645057	0.905467585	FALSE
High 30 Min	Bacteria_unclassified	5HT	-0.514370741	0.192165912	0.450297834	FALSE
High 60 Min	Bacteria_unclassified	5HT	-0.55090808	0.157018422	0.389552428	FALSE
Low Control	Bacteria_unclassified	UNKN #1	0	1	1	FALSE
Low 0 Min	Bacteria_unclassified	UNKN #1	-0.673575314	0.067055745	0.604563492	FALSE
High Control	Bacteria_unclassified	UNKN #1	-0.111803399	0.792109004	1	FALSE
High 0 Min	Bacteria_unclassified	UNKN #1	-0.064549722	0.879305047	0.948880546	FALSE
High 30 Min	Bacteria_unclassified	UNKN #1	-0.128060208	0.762499335	0.838768093	FALSE
High 60 Min	Bacteria_unclassified	UNKN #1	0.623502221	0.09858404	0.389552428	FALSE
Low Control	Bacteria_unclassified	UNKN #2	-0.412393049	0.309958736	1	FALSE
Low 0 Min	Bacteria_unclassified	UNKN #2	0.175219161	0.678126557	0.739774426	FALSE
Low 30 Min	Bacteria_unclassified	UNKN #2	-0.577350269	0.133974596	0.491240186	FALSE
Low 60 Min	Bacteria_unclassified	UNKN #2	-0.826518318	0.011413335	0.114133354	FALSE
High Control	Bacteria_unclassified	UNKN #2	0.422577127	0.296939999	0.816584998	FALSE
High 0 Min	Bacteria_unclassified	UNKN #2	-0.141736677	0.737781515	0.948880546	FALSE
High 30 Min	Bacteria_unclassified	UNKN #2	-0.642857143	0.085558891	0.450297834	FALSE
High 60 Min	Bacteria_unclassified	UNKN #2	-0.248921944	0.552192641	0.552192641	FALSE
Low Control	Bacteria_unclassified	Histidine	0.119047619	0.793005952	1	FALSE
Low 0 Min	Bacteria_unclassified	Histidine	0.333333333	0.427876984	0.733503401	FALSE
Low 30 Min	Bacteria_unclassified	Histidine	0.19047619	0.664583333	0.943644713	FALSE
Low 60 Min	Bacteria_unclassified	Histidine	-0.059881313	0.88799065	0.97427723	FALSE
High Control	Bacteria_unclassified	Histidine	-0.219577516	0.60133421	0.944953759	FALSE
High 0 Min	Bacteria_unclassified	Histidine	0.463713017	0.247137817	0.850757009	FALSE
High 30 Min	Bacteria_unclassified	Histidine	-0.545544726	0.161938228	0.450297834	FALSE
High 60 Min	Bacteria_unclassified	Histidine	-0.479050505	0.229740545	0.389552428	FALSE
Low Control	Bacteria_unclassified	Histamine	0.166666667	0.703323413	1	FALSE
Low 0 Min	Bacteria_unclassified	Histamine	0.023809524	0.976785714	0.976785714	FALSE
Low 30 Min	Bacteria_unclassified	Histamine	-0.595238095	0.132291667	0.491240186	FALSE
Low 60 Min	Bacteria_unclassified	Histamine	-0.023952525	0.95510619	0.97427723	FALSE
High Control	Bacteria_unclassified	Histamine	-0.487950036	0.219943819	0.806460671	FALSE
High 0 Min	Bacteria_unclassified	Histamine	0.027277236	0.948880546	0.948880546	FALSE
High 30 Min	Bacteria_unclassified	Histamine	-0.763762616	0.027396044	0.328752527	FALSE
High 60 Min	Bacteria_unclassified	Histamine	-0.706599495	0.050063395	0.300380368	FALSE
Low Control	Mucispirillum	L DOPA	-0.355888503	0.38691268	0.887978483	FALSE
Low 0 Min	Mucispirillum	L DOPA	0.243975018	0.560375585	0.948476839	FALSE
Low 30 Min	Mucispirillum	L DOPA	0.319277108	0.440794315	0.606092184	FALSE
Low 60 Min	Mucispirillum	L DOPA	-0.467074242	0.243269917	0.897913138	FALSE
High Control	Mucispirillum	L DOPA	-0.008303403	0.984431835	1	FALSE
High 0 Min	Mucispirillum	L DOPA	0.214285714	0.610344416	0.650592821	FALSE
High 30 Min	Mucispirillum	L DOPA	0.055901699	0.895402475	0.908654488	FALSE
High 60 Min	Mucispirillum	L DOPA	-0.178366922	0.672587694	0.848272411	FALSE
Low Control	Mucispirillum	Norepinephrine	0.317167524	0.443989242	0.887978483	FALSE
Low 0 Min	Mucispirillum	Norepinephrine	0.357142857	0.389384921	0.948476839	FALSE
Low 30 Min	Mucispirillum	Norepinephrine	-0.035928788	0.932691475	0.932691475	FALSE
Low 60 Min	Mucispirillum	Norepinephrine	-0.095238095	0.840128968	0.897913138	FALSE
High Control	Mucispirillum	Norepinephrine	0.190254859	0.65178696	0.89620707	FALSE
High 0 Min	Mucispirillum	Norepinephrine	0.327326835	0.428691507	0.650592821	FALSE
High 30 Min	Mucispirillum	Norepinephrine	-0.53674504	0.170189201	0.741969788	FALSE
High 60 Min	Mucispirillum	Norepinephrine	-0.155691414	0.712761708	0.848272411	FALSE
Low Control	Mucispirillum	Epinephrine	0	1	1	FALSE
Low 0 Min	Mucispirillum	Epinephrine	0.357142857	0.389384921	0.948476839	FALSE
Low 30 Min	Mucispirillum	Epinephrine	-0.826362121	0.011442765	0.125870415	FALSE
Low 60 Min	Mucispirillum	Epinephrine	0.285714286	0.500793651	0.897913138	FALSE
High Control	Mucispirillum	Epinephrine	0.402903315	0.322329551	0.709125013	FALSE
High 0 Min	Mucispirillum	Epinephrine	0.335410197	0.416681052	0.650592821	FALSE
High 30 Min	Mucispirillum	Epinephrine	-0.341565026	0.407633739	0.79267073	FALSE
High 60 Min	Mucispirillum	Epinephrine	-0.395216666	0.332517108	0.848272411	FALSE
Low Control	Mucispirillum	Dopac	-0.335410197	0.416681052	0.887978483	FALSE
Low 0 Min	Mucispirillum	Dopac	-0.73565212	0.037509541	0.450114494	FALSE
Low 30 Min	Mucispirillum	Dopac	0.32929278	0.425757176	0.606092184	FALSE
Low 60 Min	Mucispirillum	Dopac	0.054554473	0.897913138	0.897913138	FALSE
High 0 Min	Mucispirillum	Dopac	-0.283473355	0.496274922	0.650592821	FALSE
High 30 Min	Mucispirillum	Dopac	-0.23394386	0.577097089	0.79267073	FALSE
High 60 Min	Mucispirillum	Dopac	-0.070179098	0.868845602	0.868845602	FALSE
Low Control	Mucispirillum	Dopamine	-0.335410197	0.416681052	0.887978483	FALSE
Low 0 Min	Mucispirillum	Dopamine	-0.08247861	0.846052524	0.948476839	FALSE
Low 30 Min	Mucispirillum	Dopamine	0.58081787	0.131102285	0.288425026	FALSE
High 30 Min	Mucispirillum	Dopamine	0.253546276	0.544582054	0.79267073	FALSE
High 60 Min	Mucispirillum	Dopamine	0.58081787	0.131102285	0.848272411	FALSE
Low Control	Mucispirillum	Salsolinol	-0.130855981	0.757431504	1	FALSE
Low 0 Min	Mucispirillum	Salsolinol	0.240989487	0.565334518	0.948476839	FALSE
Low 30 Min	Mucispirillum	Salsolinol	0.606092212	0.111214603	0.288425026	FALSE
Low 60 Min	Mucispirillum	Salsolinol	0.190940654	0.650592821	0.897913138	FALSE
High Control	Mucispirillum	Salsolinol	-0.584859651	0.127798168	0.709125013	FALSE
High 0 Min	Mucispirillum	Salsolinol	-0.82323195	0.012042678	0.144512141	FALSE
High 30 Min	Mucispirillum	Salsolinol	-0.503152711	0.203720112	0.741969788	FALSE
High 60 Min	Mucispirillum	Salsolinol	-0.22754899	0.587844565	0.848272411	FALSE
Low Control	Mucispirillum	5 HIAA	-0.341565026	0.407633739	0.887978483	FALSE
Low 0 Min	Mucispirillum	5 HIAA	-0.095238095	0.840128968	0.948476839	FALSE
Low 30 Min	Mucispirillum	5 HIAA	0.586836868	0.126198986	0.288425026	FALSE
Low 60 Min	Mucispirillum	5 HIAA	0.214285714	0.619097222	0.897913138	FALSE
High Control	Mucispirillum	5 HIAA	-0.279040459	0.503323594	0.790937076	FALSE
High 0 Min	Mucispirillum	5 HIAA	0.190940654	0.650592821	0.650592821	FALSE
High 30 Min	Mucispirillum	5 HIAA	-0.048795004	0.908654488	0.908654488	FALSE
High 60 Min	Mucispirillum	5 HIAA	-0.167667677	0.691465352	0.848272411	FALSE
High Control	Mucispirillum	HVA	-0.531417777	0.175292156	0.709125013	FALSE
High 0 Min	Mucispirillum	HVA	-0.283473355	0.496274922	0.650592821	FALSE
Low Control	Mucispirillum	5HT	0.048795004	0.908654488	1	FALSE
Low 0 Min	Mucispirillum	5HT	-0.19047619	0.664583333	0.948476839	FALSE
Low 30 Min	Mucispirillum	5HT	0.083833838	0.843546492	0.927901142	FALSE
Low 60 Min	Mucispirillum	5HT	0.404761905	0.326835317	0.897913138	FALSE
High Control	Mucispirillum	5HT	-0.45661166	0.255410932	0.709125013	FALSE
High 0 Min	Mucispirillum	5HT	-0.43643578	0.279658291	0.650592821	FALSE
High 30 Min	Mucispirillum	5HT	-0.121987509	0.773532403	0.908654488	FALSE
High 60 Min	Mucispirillum	5HT	-0.119762626	0.777583044	0.848272411	FALSE
Low Control	Mucispirillum	UNKN #1	0.028171808	0.947205801	1	FALSE
Low 0 Min	Mucispirillum	UNKN #1	0.02749287	0.948476839	0.948476839	FALSE
High Control	Mucispirillum	UNKN #1	0	1	1	FALSE
High 0 Min	Mucispirillum	UNKN #1	-0.193649167	0.645882996	0.650592821	FALSE
High 30 Min	Mucispirillum	UNKN #1	0.227172056	0.588480137	0.79267073	FALSE
High 60 Min	Mucispirillum	UNKN #1	0.510138181	0.196483491	0.848272411	FALSE
Low Control	Mucispirillum	UNKN #2	-0.422577127	0.296939999	0.887978483	FALSE
Low 0 Min	Mucispirillum	UNKN #2	-0.500626174	0.206371383	0.948476839	FALSE
Low 30 Min	Mucispirillum	UNKN #2	-0.414869907	0.306767817	0.562407665	FALSE
Low 60 Min	Mucispirillum	UNKN #2	0.299943305	0.470426782	0.897913138	FALSE
High Control	Mucispirillum	UNKN #2	-0.439374775	0.276058484	0.709125013	FALSE
High 0 Min	Mucispirillum	UNKN #2	-0.362215953	0.377910551	0.650592821	FALSE
High 30 Min	Mucispirillum	UNKN #2	0.223606798	0.594503048	0.79267073	FALSE
High 60 Min	Mucispirillum	UNKN #2	-0.248921944	0.552192641	0.848272411	FALSE
Low Control	Mucispirillum	Histidine	0.26837252	0.520440978	0.892184533	FALSE
Low 0 Min	Mucispirillum	Histidine	-0.071428571	0.881994048	0.948476839	FALSE
Low 30 Min	Mucispirillum	Histidine	0.095810101	0.821452403	0.927901142	FALSE
Low 60 Min	Mucispirillum	Histidine	-0.380952381	0.359871032	0.897913138	FALSE
High Control	Mucispirillum	Histidine	-0.355142403	0.387980339	0.711297288	FALSE
High 0 Min	Mucispirillum	Histidine	0.245495127	0.557856585	0.650592821	FALSE
High 30 Min	Mucispirillum	Histidine	-0.463552535	0.247323263	0.741969788	FALSE
High 60 Min	Mucispirillum	Histidine	0.119762626	0.777583044	0.848272411	FALSE
Low Control	Mucispirillum	Histamine	-0.073192505	0.863253393	1	FALSE
Low 0 Min	Mucispirillum	Histamine	-0.119047619	0.793005952	0.948476839	FALSE
Low 30 Min	Mucispirillum	Histamine	-0.694623232	0.055884726	0.288425026	FALSE
Low 60 Min	Mucispirillum	Histamine	-0.095238095	0.840128968	0.897913138	FALSE
High Control	Mucispirillum	Histamine	0.012683657	0.976220693	1	FALSE
High 0 Min	Mucispirillum	Histamine	-0.245495127	0.557856585	0.650592821	FALSE
High 30 Min	Mucispirillum	Histamine	-0.512347538	0.194223421	0.741969788	FALSE
High 60 Min	Mucispirillum	Histamine	-0.119762626	0.777583044	0.848272411	FALSE
Low Control	Parabacteroides	L DOPA	0.50300303	0.203876682	0.407753364	FALSE
Low 0 Min	Parabacteroides	L DOPA	-0.279508497	0.502577575	0.861561558	FALSE
Low 30 Min	Parabacteroides	L DOPA	-0.371264141	0.365202058	0.713872354	FALSE
Low 60 Min	Parabacteroides	L DOPA	-0.646718181	0.083087725	0.415438624	FALSE
High Control	Parabacteroides	L DOPA	0.071428571	0.866526271	1	FALSE
High 0 Min	Parabacteroides	L DOPA	0.375	0.360012054	0.69856686	FALSE
High 30 Min	Parabacteroides	L DOPA	0.204730756	0.626721483	0.922763927	FALSE
High 60 Min	Parabacteroides	L DOPA	-0.5625	0.146668077	0.559316582	FALSE
Low Control	Parabacteroides	Norepinephrine	0.69047619	0.069394841	0.277579365	FALSE
Low 0 Min	Parabacteroides	Norepinephrine	0.21821789	0.603645057	0.869496626	FALSE
Low 30 Min	Parabacteroides	Norepinephrine	0.30952381	0.461805556	0.725694444	FALSE
Low 60 Min	Parabacteroides	Norepinephrine	0.023809524	0.976785714	0.976785714	FALSE
High Control	Parabacteroides	Norepinephrine	-0.245495127	0.557856585	1	FALSE
High 0 Min	Parabacteroides	Norepinephrine	0.245495127	0.557856585	0.69856686	FALSE
High 30 Min	Parabacteroides	Norepinephrine	-0.508618094	0.198046493	0.922763927	FALSE
High 60 Min	Parabacteroides	Norepinephrine	0.43643578	0.279658291	0.559316582	FALSE
Low Control	Parabacteroides	Epinephrine	-0.341565026	0.407633739	0.611450608	FALSE
Low 0 Min	Parabacteroides	Epinephrine	0.136386181	0.747429395	0.869496626	FALSE
Low 30 Min	Parabacteroides	Epinephrine	0.428571429	0.299206349	0.713872354	FALSE
Low 60 Min	Parabacteroides	Epinephrine	0.142857143	0.75203373	0.976785714	FALSE
High Control	Parabacteroides	Epinephrine	-0.251557647	0.547850251	1	FALSE
High 0 Min	Parabacteroides	Epinephrine	0.251557647	0.547850251	0.69856686	FALSE
High 30 Min	Parabacteroides	Epinephrine	-0.343660875	0.404572445	0.922763927	FALSE
High 60 Min	Parabacteroides	Epinephrine	-0.027277236	0.948880546	0.948880546	FALSE
Low Control	Parabacteroides	Dopac	-0.763762616	0.027396044	0.164376263	FALSE
Low 0 Min	Parabacteroides	Dopac	-0.697485832	0.05445835	0.326750098	FALSE
Low 30 Min	Parabacteroides	Dopac	-0.190940654	0.650592821	0.773655754	FALSE
Low 60 Min	Parabacteroides	Dopac	0.163663418	0.69856686	0.976785714	FALSE
High 0 Min	Parabacteroides	Dopac	-0.283473355	0.496274922	0.69856686	FALSE
High 30 Min	Parabacteroides	Dopac	0.065906216	0.876783218	0.922763927	FALSE
High 60 Min	Parabacteroides	Dopac	-0.47952151	0.229216547	0.559316582	FALSE
Low Control	Parabacteroides	Dopamine	-0.081831709	0.847249145	0.950762694	FALSE
Low 0 Min	Parabacteroides	Dopamine	0.472455591	0.237141843	0.569140424	FALSE
Low 30 Min	Parabacteroides	Dopamine	-0.412393049	0.309958736	0.713872354	FALSE
High 30 Min	Parabacteroides	Dopamine	0.380952381	0.351812553	0.922763927	FALSE
High 60 Min	Parabacteroides	Dopamine	-0.283473355	0.496274922	0.661699896	FALSE
Low Control	Parabacteroides	Salsolinol	-0.600201097	0.115685616	0.347056847	FALSE
Low 0 Min	Parabacteroides	Salsolinol	-0.697485832	0.05445835	0.326750098	FALSE
Low 30 Min	Parabacteroides	Salsolinol	-0.355142403	0.387980339	0.713872354	FALSE
Low 60 Min	Parabacteroides	Salsolinol	0.027277236	0.948880546	0.976785714	FALSE
High Control	Parabacteroides	Salsolinol	-0.363361046	0.376291479	1	FALSE
High 0 Min	Parabacteroides	Salsolinol	-0.782070352	0.021830569	0.261966823	FALSE
High 30 Min	Parabacteroides	Salsolinol	-0.124460972	0.769034437	0.922763927	FALSE
High 60 Min	Parabacteroides	Salsolinol	0.300049599	0.470261741	0.661699896	FALSE
Low Control	Parabacteroides	5 HIAA	0	1	1	FALSE
Low 0 Min	Parabacteroides	5 HIAA	-0.027277236	0.948880546	0.948880546	FALSE
Low 30 Min	Parabacteroides	5 HIAA	-0.5	0.216170635	0.713872354	FALSE
Low 60 Min	Parabacteroides	5 HIAA	0.047619048	0.934871032	0.976785714	FALSE
High Control	Parabacteroides	5 HIAA	-0.081831709	0.847249145	1	FALSE
High 0 Min	Parabacteroides	5 HIAA	0.21821789	0.603645057	0.69856686	FALSE
High 30 Min	Parabacteroides	5 HIAA	0.041239305	0.922763927	0.922763927	FALSE
High 60 Min	Parabacteroides	5 HIAA	-0.43643578	0.279658291	0.559316582	FALSE
High Control	Parabacteroides	HVA	0.053571429	0.899745587	1	FALSE
High 0 Min	Parabacteroides	HVA	-0.283473355	0.496274922	0.69856686	FALSE
Low Control	Parabacteroides	5HT	0.095238095	0.840128968	0.950762694	FALSE
Low 0 Min	Parabacteroides	5HT	-0.109108945	0.797038574	0.869496626	FALSE
Low 30 Min	Parabacteroides	5HT	0.023809524	0.976785714	0.976785714	FALSE
Low 60 Min	Parabacteroides	5HT	0.071428571	0.881994048	0.976785714	FALSE
High Control	Parabacteroides	5HT	0.027277236	0.948880546	1	FALSE
High 0 Min	Parabacteroides	5HT	-0.381881308	0.350540725	0.69856686	FALSE
High 30 Min	Parabacteroides	5HT	0.178703655	0.671995929	0.922763927	FALSE
High 60 Min	Parabacteroides	5HT	-0.872871561	0.004659215	0.02795529	TRUE
Low Control	Parabacteroides	UNKN #1	0.068732175	0.87153247	0.950762694	FALSE
Low 0 Min	Parabacteroides	UNKN #1	0.614192269	0.105230051	0.420920206	FALSE
High Control	Parabacteroides	UNKN #1	-0.125	0.768054962	1	FALSE
High 0 Min	Parabacteroides	UNKN #1	-0.193649167	0.645882996	0.69856686	FALSE
High 30 Min	Parabacteroides	UNKN #1	0.383990859	0.347660307	0.922763927	FALSE
High 60 Min	Parabacteroides	UNKN #1	0.968245837	7.82E-05	0.000937826	TRUE
Low Control	Parabacteroides	UNKN #2	-0.412393049	0.309958736	0.531357832	FALSE
Low 0 Min	Parabacteroides	UNKN #2	-0.344123601	0.40389791	0.80779582	FALSE
Low 30 Min	Parabacteroides	UNKN #2	0.24743583	0.554646423	0.762638832	FALSE
Low 60 Min	Parabacteroides	UNKN #2	-0.208656212	0.619976726	0.976785714	FALSE
High Control	Parabacteroides	UNKN #2	0.283473355	0.496274922	1	FALSE
High 0 Min	Parabacteroides	UNKN #2	-0.251976315	0.547161612	0.69856686	FALSE
High 30 Min	Parabacteroides	UNKN #2	0.440958552	0.274128125	0.922763927	FALSE
High 60 Min	Parabacteroides	UNKN #2	-0.283473355	0.496274922	0.661699896	FALSE
Low Control	Parabacteroides	Histidine	0.547619048	0.170982143	0.407753364	FALSE
Low 0 Min	Parabacteroides	Histidine	0.163663418	0.69856686	0.869496626	FALSE
Low 30 Min	Parabacteroides	Histidine	0.166666667	0.703323413	0.773655754	FALSE
Low 60 Min	Parabacteroides	Histidine	-0.714285714	0.057589286	0.415438624	FALSE
High Control	Parabacteroides	Histidine	0.136386181	0.747429395	1	FALSE
High 0 Min	Parabacteroides	Histidine	0.327326835	0.428691507	0.69856686	FALSE
High 30 Min	Parabacteroides	Histidine	-0.16495722	0.6962702	0.922763927	FALSE
High 60 Min	Parabacteroides	Histidine	0.136386181	0.747429395	0.815377522	FALSE
Low Control	Parabacteroides	Histamine	0.80952381	0.021775794	0.164376263	FALSE
Low 0 Min	Parabacteroides	Histamine	0.490990253	0.216647636	0.569140424	FALSE
Low 30 Min	Parabacteroides	Histamine	0.357142857	0.389384921	0.713872354	FALSE
Low 60 Min	Parabacteroides	Histamine	-0.5	0.216170635	0.720568783	FALSE
High Control	Parabacteroides	Histamine	0	1	1	FALSE
High 0 Min	Parabacteroides	Histamine	-0.163663418	0.69856686	0.69856686	FALSE
High 30 Min	Parabacteroides	Histamine	-0.24743583	0.554646423	0.922763927	FALSE
High 60 Min	Parabacteroides	Histamine	-0.163663418	0.69856686	0.815377522	FALSE
Low Control	Barnesiella	L DOPA	0.198795181	0.636962971	0.9657145	FALSE
Low 0 Min	Barnesiella	L DOPA	-0.325	0.432175441	0.576233921	FALSE
Low 30 Min	Barnesiella	L DOPA	-0.098795553	0.815960184	0.953984563	FALSE
Low 60 Min	Barnesiella	L DOPA	-0.666678911	0.070980569	0.48230593	FALSE
High Control	Barnesiella	L DOPA	0.415536127	0.305912225	0.830290168	FALSE
High 0 Min	Barnesiella	L DOPA	0.223606798	0.594503048	0.818012649	FALSE
High 30 Min	Barnesiella	L DOPA	-0.027441065	0.948573827	0.975404063	FALSE
High 60 Min	Barnesiella	L DOPA	0.27441065	0.510725853	0.9122236	FALSE
Low Control	Barnesiella	Norepinephrine	-0.143715151	0.734221475	0.9657145	FALSE
Low 0 Min	Barnesiella	Norepinephrine	0.634335047	0.091162664	0.25841775	FALSE
Low 30 Min	Barnesiella	Norepinephrine	-0.110481439	0.794526821	0.953984563	FALSE
Low 60 Min	Barnesiella	Norepinephrine	0.096392539	0.820380411	0.946811012	FALSE
High Control	Barnesiella	Norepinephrine	-0.347311616	0.399263874	0.830290168	FALSE
High 0 Min	Barnesiella	Norepinephrine	0.195180015	0.643225539	0.818012649	FALSE
High 30 Min	Barnesiella	Norepinephrine	-0.251501515	0.547942604	0.946615955	FALSE
High 60 Min	Barnesiella	Norepinephrine	-0.251501515	0.547942604	0.9122236	FALSE
Low Control	Barnesiella	Epinephrine	0.061360087	0.885238292	0.9657145	FALSE
Low 0 Min	Barnesiella	Epinephrine	0.561142542	0.147860122	0.295720245	FALSE
Low 30 Min	Barnesiella	Epinephrine	-0.147308585	0.727766104	0.953984563	FALSE
Low 60 Min	Barnesiella	Epinephrine	0.240981346	0.565348061	0.946811012	FALSE
High Control	Barnesiella	Epinephrine	0.098176139	0.817099165	0.929650009	FALSE
High 0 Min	Barnesiella	Epinephrine	-0.325	0.432175441	0.818012649	FALSE
High 30 Min	Barnesiella	Epinephrine	-0.059881313	0.88799065	0.975404063	FALSE
High 60 Min	Barnesiella	Epinephrine	-0.215572727	0.608149066	0.9122236	FALSE
Low Control	Barnesiella	Dopac	0.27441065	0.510725853	0.9657145	FALSE
Low 0 Min	Barnesiella	Dopac	-0.610853413	0.107674063	0.25841775	FALSE
Low 30 Min	Barnesiella	Dopac	0.393780765	0.334436625	0.953984563	FALSE
Low 60 Min	Barnesiella	Dopac	0.289882756	0.486151507	0.946811012	FALSE
High 0 Min	Barnesiella	Dopac	-0.422577127	0.296939999	0.818012649	FALSE
High 30 Min	Barnesiella	Dopac	-0.54867295	0.159058653	0.946615955	FALSE
High 60 Min	Barnesiella	Dopac	0.306236065	0.460696122	0.9122236	FALSE
Low Control	Barnesiella	Dopamine	-0.137205325	0.745950446	0.9657145	FALSE
Low 0 Min	Barnesiella	Dopamine	0.422577127	0.296939999	0.445409999	FALSE
Low 30 Min	Barnesiella	Dopamine	0.340194604	0.409640816	0.953984563	FALSE
High 30 Min	Barnesiella	Dopamine	-0.248921944	0.552192641	0.946615955	FALSE
High 60 Min	Barnesiella	Dopamine	-0.082973981	0.845136372	0.921966951	FALSE
Low Control	Barnesiella	Salsolinol	-0.289056035	0.487452718	0.9657145	FALSE
Low 0 Min	Barnesiella	Salsolinol	-0.753819105	0.030751765	0.18451059	FALSE
Low 30 Min	Barnesiella	Salsolinol	-0.039236644	0.926506765	0.953984563	FALSE
Low 60 Min	Barnesiella	Salsolinol	0.013803941	0.974120899	0.974120899	FALSE
High Control	Barnesiella	Salsolinol	-0.196352277	0.641192791	0.881640088	FALSE
High 0 Min	Barnesiella	Salsolinol	0.024544035	0.953998414	0.953998414	FALSE
High 30 Min	Barnesiella	Salsolinol	-0.530120482	0.176547124	0.946615955	FALSE
High 60 Min	Barnesiella	Salsolinol	0.407192929	0.316709185	0.9122236	FALSE
Low Control	Barnesiella	5 HIAA	0.359287879	0.382064677	0.9657145	FALSE
Low 0 Min	Barnesiella	5 HIAA	-0.195180015	0.643225539	0.701700588	FALSE
Low 30 Min	Barnesiella	5 HIAA	-0.1595843	0.70582082	0.953984563	FALSE
Low 60 Min	Barnesiella	5 HIAA	0.13253974	0.75438302	0.946811012	FALSE
High Control	Barnesiella	5 HIAA	0.263477778	0.528366471	0.830290168	FALSE
High 0 Min	Barnesiella	5 HIAA	0.219577516	0.60133421	0.818012649	FALSE
High 30 Min	Barnesiella	5 HIAA	-0.04790505	0.910315357	0.975404063	FALSE
High 60 Min	Barnesiella	5 HIAA	-0.215572727	0.608149066	0.9122236	FALSE
High Control	Barnesiella	HVA	-0.023520913	0.955914551	0.955914551	FALSE
High 0 Min	Barnesiella	HVA	-0.422577127	0.296939999	0.818012649	FALSE
Low Control	Barnesiella	5HT	-0.011976263	0.977546655	0.977546655	FALSE
Low 0 Min	Barnesiella	5HT	-0.439155033	0.27632684	0.445409999	FALSE
Low 30 Min	Barnesiella	5HT	0.208687162	0.619923639	0.953984563	FALSE
Low 60 Min	Barnesiella	5HT	0.144588808	0.732650741	0.946811012	FALSE
High Control	Barnesiella	5HT	0.263477778	0.528366471	0.830290168	FALSE
High 0 Min	Barnesiella	5HT	0.097590007	0.818177203	0.892556948	FALSE
High 30 Min	Barnesiella	5HT	-0.371264141	0.365202058	0.946615955	FALSE
High 60 Min	Barnesiella	5HT	-0.610789394	0.107721237	0.9122236	FALSE
Low Control	Barnesiella	UNKN #1	-0.608475863	0.10943392	0.9657145	FALSE
Low 0 Min	Barnesiella	UNKN #1	0.253546276	0.544582054	0.653498465	FALSE
High Control	Barnesiella	UNKN #1	-0.43905704	0.276446554	0.830290168	FALSE
High 0 Min	Barnesiella	UNKN #1	0.173205081	0.681677207	0.818012649	FALSE
High 30 Min	Barnesiella	UNKN #1	-0.013119338	0.975404063	0.975404063	FALSE
High 60 Min	Barnesiella	UNKN #1	0.510138181	0.196483491	0.9122236	FALSE
Low Control	Barnesiella	UNKN #2	0.082973981	0.845136372	0.9657145	FALSE
Low 0 Min	Barnesiella	UNKN #2	-0.128247294	0.762159977	0.762159977	FALSE
Low 30 Min	Barnesiella	UNKN #2	0.425243256	0.29357622	0.953984563	FALSE
Low 60 Min	Barnesiella	UNKN #2	0.079194552	0.852129911	0.946811012	FALSE
High Control	Barnesiella	UNKN #2	0.082973981	0.845136372	0.929650009	FALSE
High 0 Min	Barnesiella	UNKN #2	0.338061702	0.412773025	0.818012649	FALSE
High 30 Min	Barnesiella	UNKN #2	0.10976426	0.795839114	0.975404063	FALSE
High 60 Min	Barnesiella	UNKN #2	-0.082973981	0.845136372	0.921966951	FALSE
Low Control	Barnesiella	Histidine	-0.383240404	0.348683741	0.9657145	FALSE
Low 0 Min	Barnesiella	Histidine	0.683130051	0.06183473	0.247338919	FALSE
Low 30 Min	Barnesiella	Histidine	-0.110481439	0.794526821	0.953984563	FALSE
Low 60 Min	Barnesiella	Histidine	-0.626551501	0.096461186	0.48230593	FALSE
High Control	Barnesiella	Histidine	0.287430303	0.490015485	0.830290168	FALSE
High 0 Min	Barnesiella	Histidine	0.683130051	0.06183473	0.742016758	FALSE
High 30 Min	Barnesiella	Histidine	-0.347311616	0.399263874	0.946615955	FALSE
High 60 Min	Barnesiella	Histidine	-0.023952525	0.95510619	0.95510619	FALSE
Low Control	Barnesiella	Histamine	-0.191620202	0.649410201	0.9657145	FALSE
Low 0 Min	Barnesiella	Histamine	0.756322557	0.029884379	0.18451059	FALSE
Low 30 Min	Barnesiella	Histamine	-0.024551431	0.953984563	0.953984563	FALSE
Low 60 Min	Barnesiella	Histamine	-0.421717356	0.298028698	0.946811012	FALSE
High Control	Barnesiella	Histamine	0.263477778	0.528366471	0.830290168	FALSE
High 0 Min	Barnesiella	Histamine	0.365962527	0.372624727	0.818012649	FALSE
High 30 Min	Barnesiella	Histamine	-0.467074242	0.243269917	0.946615955	FALSE
High 60 Min	Barnesiella	Histamine	0.083833838	0.843546492	0.921966951	FALSE
Low Control	Helicobacter	L DOPA	-0.614457831	0.105037036	0.403483285	FALSE
Low 0 Min	Helicobacter	L DOPA	0.463552535	0.247323263	0.718095238	FALSE
Low 30 Min	Helicobacter	L DOPA	0.223297131	0.595027139	0.766033215	FALSE
Low 60 Min	Helicobacter	L DOPA	0.404976572	0.31960728	0.954272834	FALSE
Low Control	Helicobacter	Norepinephrine	-0.311382828	0.452798757	0.776226441	FALSE
Low 0 Min	Helicobacter	Norepinephrine	0.333333333	0.427876984	0.733503401	FALSE
Low 30 Min	Helicobacter	Norepinephrine	0.164887544	0.696393832	0.766033215	FALSE
Low 60 Min	Helicobacter	Norepinephrine	-0.024397502	0.954272834	0.954272834	FALSE
Low Control	Helicobacter	Epinephrine	0.834497179	0.009973091	0.119677092	FALSE
Low 0 Min	Helicobacter	Epinephrine	0.333333333	0.427876984	0.733503401	FALSE
Low 30 Min	Helicobacter	Epinephrine	-0.190254859	0.65178696	0.766033215	FALSE
Low 60 Min	Helicobacter	Epinephrine	0.170782513	0.685954753	0.954272834	FALSE
Low Control	Helicobacter	Dopac	0.013720532	0.97427723	0.97427723	FALSE
Low 0 Min	Helicobacter	Dopac	0.063418286	0.881409155	0.881409155	FALSE
Low 30 Min	Helicobacter	Dopac	-0.174371458	0.679620358	0.766033215	FALSE
Low 60 Min	Helicobacter	Dopac	0.251557647	0.547850251	0.954272834	FALSE
Low Control	Helicobacter	Dopamine	-0.260690117	0.532899943	0.799349915	FALSE
Low 0 Min	Helicobacter	Dopamine	-0.08247861	0.846052524	0.881409155	FALSE
Low 30 Min	Helicobacter	Dopamine	-0.35149982	0.39321139	0.766033215	FALSE
Low Control	Helicobacter	Salsolinol	-0.334020308	0.418735871	0.776226441	FALSE
Low 0 Min	Helicobacter	Salsolinol	0.481978975	0.226492563	0.718095238	FALSE
Low 30 Min	Helicobacter	Salsolinol	0.378378378	0.355347716	0.766033215	FALSE
Low 60 Min	Helicobacter	Salsolinol	0.111803399	0.792109004	0.954272834	FALSE
Low Control	Helicobacter	5 HIAA	-0.538931818	0.168118035	0.403483285	FALSE
Low 0 Min	Helicobacter	5 HIAA	0.80952381	0.021775794	0.261309524	FALSE
Low 30 Min	Helicobacter	5 HIAA	0.393193374	0.335223335	0.766033215	FALSE
Low 60 Min	Helicobacter	5 HIAA	0.073192505	0.863253393	0.954272834	FALSE
Low Control	Helicobacter	5HT	0.179643939	0.670344277	0.89379237	FALSE
Low 0 Min	Helicobacter	5HT	0.166666667	0.703323413	0.881409155	FALSE
Low 30 Min	Helicobacter	5HT	-0.038050972	0.928723265	0.928723265	FALSE
Low 60 Min	Helicobacter	5HT	-0.195180015	0.643225539	0.954272834	FALSE
Low Control	Helicobacter	UNKN #1	-0.546245377	0.161290824	0.403483285	FALSE
Low 0 Min	Helicobacter	UNKN #1	-0.16495722	0.6962702	0.881409155	FALSE
Low Control	Helicobacter	UNKN #2	0.082973981	0.845136372	0.968717073	FALSE
Low 0 Min	Helicobacter	UNKN #2	-0.475594866	0.233603746	0.718095238	FALSE
Low 30 Min	Helicobacter	UNKN #2	-0.615124685	0.104553245	0.766033215	FALSE
Low 60 Min	Helicobacter	UNKN #2	0.187082869	0.657318554	0.954272834	FALSE
Low Control	Helicobacter	Histidine	-0.562884343	0.146331533	0.403483285	FALSE
Low 0 Min	Helicobacter	Histidine	-0.119047619	0.793005952	0.881409155	FALSE
Low 30 Min	Helicobacter	Histidine	0.304407774	0.463514823	0.766033215	FALSE
Low 60 Min	Helicobacter	Histidine	0.561142542	0.147860122	0.954272834	FALSE
Low Control	Helicobacter	Histamine	-0.059881313	0.88799065	0.968717073	FALSE
Low 0 Min	Helicobacter	Histamine	-0.428571429	0.299206349	0.718095238	FALSE
Low 30 Min	Helicobacter	Histamine	-0.342458745	0.406327112	0.766033215	FALSE
Low 60 Min	Helicobacter	Histamine	0.487950036	0.219943819	0.954272834	FALSE
Low Control	Ruminococcaceae_ge	L DOPA	-0.554216867	0.154024552	0.897707916	FALSE
Low 0 Min	Ruminococcaceae_ge	L DOPA	-0.26837252	0.520440978	0.776190476	FALSE
Low 30 Min	Ruminococcaceae_ge	L DOPA	0.306800434	0.459827432	0.662224495	FALSE
Low 60 Min	Ruminococcaceae_ge	L DOPA	-0.018072289	0.966121835	0.987700973	FALSE
High Control	Ruminococcaceae_ge	L DOPA	-0.326530612	0.429882347	0.948585089	FALSE
High 0 Min	Ruminococcaceae_ge	L DOPA	0.375	0.360012054	0.661699896	FALSE
High 30 Min	Ruminococcaceae_ge	L DOPA	0.214285714	0.610344416	0.87651545	FALSE
High 60 Min	Ruminococcaceae_ge	L DOPA	0.43643578	0.279658291	0.894579091	FALSE
Low Control	Ruminococcaceae_ge	Norepinephrine	0.131738889	0.755832636	0.944432862	FALSE
Low 0 Min	Ruminococcaceae_ge	Norepinephrine	-0.238095238	0.582142857	0.776190476	FALSE
Low 30 Min	Ruminococcaceae_ge	Norepinephrine	0.707527553	0.049628261	0.545910868	FALSE
Low 60 Min	Ruminococcaceae_ge	Norepinephrine	-0.299406565	0.471260529	0.890952135	FALSE
High Control	Ruminococcaceae_ge	Norepinephrine	0.155869922	0.712443054	0.953178898	FALSE
High 0 Min	Ruminococcaceae_ge	Norepinephrine	-0.027277236	0.948880546	0.948880546	FALSE
High 30 Min	Ruminococcaceae_ge	Norepinephrine	-0.187043906	0.657386587	0.87651545	FALSE
High 60 Min	Ruminococcaceae_ge	Norepinephrine	-0.166666667	0.703323413	0.894579091	FALSE
Low Control	Ruminococcaceae_ge	Epinephrine	0.41724859	0.303718252	0.897707916	FALSE
Low 0 Min	Ruminococcaceae_ge	Epinephrine	-0.142857143	0.75203373	0.820400433	FALSE
Low 30 Min	Ruminococcaceae_ge	Epinephrine	-0.292770022	0.481617814	0.662224495	FALSE
Low 60 Min	Ruminococcaceae_ge	Epinephrine	0.155691414	0.712761708	0.890952135	FALSE
High Control	Ruminococcaceae_ge	Epinephrine	0.527073166	0.179513932	0.948585089	FALSE
High 0 Min	Ruminococcaceae_ge	Epinephrine	-0.419262746	0.301147456	0.661699896	FALSE
High 30 Min	Ruminococcaceae_ge	Epinephrine	0.342913828	0.405662474	0.87651545	FALSE
High 60 Min	Ruminococcaceae_ge	Epinephrine	0.071428571	0.881994048	0.894579091	FALSE
Low Control	Ruminococcaceae_ge	Dopac	-0.370454377	0.36633144	0.897707916	FALSE
Low 0 Min	Ruminococcaceae_ge	Dopac	0.684917491	0.060885791	0.365314746	FALSE
Low 30 Min	Ruminococcaceae_ge	Dopac	-0.503115295	0.203759244	0.662224495	FALSE
Low 60 Min	Ruminococcaceae_ge	Dopac	0.246969585	0.555417052	0.890952135	FALSE
High 0 Min	Ruminococcaceae_ge	Dopac	-0.283473355	0.496274922	0.661699896	FALSE
High 30 Min	Ruminococcaceae_ge	Dopac	-0.531417777	0.175292156	0.87651545	FALSE
High 60 Min	Ruminococcaceae_ge	Dopac	0.469295318	0.240731006	0.894579091	FALSE
Low Control	Ruminococcaceae_ge	Dopamine	-0.027441065	0.948573827	0.948573827	FALSE
Low 0 Min	Ruminococcaceae_ge	Dopamine	-0.24743583	0.554646423	0.776190476	FALSE
Low 30 Min	Ruminococcaceae_ge	Dopamine	0.253546276	0.544582054	0.665600288	FALSE
High 30 Min	Ruminococcaceae_ge	Dopamine	-0.215979699	0.607455397	0.87651545	FALSE
High 60 Min	Ruminococcaceae_ge	Dopamine	-0.577350269	0.133974596	0.894579091	FALSE
Low Control	Ruminococcaceae_ge	Salsolinol	-0.571688604	0.138738916	0.897707916	FALSE
Low 0 Min	Ruminococcaceae_ge	Salsolinol	-0.012683657	0.976220693	0.976220693	FALSE
Low 30 Min	Ruminococcaceae_ge	Salsolinol	-0.064984406	0.878496839	0.908654488	FALSE
Low 60 Min	Ruminococcaceae_ge	Salsolinol	0.521380235	0.185127457	0.890952135	FALSE
High Control	Ruminococcaceae_ge	Salsolinol	0.223606798	0.594503048	0.948585089	FALSE
High 0 Min	Ruminococcaceae_ge	Salsolinol	-0.576262365	0.134882891	0.661699896	FALSE
High 30 Min	Ruminococcaceae_ge	Salsolinol	-0.399855519	0.326351175	0.87651545	FALSE
High 60 Min	Ruminococcaceae_ge	Salsolinol	0.357142857	0.389384921	0.894579091	FALSE
Low Control	Ruminococcaceae_ge	5 HIAA	-0.299406565	0.471260529	0.897707916	FALSE
Low 0 Min	Ruminococcaceae_ge	5 HIAA	-0.547619048	0.170982143	0.512946429	FALSE
Low 30 Min	Ruminococcaceae_ge	5 HIAA	0.53674504	0.170189201	0.662224495	FALSE
Low 60 Min	Ruminococcaceae_ge	5 HIAA	0.22754899	0.587844565	0.890952135	FALSE
High Control	Ruminococcaceae_ge	5 HIAA	-0.015586992	0.970779123	0.970779123	FALSE
High 0 Min	Ruminococcaceae_ge	5 HIAA	0.463713017	0.247137817	0.661699896	FALSE
High 30 Min	Ruminococcaceae_ge	5 HIAA	0.296152851	0.47632727	0.87651545	FALSE
High 60 Min	Ruminococcaceae_ge	5 HIAA	0.142857143	0.75203373	0.894579091	FALSE
High Control	Ruminococcaceae_ge	HVA	-0.326530612	0.429882347	0.948585089	FALSE
High 0 Min	Ruminococcaceae_ge	HVA	-0.283473355	0.496274922	0.661699896	FALSE
Low Control	Ruminococcaceae_ge	5HT	0.27545404	0.509054073	0.897707916	FALSE
Low 0 Min	Ruminococcaceae_ge	5HT	-0.19047619	0.664583333	0.7975	FALSE
Low 30 Min	Ruminococcaceae_ge	5HT	-0.048795004	0.908654488	0.908654488	FALSE
Low 60 Min	Ruminococcaceae_ge	5HT	0.203596465	0.628674673	0.890952135	FALSE
High Control	Ruminococcaceae_ge	5HT	-0.311739843	0.452253005	0.948585089	FALSE
High 0 Min	Ruminococcaceae_ge	5HT	-0.136386181	0.747429395	0.815377522	FALSE
High 30 Min	Ruminococcaceae_ge	5HT	-0.031173984	0.941586638	0.970779123	FALSE
High 60 Min	Ruminococcaceae_ge	5HT	-0.142857143	0.75203373	0.894579091	FALSE
Low Control	Ruminococcaceae_ge	UNKN #1	-0.22126395	0.598471944	0.897707916	FALSE
Low 0 Min	Ruminococcaceae_ge	UNKN #1	-0.591096704	0.122791942	0.491167766	FALSE
High Control	Ruminococcaceae_ge	UNKN #1	0.071428571	0.866526271	0.953178898	FALSE
High 0 Min	Ruminococcaceae_ge	UNKN #1	0.322748612	0.435557644	0.661699896	FALSE
High 30 Min	Ruminococcaceae_ge	UNKN #1	0.298807152	0.472192325	0.87651545	FALSE
High 60 Min	Ruminococcaceae_ge	UNKN #1	0.056343617	0.894579091	0.894579091	FALSE
Low Control	Ruminococcaceae_ge	UNKN #2	-0.248921944	0.552192641	0.897707916	FALSE
Low 0 Min	Ruminococcaceae_ge	UNKN #2	0.700876644	0.05279725	0.365314746	FALSE
Low 30 Min	Ruminococcaceae_ge	UNKN #2	-0.422577127	0.296939999	0.662224495	FALSE
Low 60 Min	Ruminococcaceae_ge	UNKN #2	-0.006559669	0.987700973	0.987700973	FALSE
High Control	Ruminococcaceae_ge	UNKN #2	-0.539949247	0.16715907	0.948585089	FALSE
High 0 Min	Ruminococcaceae_ge	UNKN #2	0.188982237	0.65400462	0.784805544	FALSE
High 30 Min	Ruminococcaceae_ge	UNKN #2	0.642857143	0.085558891	0.87651545	FALSE
High 60 Min	Ruminococcaceae_ge	UNKN #2	-0.08247861	0.846052524	0.894579091	FALSE
Low Control	Ruminococcaceae_ge	Histidine	-0.071857576	0.865730124	0.944432862	FALSE
Low 0 Min	Ruminococcaceae_ge	Histidine	0.30952381	0.461805556	0.776190476	FALSE
Low 30 Min	Ruminococcaceae_ge	Histidine	0.292770022	0.481617814	0.662224495	FALSE
Low 60 Min	Ruminococcaceae_ge	Histidine	0.251501515	0.547942604	0.890952135	FALSE
High Control	Ruminococcaceae_ge	Histidine	0.21821789	0.603645057	0.948585089	FALSE
High 0 Min	Ruminococcaceae_ge	Histidine	0.545544726	0.161938228	0.661699896	FALSE
High 30 Min	Ruminococcaceae_ge	Histidine	0.046760976	0.912450894	0.970779123	FALSE
High 60 Min	Ruminococcaceae_ge	Histidine	-0.166666667	0.703323413	0.894579091	FALSE
Low Control	Ruminococcaceae_ge	Histamine	-0.083833838	0.843546492	0.944432862	FALSE
Low 0 Min	Ruminococcaceae_ge	Histamine	0.380952381	0.359871032	0.776190476	FALSE
Low 30 Min	Ruminococcaceae_ge	Histamine	-0.341565026	0.407633739	0.662224495	FALSE
Low 60 Min	Ruminococcaceae_ge	Histamine	0.395216666	0.332517108	0.890952135	FALSE
High Control	Ruminococcaceae_ge	Histamine	0.077934961	0.854462578	0.953178898	FALSE
High 0 Min	Ruminococcaceae_ge	Histamine	0.518267489	0.188235824	0.661699896	FALSE
High 30 Min	Ruminococcaceae_ge	Histamine	-0.015586992	0.970779123	0.970779123	FALSE
High 60 Min	Ruminococcaceae_ge	Histamine	-0.071428571	0.881994048	0.894579091	FALSE
Low Control	Bifidobacterium	L DOPA	-0.024242869	0.954562427	1	FALSE
Low 0 Min	Bifidobacterium	L DOPA	-0.343616486	0.404637178	0.968717073	FALSE
Low 30 Min	Bifidobacterium	L DOPA	0.035928788	0.932691475	0.932691475	FALSE
Low 60 Min	Bifidobacterium	L DOPA	0.239525252	0.567772152	0.687885802	FALSE
High Control	Bifidobacterium	L DOPA	-0.326530612	0.429882347	0.654949996	FALSE
High 0 Min	Bifidobacterium	L DOPA	-0.540980996	0.166189642	0.358820243	FALSE
High 30 Min	Bifidobacterium	L DOPA	0.083852549	0.843511901	0.843511901	FALSE
High 60 Min	Bifidobacterium	L DOPA	0.624831058	0.097655662	0.564126834	FALSE
Low Control	Bifidobacterium	Norepinephrine	-0.385570154	0.345511059	1	FALSE
Low 0 Min	Bifidobacterium	Norepinephrine	-0.071857576	0.865730124	0.968717073	FALSE
Low 30 Min	Bifidobacterium	Norepinephrine	0.333333333	0.427876984	0.673658083	FALSE
Low 60 Min	Bifidobacterium	Norepinephrine	-0.333333333	0.427876984	0.611252834	FALSE
High Control	Bifidobacterium	Norepinephrine	0.015586992	0.970779123	0.970779123	FALSE
High 0 Min	Bifidobacterium	Norepinephrine	-0.323359091	0.434639449	0.521567338	FALSE
High 30 Min	Bifidobacterium	Norepinephrine	0.439155033	0.27632684	0.445409999	FALSE
High 60 Min	Bifidobacterium	Norepinephrine	-0.355142403	0.387980339	0.564126834	FALSE
Low Control	Bifidobacterium	Epinephrine	0.09877296	0.816001723	1	FALSE
Low 0 Min	Bifidobacterium	Epinephrine	-0.011976263	0.977546655	0.977546655	FALSE
Low 30 Min	Bifidobacterium	Epinephrine	-0.595238095	0.132291667	0.491240186	FALSE
Low 60 Min	Bifidobacterium	Epinephrine	0.214285714	0.619097222	0.687885802	FALSE
High Control	Bifidobacterium	Epinephrine	-0.191662969	0.649335794	0.793632637	FALSE
High 0 Min	Bifidobacterium	Epinephrine	-0.049088069	0.908107619	0.908107619	FALSE
High 30 Min	Bifidobacterium	Epinephrine	0.195180015	0.643225539	0.771870646	FALSE
High 60 Min	Bifidobacterium	Epinephrine	0.431244346	0.286072854	0.564126834	FALSE
Low Control	Bifidobacterium	Dopac	0.138039408	0.744445221	1	FALSE
Low 0 Min	Bifidobacterium	Dopac	0.133978278	0.751780707	0.968717073	FALSE
Low 30 Min	Bifidobacterium	Dopac	-0.327326835	0.428691507	0.673658083	FALSE
Low 60 Min	Bifidobacterium	Dopac	-0.136386181	0.747429395	0.747429395	FALSE
High 0 Min	Bifidobacterium	Dopac	-0.497843888	0.209311808	0.358820243	FALSE
High 30 Min	Bifidobacterium	Dopac	0.558865888	0.149871283	0.445409999	FALSE
High 60 Min	Bifidobacterium	Dopac	0.5	0.20703125	0.564126834	FALSE
Low Control	Bifidobacterium	Dopamine	0.276078815	0.508054016	1	FALSE
Low 0 Min	Bifidobacterium	Dopamine	-0.248921944	0.552192641	0.968717073	FALSE
Low 30 Min	Bifidobacterium	Dopamine	0.412393049	0.309958736	0.673658083	FALSE
High 30 Min	Bifidobacterium	Dopamine	-0.422577127	0.296939999	0.445409999	FALSE
High 60 Min	Bifidobacterium	Dopamine	-0.35149982	0.39321139	0.564126834	FALSE
Low Control	Bifidobacterium	Salsolinol	-0.20680052	0.623162345	1	FALSE
Low 0 Min	Bifidobacterium	Salsolinol	-0.146738114	0.728789993	0.968717073	FALSE
Low 30 Min	Bifidobacterium	Salsolinol	0.202938516	0.62980849	0.773655754	FALSE
Low 60 Min	Bifidobacterium	Salsolinol	0.545544726	0.161938228	0.323876457	FALSE
High Control	Bifidobacterium	Salsolinol	-0.638876565	0.088150717	0.242414472	FALSE
High 0 Min	Bifidobacterium	Salsolinol	-0.096385542	0.820393287	0.894974495	FALSE
High 30 Min	Bifidobacterium	Salsolinol	0.981761387	1.50E-05	0.00017953	TRUE
High 60 Min	Bifidobacterium	Salsolinol	0.73565212	0.037509541	0.450114494	FALSE
Low Control	Bifidobacterium	5 HIAA	0	1	1	FALSE
Low 0 Min	Bifidobacterium	5 HIAA	-0.610789394	0.107721237	0.968717073	FALSE
Low 30 Min	Bifidobacterium	5 HIAA	0.476190476	0.243055556	0.668402778	FALSE
Low 60 Min	Bifidobacterium	5 HIAA	0.357142857	0.389384921	0.611252834	FALSE
High Control	Bifidobacterium	5 HIAA	-0.296152851	0.47632727	0.654949996	FALSE
High 0 Min	Bifidobacterium	5 HIAA	0.706599495	0.050063395	0.358820243	FALSE
High 30 Min	Bifidobacterium	5 HIAA	0.097590007	0.818177203	0.843511901	FALSE
High 60 Min	Bifidobacterium	5 HIAA	0.494662632	0.212700517	0.564126834	FALSE
High Control	Bifidobacterium	HVA	-0.326530612	0.429882347	0.654949996	FALSE
High 0 Min	Bifidobacterium	HVA	-0.497843888	0.209311808	0.358820243	FALSE
Low Control	Bifidobacterium	5HT	-0.349422952	0.396207683	1	FALSE
Low 0 Min	Bifidobacterium	5HT	-0.359287879	0.382064677	0.968717073	FALSE
Low 30 Min	Bifidobacterium	5HT	-0.19047619	0.664583333	0.773655754	FALSE
Low 60 Min	Bifidobacterium	5HT	0.595238095	0.132291667	0.323876457	FALSE
High Control	Bifidobacterium	5HT	-0.732588632	0.038730632	0.142012318	FALSE
High 0 Min	Bifidobacterium	5HT	-0.347311616	0.399263874	0.521567338	FALSE
High 30 Min	Bifidobacterium	5HT	0.463552535	0.247323263	0.445409999	FALSE
High 60 Min	Bifidobacterium	5HT	0	1	1	FALSE
Low Control	Bifidobacterium	UNKN #1	0.069565323	0.869985221	1	FALSE
Low 0 Min	Bifidobacterium	UNKN #1	-0.159033464	0.706801878	0.968717073	FALSE
High Control	Bifidobacterium	UNKN #1	0.071428571	0.866526271	0.953178898	FALSE
High 0 Min	Bifidobacterium	UNKN #1	0.396774141	0.330440901	0.495661352	FALSE
High 30 Min	Bifidobacterium	UNKN #1	0.440981049	0.274100752	0.445409999	FALSE
High 60 Min	Bifidobacterium	UNKN #1	-0.300150113	0.470105695	0.564126834	FALSE
Low Control	Bifidobacterium	UNKN #2	-0.500870323	0.206114397	1	FALSE
Low 0 Min	Bifidobacterium	UNKN #2	0.415497196	0.30596219	0.968717073	FALSE
Low 30 Min	Bifidobacterium	UNKN #2	-0.577350269	0.133974596	0.491240186	FALSE
Low 60 Min	Bifidobacterium	UNKN #2	0.547722558	0.159930527	0.323876457	FALSE
High Control	Bifidobacterium	UNKN #2	-0.539949247	0.16715907	0.367749955	FALSE
High 0 Min	Bifidobacterium	UNKN #2	0.53241638	0.174329413	0.358820243	FALSE
High 30 Min	Bifidobacterium	UNKN #2	0.223606798	0.594503048	0.771870646	FALSE
High 60 Min	Bifidobacterium	UNKN #2	0.35149982	0.39321139	0.564126834	FALSE
Low Control	Bifidobacterium	Histidine	0.024098135	0.954833487	1	FALSE
Low 0 Min	Bifidobacterium	Histidine	0.203596465	0.628674673	0.968717073	FALSE
Low 30 Min	Bifidobacterium	Histidine	-0.166666667	0.703323413	0.773655754	FALSE
Low 60 Min	Bifidobacterium	Histidine	0.571428571	0.151140873	0.323876457	FALSE
High Control	Bifidobacterium	Histidine	-0.763762616	0.027396044	0.142012318	FALSE
High 0 Min	Bifidobacterium	Histidine	0.514979293	0.191549313	0.358820243	FALSE
High 30 Min	Bifidobacterium	Histidine	0.902707567	0.002137647	0.012825881	TRUE
High 60 Min	Bifidobacterium	Histidine	-0.076101943	0.85785883	0.935845996	FALSE
Low Control	Bifidobacterium	Histamine	0.012049067	0.977410185	1	FALSE
Low 0 Min	Bifidobacterium	Histamine	0.059881313	0.88799065	0.968717073	FALSE
Low 30 Min	Bifidobacterium	Histamine	-0.69047619	0.069394841	0.491240186	FALSE
Low 60 Min	Bifidobacterium	Histamine	0.738095238	0.045833333	0.323876457	FALSE
High Control	Bifidobacterium	Histamine	-0.763762616	0.027396044	0.142012318	FALSE
High 0 Min	Bifidobacterium	Histamine	0.514979293	0.191549313	0.358820243	FALSE
High 30 Min	Bifidobacterium	Histamine	0.463552535	0.247323263	0.445409999	FALSE
High 60 Min	Bifidobacterium	Histamine	0.317091431	0.444104661	0.564126834	FALSE
Low Control	Subdoligranulum	L DOPA	-0.245440347	0.557947292	0.608669773	FALSE
Low 0 Min	Subdoligranulum	L DOPA	0.146385011	0.729423925	0.973256422	FALSE
Low 30 Min	Subdoligranulum	L DOPA	0.355888503	0.38691268	0.756827994	FALSE
Low 60 Min	Subdoligranulum	L DOPA	-0.542168675	0.165077484	0.41269371	FALSE
High Control	Subdoligranulum	L DOPA	0.141157847	0.738823828	0.919688779	FALSE
High 0 Min	Subdoligranulum	L DOPA	-0.531417777	0.175292156	0.8126301	FALSE
High 30 Min	Subdoligranulum	L DOPA	0.875	0.004436493	0.053237915	FALSE
High 60 Min	Subdoligranulum	L DOPA	0.900070321	0.002311493	0.02773792	TRUE
Low Control	Subdoligranulum	Norepinephrine	0.439155033	0.27632684	0.608669773	FALSE
Low 0 Min	Subdoligranulum	Norepinephrine	0.166666667	0.703323413	0.973256422	FALSE
Low 30 Min	Subdoligranulum	Norepinephrine	0.292770022	0.481617814	0.756827994	FALSE
Low 60 Min	Subdoligranulum	Norepinephrine	0	1	1	FALSE
High Control	Subdoligranulum	Norepinephrine	-0.507346289	0.199359224	0.919688779	FALSE
High 0 Min	Subdoligranulum	Norepinephrine	0.240989487	0.565334518	0.8126301	FALSE
High 30 Min	Subdoligranulum	Norepinephrine	-0.483196757	0.225148917	0.385969572	FALSE
High 60 Min	Subdoligranulum	Norepinephrine	-0.650612916	0.080637609	0.322550435	FALSE
Low Control	Subdoligranulum	Epinephrine	0.25	0.550415039	0.608669773	FALSE
Low 0 Min	Subdoligranulum	Epinephrine	0.023809524	0.976785714	0.976785714	FALSE
Low 30 Min	Subdoligranulum	Epinephrine	-0.292770022	0.481617814	0.756827994	FALSE
Low 60 Min	Subdoligranulum	Epinephrine	-0.131738889	0.755832636	0.997002727	FALSE
High Control	Subdoligranulum	Epinephrine	0.207950098	0.621188289	0.919688779	FALSE
High 0 Min	Subdoligranulum	Epinephrine	0.246940741	0.555464739	0.8126301	FALSE
High 30 Min	Subdoligranulum	Epinephrine	0.264978867	0.525931214	0.631117457	FALSE
High 60 Min	Subdoligranulum	Epinephrine	-0.024551431	0.953984563	0.953984563	FALSE
Low Control	Subdoligranulum	Dopac	-0.670820393	0.06860781	0.411646861	FALSE
Low 0 Min	Subdoligranulum	Dopac	-0.101469258	0.811047018	0.973256422	FALSE
Low 30 Min	Subdoligranulum	Dopac	-0.335410197	0.416681052	0.756827994	FALSE
Low 60 Min	Subdoligranulum	Dopac	-0.05488213	0.897302454	0.997002727	FALSE
High 0 Min	Subdoligranulum	Dopac	-0.35149982	0.39321139	0.8126301	FALSE
High 30 Min	Subdoligranulum	Dopac	-0.531417777	0.175292156	0.385969572	FALSE
High 60 Min	Subdoligranulum	Dopac	0.77165399	0.024901087	0.149406523	FALSE
Low Control	Subdoligranulum	Dopamine	-0.251557647	0.547850251	0.608669773	FALSE
Low 0 Min	Subdoligranulum	Dopamine	-0.24743583	0.554646423	0.973256422	FALSE
Low 30 Min	Subdoligranulum	Dopamine	0.591607978	0.12238654	0.756827994	FALSE
High 30 Min	Subdoligranulum	Dopamine	-0.215979699	0.607455397	0.662678614	FALSE
High 60 Min	Subdoligranulum	Dopamine	0.255145953	0.541958182	0.699371173	FALSE
Low Control	Subdoligranulum	Salsolinol	-0.837478276	0.009466243	0.113594921	FALSE
Low 0 Min	Subdoligranulum	Salsolinol	0.317091431	0.444104661	0.973256422	FALSE
Low 30 Min	Subdoligranulum	Salsolinol	0.064984406	0.878496839	0.954272834	FALSE
Low 60 Min	Subdoligranulum	Salsolinol	0.356733845	0.385704576	0.771409153	FALSE
High Control	Subdoligranulum	Salsolinol	-0.025993762	0.951283646	0.951283646	FALSE
High 0 Min	Subdoligranulum	Salsolinol	0.287096311	0.49054263	0.8126301	FALSE
High 30 Min	Subdoligranulum	Salsolinol	0.297931563	0.473554758	0.631117457	FALSE
High 60 Min	Subdoligranulum	Salsolinol	0.220962877	0.598982606	0.699371173	FALSE
Low Control	Subdoligranulum	5 HIAA	-0.317167524	0.443989242	0.608669773	FALSE
Low 0 Min	Subdoligranulum	5 HIAA	0.19047619	0.664583333	0.973256422	FALSE
Low 30 Min	Subdoligranulum	5 HIAA	0.512347538	0.194223421	0.756827994	FALSE
Low 60 Min	Subdoligranulum	5 HIAA	0.55090808	0.157018422	0.41269371	FALSE
High Control	Subdoligranulum	5 HIAA	0.418560689	0.302042344	0.919688779	FALSE
High 0 Min	Subdoligranulum	5 HIAA	-0.177571201	0.673986657	0.8126301	FALSE
High 30 Min	Subdoligranulum	5 HIAA	0.763762616	0.027396044	0.109584176	FALSE
High 60 Min	Subdoligranulum	5 HIAA	0.417374324	0.303557462	0.699371173	FALSE
High Control	Subdoligranulum	HVA	0.290619097	0.484993695	0.919688779	FALSE
High 0 Min	Subdoligranulum	HVA	-0.35149982	0.39321139	0.8126301	FALSE
Low Control	Subdoligranulum	5HT	0.317167524	0.443989242	0.608669773	FALSE
Low 0 Min	Subdoligranulum	5HT	-0.047619048	0.934871032	0.976785714	FALSE
Low 30 Min	Subdoligranulum	5HT	-0.024397502	0.954272834	0.954272834	FALSE
Low 60 Min	Subdoligranulum	5HT	0.826362121	0.011442765	0.11442765	FALSE
High Control	Subdoligranulum	5HT	-0.114152915	0.787815408	0.919688779	FALSE
High 0 Min	Subdoligranulum	5HT	-0.304407774	0.463514823	0.8126301	FALSE
High 30 Min	Subdoligranulum	5HT	0.763762616	0.027396044	0.109584176	FALSE
High 60 Min	Subdoligranulum	5HT	0.208687162	0.619923639	0.699371173	FALSE
Low Control	Subdoligranulum	UNKN #1	-0.352147606	0.392278868	0.608669773	FALSE
Low 0 Min	Subdoligranulum	UNKN #1	-0.10997148	0.7954599	0.973256422	FALSE
High Control	Subdoligranulum	UNKN #1	-0.523114374	0.183407721	0.919688779	FALSE
High 0 Min	Subdoligranulum	UNKN #1	-0.060030023	0.887713821	0.928723265	FALSE
High 30 Min	Subdoligranulum	UNKN #1	0.110985514	0.793604716	0.793604716	FALSE
High 60 Min	Subdoligranulum	UNKN #1	-0.290496447	0.485186473	0.699371173	FALSE
Low Control	Subdoligranulum	UNKN #2	-0.422577127	0.296939999	0.608669773	FALSE
Low 0 Min	Subdoligranulum	UNKN #2	0.250313087	0.549899174	0.973256422	FALSE
Low 30 Min	Subdoligranulum	UNKN #2	-0.422577127	0.296939999	0.756827994	FALSE
Low 60 Min	Subdoligranulum	UNKN #2	0.655966919	0.077339138	0.386695692	FALSE
High Control	Subdoligranulum	UNKN #2	-0.087874955	0.836080708	0.919688779	FALSE
High 0 Min	Subdoligranulum	UNKN #2	-0.17574991	0.67719175	0.8126301	FALSE
High 30 Min	Subdoligranulum	UNKN #2	0.5	0.20703125	0.385969572	FALSE
High 60 Min	Subdoligranulum	UNKN #2	0.425243256	0.29357622	0.699371173	FALSE
Low Control	Subdoligranulum	Histidine	0.121987509	0.773532403	0.773532403	FALSE
Low 0 Min	Subdoligranulum	Histidine	-0.166666667	0.703323413	0.973256422	FALSE
Low 30 Min	Subdoligranulum	Histidine	0.170782513	0.685954753	0.838389142	FALSE
Low 60 Min	Subdoligranulum	Histidine	-0.179643939	0.670344277	0.997002727	FALSE
High Control	Subdoligranulum	Histidine	-0.114152915	0.787815408	0.919688779	FALSE
High 0 Min	Subdoligranulum	Histidine	-0.038050972	0.928723265	0.928723265	FALSE
High 30 Min	Subdoligranulum	Histidine	0.514370741	0.192165912	0.385969572	FALSE
High 60 Min	Subdoligranulum	Histidine	-0.196411446	0.641090242	0.699371173	FALSE
Low Control	Subdoligranulum	Histamine	0.292770022	0.481617814	0.608669773	FALSE
Low 0 Min	Subdoligranulum	Histamine	-0.452380952	0.267460317	0.973256422	FALSE
Low 30 Min	Subdoligranulum	Histamine	-0.195180015	0.643225539	0.838389142	FALSE
Low 60 Min	Subdoligranulum	Histamine	-0.071857576	0.865730124	0.997002727	FALSE
High Control	Subdoligranulum	Histamine	-0.13952023	0.741774602	0.919688779	FALSE
High 0 Min	Subdoligranulum	Histamine	-0.291724116	0.483258208	0.8126301	FALSE
High 30 Min	Subdoligranulum	Histamine	0.296152851	0.47632727	0.631117457	FALSE
High 60 Min	Subdoligranulum	Histamine	0.380547178	0.352367993	0.699371173	FALSE
Low 60 Min	Escherichia Shigella	L DOPA	-0.039201521	0.926572417	0.941586638	FALSE
Low 60 Min	Escherichia Shigella	Norepinephrine	0.514370741	0.192165912	0.482338708	FALSE
Low 60 Min	Escherichia Shigella	Epinephrine	0.592305702	0.121834514	0.482338708	FALSE
Low 60 Min	Escherichia Shigella	Dopac	-0.428571429	0.289403225	0.482338708	FALSE
Low 60 Min	Escherichia Shigella	Salsolinol	-0.428571429	0.289403225	0.482338708	FALSE
Low 60 Min	Escherichia Shigella	5 HIAA	-0.452022773	0.260829776	0.482338708	FALSE
Low 60 Min	Escherichia Shigella	5HT	0.43643578	0.279658291	0.482338708	FALSE
Low 60 Min	Escherichia Shigella	UNKN #2	-0.145134903	0.731669337	0.941586638	FALSE
Low 60 Min	Escherichia Shigella	Histidine	0.031173984	0.941586638	0.941586638	FALSE
Low 60 Min	Escherichia Shigella	Histamine	-0.077934961	0.854462578	0.941586638	FALSE
Low Control	Ruminococcaceae_UCG 014	L DOPA	0.027441065	0.948573827	1	FALSE
Low 0 Min	Ruminococcaceae_UCG 014	L DOPA	-0.365962527	0.372624727	0.615740741	FALSE
Low 30 Min	Ruminococcaceae_UCG 014	L DOPA	-0.34939759	0.396244333	0.863977636	FALSE
Low 60 Min	Ruminococcaceae_UCG 014	L DOPA	0.061360087	0.885238292	0.885238292	FALSE
High Control	Ruminococcaceae_UCG 014	L DOPA	-0.428571429	0.289403225	0.475140707	FALSE
High 0 Min	Ruminococcaceae_UCG 014	L DOPA	-0.326530612	0.429882347	0.809940529	FALSE
High 30 Min	Ruminococcaceae_UCG 014	L DOPA	-0.409644015	0.313518733	0.826079709	FALSE
High 60 Min	Ruminococcaceae_UCG 014	L DOPA	0.581238194	0.130756477	0.976220693	FALSE
Low Control	Ruminococcaceae_UCG 014	Norepinephrine	-0.109108945	0.797038574	1	FALSE
Low 0 Min	Ruminococcaceae_UCG 014	Norepinephrine	-0.047619048	0.934871032	0.976785714	FALSE
Low 30 Min	Ruminococcaceae_UCG 014	Norepinephrine	0.04790505	0.910315357	0.910315357	FALSE
Low 60 Min	Ruminococcaceae_UCG 014	Norepinephrine	-0.292770022	0.481617814	0.803000023	FALSE
High Control	Ruminococcaceae_UCG 014	Norepinephrine	0.354604072	0.388751488	0.475140707	FALSE
High 0 Min	Ruminococcaceae_UCG 014	Norepinephrine	-0.062347969	0.88340016	0.88340016	FALSE
High 30 Min	Ruminococcaceae_UCG 014	Norepinephrine	0.319255903	0.440826384	0.826079709	FALSE
High 60 Min	Ruminococcaceae_UCG 014	Norepinephrine	-0.291724116	0.483258208	0.976220693	FALSE
Low Control	Ruminococcaceae_UCG 014	Epinephrine	-0.111803399	0.792109004	1	FALSE
Low 0 Min	Ruminococcaceae_UCG 014	Epinephrine	-0.023809524	0.976785714	0.976785714	FALSE
Low 30 Min	Ruminococcaceae_UCG 014	Epinephrine	-0.658694444	0.075689688	0.416293283	FALSE
Low 60 Min	Ruminococcaceae_UCG 014	Epinephrine	0.341565026	0.407633739	0.803000023	FALSE
High Control	Ruminococcaceae_UCG 014	Epinephrine	-0.083852549	0.843511901	0.843511901	FALSE
High 0 Min	Ruminococcaceae_UCG 014	Epinephrine	0.223606798	0.594503048	0.809940529	FALSE
High 30 Min	Ruminococcaceae_UCG 014	Epinephrine	0.344796375	0.402918048	0.826079709	FALSE
High 60 Min	Ruminococcaceae_UCG 014	Epinephrine	-0.240989487	0.565334518	0.976220693	FALSE
Low Control	Ruminococcaceae_UCG 014	Dopac	-0.28125	0.499805469	0.999610938	FALSE
Low 0 Min	Ruminococcaceae_UCG 014	Dopac	0.405877032	0.318428338	0.615740741	FALSE
Low 30 Min	Ruminococcaceae_UCG 014	Dopac	0.096043727	0.821022378	0.910315357	FALSE
Low 60 Min	Ruminococcaceae_UCG 014	Dopac	0.475164445	0.234087241	0.803000023	FALSE
High 0 Min	Ruminococcaceae_UCG 014	Dopac	-0.215979699	0.607455397	0.809940529	FALSE
High 30 Min	Ruminococcaceae_UCG 014	Dopac	0.129254691	0.760333211	0.912399853	FALSE
High 60 Min	Ruminococcaceae_UCG 014	Dopac	0.466216216	0.244254345	0.976220693	FALSE
Low Control	Ruminococcaceae_UCG 014	Dopamine	0.5	0.20703125	0.999610938	FALSE
Low 0 Min	Ruminococcaceae_UCG 014	Dopamine	-0.412393049	0.309958736	0.615740741	FALSE
Low 30 Min	Ruminococcaceae_UCG 014	Dopamine	0.248921944	0.552192641	0.867731292	FALSE
High 30 Min	Ruminococcaceae_UCG 014	Dopamine	-0.353899164	0.389762273	0.826079709	FALSE
High 60 Min	Ruminococcaceae_UCG 014	Dopamine	0.087874955	0.836080708	0.976220693	FALSE
Low Control	Ruminococcaceae_UCG 014	Salsolinol	-0.351123442	0.393753652	0.999610938	FALSE
Low 0 Min	Ruminococcaceae_UCG 014	Salsolinol	-0.012683657	0.976220693	0.976785714	FALSE
Low 30 Min	Ruminococcaceae_UCG 014	Salsolinol	0.414694671	0.306993053	0.844230896	FALSE
Low 60 Min	Ruminococcaceae_UCG 014	Salsolinol	0.195655948	0.642400018	0.803000023	FALSE
High Control	Ruminococcaceae_UCG 014	Salsolinol	-0.838525492	0.009292163	0.102213792	FALSE
High 0 Min	Ruminococcaceae_UCG 014	Salsolinol	-0.478258561	0.230622975	0.809940529	FALSE
High 30 Min	Ruminococcaceae_UCG 014	Salsolinol	-0.038540805	0.92780752	0.952132436	FALSE
High 60 Min	Ruminococcaceae_UCG 014	Salsolinol	-0.012683657	0.976220693	0.976220693	FALSE
Low Control	Ruminococcaceae_UCG 014	5 HIAA	0	1	1	FALSE
Low 0 Min	Ruminococcaceae_UCG 014	5 HIAA	-0.619047619	0.114980159	0.459920635	FALSE
Low 30 Min	Ruminococcaceae_UCG 014	5 HIAA	0.119762626	0.777583044	0.910315357	FALSE
Low 60 Min	Ruminococcaceae_UCG 014	5 HIAA	-0.292770022	0.481617814	0.803000023	FALSE
High Control	Ruminococcaceae_UCG 014	5 HIAA	-0.709208143	0.048846098	0.179102359	FALSE
High 0 Min	Ruminococcaceae_UCG 014	5 HIAA	0.093521953	0.825666126	0.88340016	FALSE
High 30 Min	Ruminococcaceae_UCG 014	5 HIAA	-0.178783305	0.671855975	0.912399853	FALSE
High 60 Min	Ruminococcaceae_UCG 014	5 HIAA	-0.038050972	0.928723265	0.976220693	FALSE
High Control	Ruminococcaceae_UCG 014	HVA	-0.428571429	0.289403225	0.475140707	FALSE
High 0 Min	Ruminococcaceae_UCG 014	HVA	-0.215979699	0.607455397	0.809940529	FALSE
Low Control	Ruminococcaceae_UCG 014	5HT	0.21821789	0.603645057	1	FALSE
Low 0 Min	Ruminococcaceae_UCG 014	5HT	-0.428571429	0.299206349	0.615740741	FALSE
Low 30 Min	Ruminococcaceae_UCG 014	5HT	0.071857576	0.865730124	0.910315357	FALSE
Low 60 Min	Ruminococcaceae_UCG 014	5HT	-0.073192505	0.863253393	0.885238292	FALSE
High Control	Ruminococcaceae_UCG 014	5HT	-0.763762616	0.027396044	0.150678242	FALSE
High 0 Min	Ruminococcaceae_UCG 014	5HT	-0.763762616	0.027396044	0.328752527	FALSE
High 30 Min	Ruminococcaceae_UCG 014	5HT	-0.434188028	0.282426886	0.826079709	FALSE
High 60 Min	Ruminococcaceae_UCG 014	5HT	0.038050972	0.928723265	0.976220693	FALSE
Low Control	Ruminococcaceae_UCG 014	UNKN #1	0.314970394	0.447326874	0.999610938	FALSE
Low 0 Min	Ruminococcaceae_UCG 014	UNKN #1	-0.632336009	0.09250701	0.459920635	FALSE
High Control	Ruminococcaceae_UCG 014	UNKN #1	0.375	0.360012054	0.475140707	FALSE
High 0 Min	Ruminococcaceae_UCG 014	UNKN #1	0.073771111	0.862180191	0.88340016	FALSE
High 30 Min	Ruminococcaceae_UCG 014	UNKN #1	0.321749133	0.437062661	0.826079709	FALSE
High 60 Min	Ruminococcaceae_UCG 014	UNKN #1	-0.060030023	0.887713821	0.976220693	FALSE
Low Control	Ruminococcaceae_UCG 014	UNKN #2	-0.283473355	0.496274922	0.999610938	FALSE
Low 0 Min	Ruminococcaceae_UCG 014	UNKN #2	0.801001879	0.016877626	0.202531516	FALSE
Low 30 Min	Ruminococcaceae_UCG 014	UNKN #2	-0.414869907	0.306767817	0.844230896	FALSE
Low 60 Min	Ruminococcaceae_UCG 014	UNKN #2	-0.227172056	0.588480137	0.803000023	FALSE
High Control	Ruminococcaceae_UCG 014	UNKN #2	-0.283473355	0.496274922	0.545902414	FALSE
High 0 Min	Ruminococcaceae_UCG 014	UNKN #2	-0.422960244	0.296455492	0.809940529	FALSE
High 30 Min	Ruminococcaceae_UCG 014	UNKN #2	0.292602868	0.48187983	0.826079709	FALSE
High 60 Min	Ruminococcaceae_UCG 014	UNKN #2	0.35149982	0.39321139	0.976220693	FALSE
Low Control	Ruminococcaceae_UCG 014	Histidine	0.327326835	0.428691507	0.999610938	FALSE
Low 0 Min	Ruminococcaceae_UCG 014	Histidine	0.30952381	0.461805556	0.615740741	FALSE
Low 30 Min	Ruminococcaceae_UCG 014	Histidine	-0.299406565	0.471260529	0.863977636	FALSE
Low 60 Min	Ruminococcaceae_UCG 014	Histidine	0.219577516	0.60133421	0.803000023	FALSE
High Control	Ruminococcaceae_UCG 014	Histidine	-0.654653671	0.078140749	0.214887061	FALSE
High 0 Min	Ruminococcaceae_UCG 014	Histidine	-0.264978867	0.525931214	0.809940529	FALSE
High 30 Min	Ruminococcaceae_UCG 014	Histidine	0.153242833	0.717136319	0.912399853	FALSE
High 60 Min	Ruminococcaceae_UCG 014	Histidine	-0.431244346	0.286072854	0.976220693	FALSE
Low Control	Ruminococcaceae_UCG 014	Histamine	0.081831709	0.847249145	1	FALSE
Low 0 Min	Ruminococcaceae_UCG 014	Histamine	0.333333333	0.427876984	0.615740741	FALSE
Low 30 Min	Ruminococcaceae_UCG 014	Histamine	-0.850314646	0.007471415	0.082185561	FALSE
Low 60 Min	Ruminococcaceae_UCG 014	Histamine	0.317167524	0.443989242	0.803000023	FALSE
High Control	Ruminococcaceae_UCG 014	Histamine	-0.381881308	0.350540725	0.475140707	FALSE
High 0 Min	Ruminococcaceae_UCG 014	Histamine	-0.21821789	0.603645057	0.809940529	FALSE
High 30 Min	Ruminococcaceae_UCG 014	Histamine	0.025540472	0.952132436	0.952132436	FALSE
High 60 Min	Ruminococcaceae_UCG 014	Histamine	0.088785601	0.834399788	0.976220693	FALSE
Low Control	Faecalibacterium	L DOPA	-0.218185825	0.60369959	0.799255354	FALSE
Low 0 Min	Faecalibacterium	L DOPA	-0.25	0.550415039	0.941730974	FALSE
Low 30 Min	Faecalibacterium	L DOPA	-0.253012048	0.545459338	0.921723381	FALSE
Low 60 Min	Faecalibacterium	L DOPA	0.429520607	0.288218428	0.576436857	FALSE
High Control	Faecalibacterium	L DOPA	-0.326530612	0.429882347	0.873266662	FALSE
High 0 Min	Faecalibacterium	L DOPA	0.290619097	0.484993695	0.782144352	FALSE
High 30 Min	Faecalibacterium	L DOPA	0.055901699	0.895402475	0.954272834	FALSE
High 60 Min	Faecalibacterium	L DOPA	-0.334211961	0.418452274	0.618307023	FALSE
Low Control	Faecalibacterium	Norepinephrine	-0.542208029	0.165040701	0.799255354	FALSE
Low 0 Min	Faecalibacterium	Norepinephrine	-0.170782513	0.685954753	0.941730974	FALSE
Low 30 Min	Faecalibacterium	Norepinephrine	0.718575757	0.04462261	0.480708377	FALSE
Low 60 Min	Faecalibacterium	Norepinephrine	0.341565026	0.407633739	0.650551222	FALSE
High Control	Faecalibacterium	Norepinephrine	0.311739843	0.452253005	0.873266662	FALSE
High 0 Min	Faecalibacterium	Norepinephrine	0.507346289	0.199359224	0.782144352	FALSE
High 30 Min	Faecalibacterium	Norepinephrine	0.121987509	0.773532403	0.954272834	FALSE
High 60 Min	Faecalibacterium	Norepinephrine	0.152203887	0.71899453	0.71899453	FALSE
Low Control	Faecalibacterium	Epinephrine	0.419785079	0.300482485	0.799255354	FALSE
Low 0 Min	Faecalibacterium	Epinephrine	0.073192505	0.863253393	0.941730974	FALSE
Low 30 Min	Faecalibacterium	Epinephrine	-0.22754899	0.587844565	0.921723381	FALSE
Low 60 Min	Faecalibacterium	Epinephrine	0.26837252	0.520440978	0.650551222	FALSE
High Control	Faecalibacterium	Epinephrine	-0.063887656	0.880536202	0.880536202	FALSE
High 0 Min	Faecalibacterium	Epinephrine	-0.220946979	0.599009575	0.782144352	FALSE
High 30 Min	Faecalibacterium	Epinephrine	0.073192505	0.863253393	0.954272834	FALSE
High 60 Min	Faecalibacterium	Epinephrine	-0.431244346	0.286072854	0.618307023	FALSE
Low Control	Faecalibacterium	Dopac	0.207059111	0.62271812	0.799255354	FALSE
Low 0 Min	Faecalibacterium	Dopac	0.506878364	0.199843358	0.941730974	FALSE
Low 30 Min	Faecalibacterium	Dopac	-0.617423962	0.10289494	0.480708377	FALSE
Low 60 Min	Faecalibacterium	Dopac	0.195655948	0.642400018	0.713777798	FALSE
High 0 Min	Faecalibacterium	Dopac	-0.35149982	0.39321139	0.782144352	FALSE
High 30 Min	Faecalibacterium	Dopac	-0.35091579	0.394052963	0.954272834	FALSE
High 60 Min	Faecalibacterium	Dopac	-0.256756757	0.539320685	0.618307023	FALSE
Low Control	Faecalibacterium	Dopamine	0.207059111	0.62271812	0.799255354	FALSE
Low 0 Min	Faecalibacterium	Dopamine	-0.422577127	0.296939999	0.941730974	FALSE
Low 30 Min	Faecalibacterium	Dopamine	-0.082973981	0.845136372	0.952303136	FALSE
High 30 Min	Faecalibacterium	Dopamine	-0.422577127	0.296939999	0.954272834	FALSE
High 60 Min	Faecalibacterium	Dopamine	-0.35149982	0.39321139	0.618307023	FALSE
Low Control	Faecalibacterium	Salsolinol	-0.264963166	0.525956664	0.799255354	FALSE
Low 0 Min	Faecalibacterium	Salsolinol	0.077981287	0.854376769	0.941730974	FALSE
Low 30 Min	Faecalibacterium	Salsolinol	-0.019139754	0.964121725	0.964121725	FALSE
Low 60 Min	Faecalibacterium	Salsolinol	-0.503115295	0.203759244	0.568744767	FALSE
High Control	Faecalibacterium	Salsolinol	-0.191662969	0.649335794	0.880536202	FALSE
High 0 Min	Faecalibacterium	Salsolinol	-0.433834425	0.28286364	0.782144352	FALSE
High 30 Min	Faecalibacterium	Salsolinol	-0.098176139	0.817099165	0.954272834	FALSE
High 60 Min	Faecalibacterium	Salsolinol	0.253673145	0.544373792	0.618307023	FALSE
Low Control	Faecalibacterium	5 HIAA	-0.144588808	0.732650741	0.799255354	FALSE
Low 0 Min	Faecalibacterium	5 HIAA	-0.097590007	0.818177203	0.941730974	FALSE
Low 30 Min	Faecalibacterium	5 HIAA	0.071857576	0.865730124	0.952303136	FALSE
Low 60 Min	Faecalibacterium	5 HIAA	-0.561142542	0.147860122	0.568744767	FALSE
High Control	Faecalibacterium	5 HIAA	-0.093521953	0.825666126	0.880536202	FALSE
High 0 Min	Faecalibacterium	5 HIAA	0.190254859	0.65178696	0.782144352	FALSE
High 30 Min	Faecalibacterium	5 HIAA	-0.024397502	0.954272834	0.954272834	FALSE
High 60 Min	Faecalibacterium	5 HIAA	-0.786386749	0.020631016	0.247572195	FALSE
High Control	Faecalibacterium	HVA	0.173469388	0.681210964	0.880536202	FALSE
High 0 Min	Faecalibacterium	HVA	-0.35149982	0.39321139	0.782144352	FALSE
Low Control	Faecalibacterium	5HT	-0.168686942	0.689660807	0.799255354	FALSE
Low 0 Min	Faecalibacterium	5HT	-0.243975018	0.560375585	0.941730974	FALSE
Low 30 Min	Faecalibacterium	5HT	-0.359287879	0.382064677	0.921723381	FALSE
Low 60 Min	Faecalibacterium	5HT	-0.658732549	0.075666791	0.568744767	FALSE
High Control	Faecalibacterium	5HT	-0.327326835	0.428691507	0.873266662	FALSE
High 0 Min	Faecalibacterium	5HT	-0.190254859	0.65178696	0.782144352	FALSE
High 30 Min	Faecalibacterium	5HT	-0.195180015	0.643225539	0.954272834	FALSE
High 60 Min	Faecalibacterium	5HT	-0.240989487	0.565334518	0.618307023	FALSE
Low Control	Faecalibacterium	UNKN #1	-0.173913306	0.680428081	0.799255354	FALSE
Low 0 Min	Faecalibacterium	UNKN #1	-0.154944947	0.71409462	0.941730974	FALSE
High Control	Faecalibacterium	UNKN #1	-0.071428571	0.866526271	0.880536202	FALSE
High 0 Min	Faecalibacterium	UNKN #1	0.24012009	0.566781437	0.782144352	FALSE
High 30 Min	Faecalibacterium	UNKN #1	0.026726124	0.949912375	0.954272834	FALSE
High 60 Min	Faecalibacterium	UNKN #1	0.24012009	0.566781437	0.618307023	FALSE
Low Control	Faecalibacterium	UNKN #2	-0.250435161	0.549698082	0.799255354	FALSE
Low 0 Min	Faecalibacterium	UNKN #2	-0.128247294	0.762159977	0.941730974	FALSE
Low 30 Min	Faecalibacterium	UNKN #2	-0.58081787	0.131102285	0.480708377	FALSE
Low 60 Min	Faecalibacterium	UNKN #2	-0.481070235	0.227497907	0.568744767	FALSE
High Control	Faecalibacterium	UNKN #2	-0.755928946	0.030019745	0.330217198	FALSE
High 0 Min	Faecalibacterium	UNKN #2	-0.021968739	0.958821866	0.958821866	FALSE
High 30 Min	Faecalibacterium	UNKN #2	0.335410197	0.416681052	0.954272834	FALSE
High 60 Min	Faecalibacterium	UNKN #2	-0.263624865	0.528127663	0.618307023	FALSE
Low Control	Faecalibacterium	Histidine	-0.277128548	0.506375425	0.799255354	FALSE
Low 0 Min	Faecalibacterium	Histidine	0	1	1	FALSE
Low 30 Min	Faecalibacterium	Histidine	0.179643939	0.670344277	0.921723381	FALSE
Low 60 Min	Faecalibacterium	Histidine	0.292770022	0.481617814	0.650551222	FALSE
High Control	Faecalibacterium	Histidine	-0.514370741	0.192165912	0.873266662	FALSE
High 0 Min	Faecalibacterium	Histidine	0.558080918	0.150568177	0.782144352	FALSE
High 30 Min	Faecalibacterium	Histidine	0.097590007	0.818177203	0.954272834	FALSE
High 60 Min	Faecalibacterium	Histidine	-0.520029947	0.186472461	0.618307023	FALSE
Low Control	Faecalibacterium	Histamine	-0.060245337	0.887313022	0.887313022	FALSE
Low 0 Min	Faecalibacterium	Histamine	-0.365962527	0.372624727	0.941730974	FALSE
Low 30 Min	Faecalibacterium	Histamine	-0.323359091	0.434639449	0.921723381	FALSE
Low 60 Min	Faecalibacterium	Histamine	0.024397502	0.954272834	0.954272834	FALSE
High Control	Faecalibacterium	Histamine	-0.296152851	0.47632727	0.873266662	FALSE
High 0 Min	Faecalibacterium	Histamine	0.152203887	0.71899453	0.784357669	FALSE
High 30 Min	Faecalibacterium	Histamine	-0.097590007	0.818177203	0.954272834	FALSE
High 60 Min	Faecalibacterium	Histamine	-0.722968462	0.042721089	0.256326537	FALSE
Low Control	Sellimonas	L DOPA	-0.650751638	0.080551129	0.19332271	FALSE
Low 0 Min	Sellimonas	L DOPA	-0.41724859	0.303718252	0.514924971	FALSE
Low 30 Min	Sellimonas	L DOPA	0.071857576	0.865730124	0.865730124	FALSE
Low 60 Min	Sellimonas	L DOPA	-0.443121717	0.271502387	0.918370356	FALSE
High Control	Sellimonas	L DOPA	0.539949247	0.16715907	0.652515754	FALSE
High 0 Min	Sellimonas	L DOPA	0.377964473	0.355917684	0.739089368	FALSE
High 30 Min	Sellimonas	L DOPA	-0.043592865	0.918366871	0.976077904	FALSE
High 60 Min	Sellimonas	L DOPA	0.726722093	0.041135796	0.493629555	FALSE
Low Control	Sellimonas	Norepinephrine	0	1	1	FALSE
Low 0 Min	Sellimonas	Norepinephrine	-0.514979293	0.191549313	0.486539833	FALSE
Low 30 Min	Sellimonas	Norepinephrine	0.833333333	0.015376984	0.084573413	FALSE
Low 60 Min	Sellimonas	Norepinephrine	-0.095238095	0.840128968	0.933476631	FALSE
High Control	Sellimonas	Norepinephrine	-0.577350269	0.133974596	0.652515754	FALSE
High 0 Min	Sellimonas	Norepinephrine	0.371153744	0.365355936	0.739089368	FALSE
High 30 Min	Sellimonas	Norepinephrine	0.22830583	0.586569103	0.835672599	FALSE
High 60 Min	Sellimonas	Norepinephrine	-0.365962527	0.372624727	0.745249454	FALSE
Low Control	Sellimonas	Epinephrine	0.766815986	0.026413207	0.163375049	FALSE
Low 0 Min	Sellimonas	Epinephrine	-0.467074242	0.243269917	0.486539833	FALSE
Low 30 Min	Sellimonas	Epinephrine	0.142857143	0.75203373	0.827237103	FALSE
Low 60 Min	Sellimonas	Epinephrine	0.428571429	0.299206349	0.918370356	FALSE
High Control	Sellimonas	Epinephrine	-0.422577127	0.296939999	0.652515754	FALSE
High 0 Min	Sellimonas	Epinephrine	-0.422577127	0.296939999	0.739089368	FALSE
High 30 Min	Sellimonas	Epinephrine	0.73565212	0.037509541	0.450114494	FALSE
High 60 Min	Sellimonas	Epinephrine	0.121987509	0.773532403	0.891987147	FALSE
Low Control	Sellimonas	Dopac	-0.188902413	0.654143794	0.872191725	FALSE
Low 0 Min	Sellimonas	Dopac	0.472113934	0.237528544	0.486539833	FALSE
Low 30 Min	Sellimonas	Dopac	-0.845594325	0.008170172	0.084573413	FALSE
Low 60 Min	Sellimonas	Dopac	0.43643578	0.279658291	0.918370356	FALSE
High 0 Min	Sellimonas	Dopac	-0.285714286	0.492726245	0.739089368	FALSE
High 30 Min	Sellimonas	Dopac	-0.344594595	0.403211823	0.835672599	FALSE
High 60 Min	Sellimonas	Dopac	0.584859651	0.127798168	0.745249454	FALSE
Low Control	Sellimonas	Dopamine	-0.697485832	0.05445835	0.163375049	FALSE
Low 0 Min	Sellimonas	Dopamine	-0.58081787	0.131102285	0.486539833	FALSE
Low 30 Min	Sellimonas	Dopamine	-0.412393049	0.309958736	0.827237103	FALSE
High 30 Min	Sellimonas	Dopamine	-0.35149982	0.39321139	0.835672599	FALSE
High 60 Min	Sellimonas	Dopamine	-0.084515425	0.842286562	0.891987147	FALSE
Low Control	Sellimonas	Salsolinol	-0.489807252	0.217927171	0.435854343	FALSE
Low 0 Min	Sellimonas	Salsolinol	0.121218442	0.774932072	0.843546492	FALSE
Low 30 Min	Sellimonas	Salsolinol	-0.342458745	0.406327112	0.827237103	FALSE
Low 60 Min	Sellimonas	Salsolinol	0.300049599	0.470261741	0.918370356	FALSE
High Control	Sellimonas	Salsolinol	-0.084515425	0.842286562	0.842286562	FALSE
High 0 Min	Sellimonas	Salsolinol	-0.159033464	0.706801878	0.771056594	FALSE
High 30 Min	Sellimonas	Salsolinol	-0.012759836	0.976077904	0.976077904	FALSE
High 60 Min	Sellimonas	Salsolinol	0.365962527	0.372624727	0.745249454	FALSE
Low Control	Sellimonas	5 HIAA	-0.697601148	0.054401352	0.163375049	FALSE
Low 0 Min	Sellimonas	5 HIAA	-0.467074242	0.243269917	0.486539833	FALSE
Low 30 Min	Sellimonas	5 HIAA	0.285714286	0.500793651	0.827237103	FALSE
Low 60 Min	Sellimonas	5 HIAA	0.166666667	0.703323413	0.918370356	FALSE
High Control	Sellimonas	5 HIAA	0.412393049	0.309958736	0.652515754	FALSE
High 0 Min	Sellimonas	5 HIAA	0.16495722	0.6962702	0.771056594	FALSE
High 30 Min	Sellimonas	5 HIAA	0.279040459	0.503323594	0.835672599	FALSE
High 60 Min	Sellimonas	5 HIAA	0.317167524	0.443989242	0.761124414	FALSE
High Control	Sellimonas	HVA	-0.215979699	0.607455397	0.742445485	FALSE
High 0 Min	Sellimonas	HVA	-0.285714286	0.492726245	0.739089368	FALSE
Low Control	Sellimonas	5HT	0	1	1	FALSE
Low 0 Min	Sellimonas	5HT	-0.203596465	0.628674673	0.754409608	FALSE
Low 30 Min	Sellimonas	5HT	-0.19047619	0.664583333	0.827237103	FALSE
Low 60 Min	Sellimonas	5HT	0.261904762	0.53640873	0.918370356	FALSE
High Control	Sellimonas	5HT	0.412393049	0.309958736	0.652515754	FALSE
High 0 Min	Sellimonas	5HT	-0.013746435	0.974228681	0.974228681	FALSE
High 30 Min	Sellimonas	5HT	-0.202938516	0.62980849	0.835672599	FALSE
High 60 Min	Sellimonas	5HT	-0.097590007	0.818177203	0.891987147	FALSE
Low Control	Sellimonas	UNKN #1	-0.70299964	0.051772893	0.163375049	FALSE
Low 0 Min	Sellimonas	UNKN #1	-0.387211913	0.343283314	0.514924971	FALSE
High Control	Sellimonas	UNKN #1	-0.377964473	0.355917684	0.652515754	FALSE
High 0 Min	Sellimonas	UNKN #1	0.325300024	0.431725555	0.739089368	FALSE
High 30 Min	Sellimonas	UNKN #1	-0.548822889	0.158921339	0.835672599	FALSE
High 60 Min	Sellimonas	UNKN #1	-0.057735027	0.891987147	0.891987147	FALSE
Low Control	Sellimonas	UNKN #2	-0.35149982	0.39321139	0.589817085	FALSE
Low 0 Min	Sellimonas	UNKN #2	0.679904503	0.063569254	0.486539833	FALSE
Low 30 Min	Sellimonas	UNKN #2	-0.412393049	0.309958736	0.827237103	FALSE
Low 60 Min	Sellimonas	UNKN #2	0.143451146	0.734696285	0.918370356	FALSE
High Control	Sellimonas	UNKN #2	0.142857143	0.73576486	0.809341346	FALSE
High 0 Min	Sellimonas	UNKN #2	0.19047619	0.651401496	0.771056594	FALSE
High 30 Min	Sellimonas	UNKN #2	-0.290619097	0.484993695	0.835672599	FALSE
High 60 Min	Sellimonas	UNKN #2	0.422577127	0.296939999	0.745249454	FALSE
Low Control	Sellimonas	Histidine	-0.393193374	0.335223335	0.574668575	FALSE
Low 0 Min	Sellimonas	Histidine	-0.263477778	0.528366471	0.704488627	FALSE
Low 30 Min	Sellimonas	Histidine	0.19047619	0.664583333	0.827237103	FALSE
Low 60 Min	Sellimonas	Histidine	-0.19047619	0.664583333	0.918370356	FALSE
High Control	Sellimonas	Histidine	0.24743583	0.554646423	0.742445485	FALSE
High 0 Min	Sellimonas	Histidine	0.591096704	0.122791942	0.739089368	FALSE
High 30 Min	Sellimonas	Histidine	0.164887544	0.696393832	0.835672599	FALSE
High 60 Min	Sellimonas	Histidine	-0.195180015	0.643225539	0.891987147	FALSE
Low Control	Sellimonas	Histamine	0.050734629	0.905035684	1	FALSE
Low 0 Min	Sellimonas	Histamine	-0.083833838	0.843546492	0.843546492	FALSE
Low 30 Min	Sellimonas	Histamine	-0.166666667	0.703323413	0.827237103	FALSE
Low 60 Min	Sellimonas	Histamine	0.047619048	0.934871032	0.934871032	FALSE
High Control	Sellimonas	Histamine	-0.24743583	0.554646423	0.742445485	FALSE
High 0 Min	Sellimonas	Histamine	0.316168005	0.445506322	0.739089368	FALSE
High 30 Min	Sellimonas	Histamine	0.443928003	0.270526879	0.835672599	FALSE
High 60 Min	Sellimonas	Histamine	0.365962527	0.372624727	0.745249454	FALSE
Low Control	Blautia	L DOPA	0.515160976	0.191365431	0.459277034	FALSE
Low 0 Min	Blautia	L DOPA	-0.902707567	0.002137647	0.025651763	TRUE
Low 30 Min	Blautia	L DOPA	0.128469349	0.76175723	0.76175723	FALSE
Low 60 Min	Blautia	L DOPA	0.76834982	0.025927834	0.259278339	FALSE
High Control	Blautia	L DOPA	-0.215979699	0.607455397	0.83525117	FALSE
High 0 Min	Blautia	L DOPA	0.375	0.360012054	0.595529906	FALSE
High 30 Min	Blautia	L DOPA	0.661437828	0.074051635	0.535898385	FALSE
High 60 Min	Blautia	L DOPA	0.531066145	0.17563184	0.729423925	FALSE
Low Control	Blautia	Norepinephrine	0.771140308	0.025059027	0.100236106	FALSE
Low 0 Min	Blautia	Norepinephrine	0.071428571	0.881994048	0.881994048	FALSE
Low 30 Min	Blautia	Norepinephrine	0.676822514	0.06525323	0.517782624	FALSE
Low 60 Min	Blautia	Norepinephrine	0.43643578	0.279658291	0.466097152	FALSE
High Control	Blautia	Norepinephrine	0.412393049	0.309958736	0.83525117	FALSE
High 0 Min	Blautia	Norepinephrine	-0.327326835	0.428691507	0.595529906	FALSE
High 30 Min	Blautia	Norepinephrine	-0.24743583	0.554646423	0.665575708	FALSE
High 60 Min	Blautia	Norepinephrine	-0.341565026	0.407633739	0.729423925	FALSE
Low Control	Blautia	Epinephrine	-0.419785079	0.300482485	0.56704484	FALSE
Low 0 Min	Blautia	Epinephrine	0.119047619	0.793005952	0.865097403	FALSE
Low 30 Min	Blautia	Epinephrine	-0.472498736	0.237093034	0.517782624	FALSE
Low 60 Min	Blautia	Epinephrine	0.027277236	0.948880546	0.948880546	FALSE
High Control	Blautia	Epinephrine	0.084515425	0.842286562	0.846052524	FALSE
High 0 Min	Blautia	Epinephrine	0.670820393	0.06860781	0.595529906	FALSE
High 30 Min	Blautia	Epinephrine	0.24743583	0.554646423	0.665575708	FALSE
High 60 Min	Blautia	Epinephrine	0.146385011	0.729423925	0.729423925	FALSE
Low Control	Blautia	Dopac	-0.773020683	0.024483883	0.100236106	FALSE
Low 0 Min	Blautia	Dopac	0.36782606	0.370007988	0.740015977	FALSE
Low 30 Min	Blautia	Dopac	-0.438904302	0.276633197	0.517782624	FALSE
Low 60 Min	Blautia	Dopac	-0.5625	0.146668077	0.366670191	FALSE
High 0 Min	Blautia	Dopac	-0.283473355	0.496274922	0.595529906	FALSE
High 30 Min	Blautia	Dopac	-0.35149982	0.39321139	0.589817085	FALSE
High 60 Min	Blautia	Dopac	0.636847175	0.089489376	0.729423925	FALSE
Low Control	Blautia	Dopamine	0.124235467	0.769444284	0.870829528	FALSE
Low 0 Min	Blautia	Dopamine	-0.577350269	0.133974596	0.535898385	FALSE
Low 30 Min	Blautia	Dopamine	0.176949582	0.675080099	0.76175723	FALSE
High 30 Min	Blautia	Dopamine	-0.142857143	0.73576486	0.802652574	FALSE
High 60 Min	Blautia	Dopamine	-0.422577127	0.296939999	0.729423925	FALSE
Low Control	Blautia	Salsolinol	-0.329588329	0.425316781	0.637975171	FALSE
Low 0 Min	Blautia	Salsolinol	-0.469295318	0.240731006	0.577754415	FALSE
Low 30 Min	Blautia	Salsolinol	0.156466205	0.711378891	0.76175723	FALSE
Low 60 Min	Blautia	Salsolinol	-0.5625	0.146668077	0.366670191	FALSE
High Control	Blautia	Salsolinol	-0.422577127	0.296939999	0.83525117	FALSE
High 0 Min	Blautia	Salsolinol	-0.49393917	0.213475118	0.595529906	FALSE
High 30 Min	Blautia	Salsolinol	0.414869907	0.306767817	0.589817085	FALSE
High 60 Min	Blautia	Salsolinol	0.341565026	0.407633739	0.729423925	FALSE
Low Control	Blautia	5 HIAA	0.048196269	0.90977184	0.90977184	FALSE
Low 0 Min	Blautia	5 HIAA	-0.142857143	0.75203373	0.865097403	FALSE
Low 30 Min	Blautia	5 HIAA	0.434188028	0.282426886	0.517782624	FALSE
Low 60 Min	Blautia	5 HIAA	-0.327326835	0.428691507	0.535864384	FALSE
High Control	Blautia	5 HIAA	-0.577350269	0.133974596	0.83525117	FALSE
High 0 Min	Blautia	5 HIAA	0.300049599	0.470261741	0.595529906	FALSE
High 30 Min	Blautia	5 HIAA	0.577350269	0.133974596	0.535898385	FALSE
High 60 Min	Blautia	5 HIAA	0.414757531	0.306912248	0.729423925	FALSE
High Control	Blautia	HVA	-0.215979699	0.607455397	0.83525117	FALSE
High 0 Min	Blautia	HVA	-0.283473355	0.496274922	0.595529906	FALSE
Low Control	Blautia	5HT	0.108441606	0.7982604	0.870829528	FALSE
Low 0 Min	Blautia	5HT	-0.738095238	0.045833333	0.275	FALSE
Low 30 Min	Blautia	5HT	-0.280945194	0.500290231	0.687899068	FALSE
Low 60 Min	Blautia	5HT	-0.681930907	0.062476239	0.312381194	FALSE
High Control	Blautia	5HT	-0.24743583	0.554646423	0.83525117	FALSE
High 0 Min	Blautia	5HT	-0.463713017	0.247137817	0.595529906	FALSE
High 30 Min	Blautia	5HT	0.577350269	0.133974596	0.535898385	FALSE
High 60 Min	Blautia	5HT	-0.219577516	0.60133421	0.729423925	FALSE
Low Control	Blautia	UNKN #1	0.396522339	0.330776157	0.56704484	FALSE
Low 0 Min	Blautia	UNKN #1	-0.288675135	0.488052691	0.836661756	FALSE
High Control	Blautia	UNKN #1	0.377964473	0.355917684	0.83525117	FALSE
High 0 Min	Blautia	UNKN #1	-0.580947502	0.130995579	0.595529906	FALSE
High 30 Min	Blautia	UNKN #1	-0.361403161	0.379061654	0.589817085	FALSE
High 60 Min	Blautia	UNKN #1	0.173205081	0.681677207	0.729423925	FALSE
Low Control	Blautia	UNKN #2	-0.166956774	0.692724711	0.870829528	FALSE
Low 0 Min	Blautia	UNKN #2	0.525657483	0.180901235	0.542703704	FALSE
Low 30 Min	Blautia	UNKN #2	-0.619323537	0.101536339	0.517782624	FALSE
Low 60 Min	Blautia	UNKN #2	-0.478091444	0.230809409	0.461618818	FALSE
High Control	Blautia	UNKN #2	0.142857143	0.73576486	0.846052524	FALSE
High 0 Min	Blautia	UNKN #2	0.031497039	0.940982098	0.940982098	FALSE
High 30 Min	Blautia	UNKN #2	0	1	1	FALSE
High 60 Min	Blautia	UNKN #2	-0.253546276	0.544582054	0.729423925	FALSE
Low Control	Blautia	Histidine	0.626551501	0.096461186	0.289383558	FALSE
Low 0 Min	Blautia	Histidine	0.238095238	0.582142857	0.865097403	FALSE
Low 30 Min	Blautia	Histidine	0.319255903	0.440826384	0.687899068	FALSE
Low 60 Min	Blautia	Histidine	0.354604072	0.388751488	0.535864384	FALSE
High Control	Blautia	Histidine	-0.08247861	0.846052524	0.846052524	FALSE
High 0 Min	Blautia	Histidine	0.245495127	0.557856585	0.60857082	FALSE
High 30 Min	Blautia	Histidine	0.412393049	0.309958736	0.589817085	FALSE
High 60 Min	Blautia	Histidine	0.219577516	0.60133421	0.729423925	FALSE
Low Control	Blautia	Histamine	0.867532847	0.005249136	0.062989637	FALSE
Low 0 Min	Blautia	Histamine	0.19047619	0.664583333	0.865097403	FALSE
Low 30 Min	Blautia	Histamine	-0.446958264	0.266876189	0.517782624	FALSE
Low 60 Min	Blautia	Histamine	0.054554473	0.897913138	0.948880546	FALSE
High Control	Blautia	Histamine	0.24743583	0.554646423	0.83525117	FALSE
High 0 Min	Blautia	Histamine	-0.327326835	0.428691507	0.595529906	FALSE
High 30 Min	Blautia	Histamine	0.412393049	0.309958736	0.589817085	FALSE
High 60 Min	Blautia	Histamine	0.170782513	0.685954753	0.729423925	FALSE
Low Control	Ruminococcaceae_unclassified	L DOPA	-0.752669211	0.031155298	0.154922529	FALSE
Low 0 Min	Ruminococcaceae_unclassified	L DOPA	0.097590007	0.818177203	0.85785883	FALSE
Low 30 Min	Ruminococcaceae_unclassified	L DOPA	0.165877869	0.69463716	0.849000974	FALSE
Low 60 Min	Ruminococcaceae_unclassified	L DOPA	0.03189959	0.940228832	1	FALSE
High Control	Ruminococcaceae_unclassified	L DOPA	-0.215979699	0.607455397	0.83525117	FALSE
High 0 Min	Ruminococcaceae_unclassified	L DOPA	0.5	0.20703125	0.80043665	FALSE
High 30 Min	Ruminococcaceae_unclassified	L DOPA	0.071428571	0.866526271	0.984431835	FALSE
High 60 Min	Ruminococcaceae_unclassified	L DOPA	0.261557187	0.531488335	0.97768044	FALSE
Low Control	Ruminococcaceae_unclassified	Norepinephrine	0.155869922	0.712443054	0.712443054	FALSE
Low 0 Min	Ruminococcaceae_unclassified	Norepinephrine	0.30952381	0.461805556	0.85785883	FALSE
Low 30 Min	Ruminococcaceae_unclassified	Norepinephrine	0.811754063	0.014411077	0.158521848	FALSE
Low 60 Min	Ruminococcaceae_unclassified	Norepinephrine	0.177571201	0.673986657	1	FALSE
[truncated: 3,030 more rows]
