# Supplementary material for: Japanese quail (Coturnix japonica) as a novel model to study the relationship between the avian microbiome and microbial endocrinology-based host-microbe interactions
Source: Microbiome. 2021 Feb 2;9:38. doi: 10.1186/s40168-020-00962-2 (PMC7856774; doi:10.1186/s40168-020-00962-2)
Supplement: Supplementary file 22 — Additional file 21: Supplemental Table 12. Title of data (Spearman correlations between microbial relative abundances and liver chemical levels). Description of data. (Spearman correlation coefficients between microbial relative abundances at the genus level and liver chemical levels for each stress group. Correlation pvalues and adjusted pvalues are also presented). [file 40168_2020_962_MOESM22_ESM.csv]

Group	Genus	Chemical	Correlation	Pvalue	AdjPvalue	Significant
Low Control	Bacteroides	L DOPA	-0.642857143	0.096180556	0.278331796	FALSE
Low 0 Min	Bacteroides	L DOPA	0.452380952	0.267460317	0.604147478	FALSE
Low 30 Min	Bacteroides	L DOPA	0.333333333	0.427876984	0.695300099	FALSE
Low 60 Min	Bacteroides	L DOPA	-0.095238095	0.840128968	0.894579091	FALSE
High Control	Bacteroides	L DOPA	-0.282341454	0.498071105	0.737562004	FALSE
High 0 Min	Bacteroides	L DOPA	-0.011976263	0.977546655	0.977546655	FALSE
High 30 Min	Bacteroides	L DOPA	-0.443121717	0.271502387	0.681909218	FALSE
High 60 Min	Bacteroides	L DOPA	0.562884343	0.146331533	0.43980895	FALSE
Low Control	Bacteroides	Norepinephrine	0.19047619	0.664583333	0.930657776	FALSE
Low 0 Min	Bacteroides	Norepinephrine	-0.285714286	0.500793651	0.751190476	FALSE
Low 30 Min	Bacteroides	Norepinephrine	0.5	0.216170635	0.695300099	FALSE
Low 60 Min	Bacteroides	Norepinephrine	0.142857143	0.75203373	0.894579091	FALSE
High Control	Bacteroides	Norepinephrine	-0.261904762	0.53640873	0.737562004	FALSE
High 0 Min	Bacteroides	Norepinephrine	-0.595238095	0.132291667	0.491240186	FALSE
High 30 Min	Bacteroides	Norepinephrine	-0.071428571	0.881994048	0.881994048	FALSE
High 60 Min	Bacteroides	Norepinephrine	-0.214285714	0.619097222	0.681006944	FALSE
Low Control	Bacteroides	Epinephrine	-0.025367314	0.952456686	0.952456686	FALSE
Low 0 Min	Bacteroides	Epinephrine	0.627376434	0.095891444	0.447078737	FALSE
Low 30 Min	Bacteroides	Epinephrine	0.24743583	0.554646423	0.713398703	FALSE
High 30 Min	Bacteroides	Epinephrine	0.412393049	0.309958736	0.681909218	FALSE
Low Control	Bacteroides	Dopac	-0.08247861	0.846052524	0.930657776	FALSE
Low 0 Min	Bacteroides	Dopac	-0.077934961	0.854462578	0.908654488	FALSE
Low 30 Min	Bacteroides	Dopac	-0.21821789	0.603645057	0.713398703	FALSE
Low 60 Min	Bacteroides	Dopac	-0.629940788	0.094132767	0.451765979	FALSE
High 0 Min	Bacteroides	Dopac	-0.412393049	0.309958736	0.681909218	FALSE
High 30 Min	Bacteroides	Dopac	-0.327326835	0.428691507	0.725694444	FALSE
High 60 Min	Bacteroides	Dopac	0.483196757	0.225148917	0.487078013	FALSE
Low 0 Min	Bacteroides	Dopamine	0.412393049	0.309958736	0.604147478	FALSE
Low 30 Min	Bacteroides	Dopamine	0.412393049	0.309958736	0.695300099	FALSE
Low 60 Min	Bacteroides	Dopamine	-0.577350269	0.133974596	0.451765979	FALSE
High Control	Bacteroides	Dopamine	-0.077934961	0.854462578	0.854462578	FALSE
High 0 Min	Bacteroides	Dopamine	-0.08247861	0.846052524	0.977546655	FALSE
High 60 Min	Bacteroides	Dopamine	0.577350269	0.133974596	0.43980895	FALSE
Low Control	Bacteroides	Salsolinol	-0.08247861	0.846052524	0.930657776	FALSE
Low 0 Min	Bacteroides	Salsolinol	0.380509717	0.352419362	0.604147478	FALSE
Low 30 Min	Bacteroides	Salsolinol	-0.763762616	0.027396044	0.356148571	FALSE
Low 60 Min	Bacteroides	Salsolinol	-0.233804882	0.577329946	0.839744653	FALSE
High Control	Bacteroides	Salsolinol	0.081831709	0.847249145	0.854462578	FALSE
High 0 Min	Bacteroides	Salsolinol	-0.73648538	0.037181523	0.408996758	FALSE
High 30 Min	Bacteroides	Salsolinol	-0.22830583	0.586569103	0.756979938	FALSE
High 60 Min	Bacteroides	Salsolinol	0.371264141	0.365202058	0.50215283	FALSE
Low Control	Bacteroides	5 HIAA	0.683130051	0.06183473	0.278331796	FALSE
Low 0 Min	Bacteroides	5 HIAA	-0.048795004	0.908654488	0.908654488	FALSE
Low 30 Min	Bacteroides	5 HIAA	-0.024397502	0.954272834	0.954272834	FALSE
Low 60 Min	Bacteroides	5 HIAA	-0.202938516	0.62980849	0.839744653	FALSE
High Control	Bacteroides	5 HIAA	0.126836572	0.764719724	0.854462578	FALSE
High 0 Min	Bacteroides	5 HIAA	0.577350269	0.133974596	0.491240186	FALSE
High 30 Min	Bacteroides	5 HIAA	0.412393049	0.309958736	0.681909218	FALSE
High 60 Min	Bacteroides	5 HIAA	0.24743583	0.554646423	0.677901184	FALSE
Low 30 Min	Bacteroides	HVA	-0.031173984	0.941586638	0.954272834	FALSE
Low 60 Min	Bacteroides	HVA	-0.518267489	0.188235824	0.451765979	FALSE
High Control	Bacteroides	HVA	-0.412393049	0.309958736	0.681909218	FALSE
Low Control	Bacteroides	5HT	0.095238095	0.840128968	0.930657776	FALSE
Low 0 Min	Bacteroides	5HT	0.071428571	0.881994048	0.908654488	FALSE
Low 30 Min	Bacteroides	5HT	0.380952381	0.359871032	0.695300099	FALSE
Low 60 Min	Bacteroides	5HT	0.547619048	0.170982143	0.451765979	FALSE
High Control	Bacteroides	5HT	0.5	0.216170635	0.681909218	FALSE
High 0 Min	Bacteroides	5HT	-0.047619048	0.934871032	0.977546655	FALSE
High 30 Min	Bacteroides	5HT	0.476190476	0.243055556	0.681909218	FALSE
High 60 Min	Bacteroides	5HT	0.452380952	0.267460317	0.487078013	FALSE
Low Control	Bacteroides	UNKN #1	-0.619779787	0.101211562	0.278331796	FALSE
Low 0 Min	Bacteroides	UNKN #1	0.619779787	0.101211562	0.447078737	FALSE
Low 30 Min	Bacteroides	UNKN #1	-0.398646614	0.327952835	0.695300099	FALSE
Low 60 Min	Bacteroides	UNKN #1	-0.056343617	0.894579091	0.894579091	FALSE
High Control	Bacteroides	UNKN #1	0.665091677	0.071902554	0.395464045	FALSE
High 0 Min	Bacteroides	UNKN #1	-0.050395263	0.905668745	0.977546655	FALSE
High 30 Min	Bacteroides	UNKN #1	-0.169533173	0.68816358	0.756979938	FALSE
High 60 Min	Bacteroides	UNKN #1	-0.547722558	0.159930527	0.43980895	FALSE
Low Control	Bacteroides	UNKN #2	-0.822472932	0.012191076	0.134101837	FALSE
Low 0 Min	Bacteroides	UNKN #2	-0.605353609	0.111769684	0.447078737	FALSE
Low 30 Min	Bacteroides	UNKN #2	0.4597285	0.251762909	0.695300099	FALSE
Low 60 Min	Bacteroides	UNKN #2	-0.282341454	0.498071105	0.839744653	FALSE
High Control	Bacteroides	UNKN #2	-0.306485667	0.460311847	0.737562004	FALSE
High 0 Min	Bacteroides	UNKN #2	0.063851181	0.880604038	0.977546655	FALSE
High 30 Min	Bacteroides	UNKN #2	0.769419783	0.025592539	0.281517932	FALSE
High 60 Min	Bacteroides	UNKN #2	0.412393049	0.309958736	0.487078013	FALSE
Low Control	Bacteroides	Histidine	-0.285714286	0.500793651	0.930657776	FALSE
Low 0 Min	Bacteroides	Histidine	-0.404761905	0.326835317	0.604147478	FALSE
Low 30 Min	Bacteroides	Histidine	0.357142857	0.389384921	0.695300099	FALSE
Low 60 Min	Bacteroides	Histidine	0.547619048	0.170982143	0.451765979	FALSE
High Control	Bacteroides	Histidine	0.761904762	0.036755952	0.395464045	FALSE
High 0 Min	Bacteroides	Histidine	-0.238095238	0.582142857	0.977546655	FALSE
High 30 Min	Bacteroides	Histidine	0.30952381	0.461805556	0.725694444	FALSE
High 60 Min	Bacteroides	Histidine	0.142857143	0.75203373	0.75203373	FALSE
Low Control	Bacteroides	Histamine	0.266356802	0.523699418	0.930657776	FALSE
Low 0 Min	Bacteroides	Histamine	0.170782513	0.685954753	0.908654488	FALSE
Low 30 Min	Bacteroides	Histamine	0.287430303	0.490015485	0.707800145	FALSE
Low 60 Min	Bacteroides	Histamine	-0.24743583	0.554646423	0.839744653	FALSE
High Control	Bacteroides	Histamine	0.428571429	0.299206349	0.681909218	FALSE
High 0 Min	Bacteroides	Histamine	-0.428571429	0.299206349	0.681909218	FALSE
High 30 Min	Bacteroides	Histamine	0.19047619	0.664583333	0.756979938	FALSE
High 60 Min	Bacteroides	Histamine	0.608815547	0.109181492	0.43980895	FALSE
Low Control	Megamonas	L DOPA	-0.071428571	0.881994048	0.952456686	FALSE
Low 0 Min	Megamonas	L DOPA	0.261904762	0.53640873	0.93776455	FALSE
Low 30 Min	Megamonas	L DOPA	0	1	1	FALSE
Low 60 Min	Megamonas	L DOPA	-0.261904762	0.53640873	0.742916667	FALSE
High Control	Megamonas	L DOPA	-0.208687162	0.619923639	0.812268519	FALSE
High 0 Min	Megamonas	L DOPA	-0.155691414	0.712761708	0.75203373	FALSE
High 30 Min	Megamonas	L DOPA	0.443121717	0.271502387	0.642470686	FALSE
High 60 Min	Megamonas	L DOPA	0.191620202	0.649410201	0.892939027	FALSE
Low Control	Megamonas	Norepinephrine	-0.047619048	0.934871032	0.952456686	FALSE
Low 0 Min	Megamonas	Norepinephrine	-0.095238095	0.840128968	1	FALSE
Low 30 Min	Megamonas	Norepinephrine	-0.523809524	0.196626984	0.805892712	FALSE
Low 60 Min	Megamonas	Norepinephrine	0.119047619	0.793005952	0.846052524	FALSE
High Control	Megamonas	Norepinephrine	-0.238095238	0.582142857	0.812268519	FALSE
High 0 Min	Megamonas	Norepinephrine	-0.142857143	0.75203373	0.75203373	FALSE
High 30 Min	Megamonas	Norepinephrine	0.214285714	0.619097222	0.642470686	FALSE
High 60 Min	Megamonas	Norepinephrine	-0.261904762	0.53640873	0.892939027	FALSE
Low Control	Megamonas	Epinephrine	0.73565212	0.037509541	0.412604953	FALSE
Low 0 Min	Megamonas	Epinephrine	0.027277236	0.948880546	1	FALSE
Low 30 Min	Megamonas	Epinephrine	-0.577350269	0.133974596	0.805892712	FALSE
High 30 Min	Megamonas	Epinephrine	0.24743583	0.554646423	0.642470686	FALSE
Low Control	Megamonas	Dopac	0.577350269	0.133974596	0.491240186	FALSE
Low 0 Min	Megamonas	Dopac	0.514370741	0.192165912	0.768663649	FALSE
Low 30 Min	Megamonas	Dopac	0.202630898	0.630338812	0.873594708	FALSE
Low 60 Min	Megamonas	Dopac	-0.251976315	0.547161612	0.742916667	FALSE
High 0 Min	Megamonas	Dopac	-0.412393049	0.309958736	0.513598356	FALSE
High 30 Min	Megamonas	Dopac	0.21821789	0.603645057	0.642470686	FALSE
High 60 Min	Megamonas	Dopac	0.296152851	0.47632727	0.892939027	FALSE
Low 0 Min	Megamonas	Dopamine	0.24743583	0.554646423	0.93776455	FALSE
Low 30 Min	Megamonas	Dopamine	0.412393049	0.309958736	0.805892712	FALSE
Low 60 Min	Megamonas	Dopamine	-0.08247861	0.846052524	0.846052524	FALSE
High Control	Megamonas	Dopamine	-0.342913828	0.405662474	0.812268519	FALSE
High 0 Min	Megamonas	Dopamine	0.577350269	0.133974596	0.491240186	FALSE
High 60 Min	Megamonas	Dopamine	-0.24743583	0.554646423	0.892939027	FALSE
Low Control	Megamonas	Salsolinol	0.577350269	0.133974596	0.491240186	FALSE
Low 0 Min	Megamonas	Salsolinol	0.164887544	0.696393832	0.93776455	FALSE
Low 30 Min	Megamonas	Salsolinol	0.311739843	0.452253005	0.871664187	FALSE
Low 60 Min	Megamonas	Salsolinol	-0.514370741	0.192165912	0.648511905	FALSE
High Control	Megamonas	Salsolinol	-0.409158544	0.314149428	0.812268519	FALSE
High 0 Min	Megamonas	Salsolinol	-0.300049599	0.470261741	0.646609893	FALSE
High 30 Min	Megamonas	Salsolinol	0.279040459	0.503323594	0.642470686	FALSE
High 60 Min	Megamonas	Salsolinol	-0.191620202	0.649410201	0.892939027	FALSE
Low Control	Megamonas	5 HIAA	0.146385011	0.729423925	0.952456686	FALSE
Low 0 Min	Megamonas	5 HIAA	0	1	1	FALSE
Low 30 Min	Megamonas	5 HIAA	-0.414757531	0.306912248	0.805892712	FALSE
Low 60 Min	Megamonas	5 HIAA	-0.240989487	0.565334518	0.742916667	FALSE
High Control	Megamonas	5 HIAA	0.913223321	0.001529138	0.016820521	TRUE
High 0 Min	Megamonas	5 HIAA	-0.24743583	0.554646423	0.677901184	FALSE
High 30 Min	Megamonas	5 HIAA	0.24743583	0.554646423	0.642470686	FALSE
High 60 Min	Megamonas	5 HIAA	0.412393049	0.309958736	0.892939027	FALSE
Low 30 Min	Megamonas	HVA	0.296152851	0.47632727	0.871664187	FALSE
Low 60 Min	Megamonas	HVA	-0.545544726	0.161938228	0.648511905	FALSE
High Control	Megamonas	HVA	-0.08247861	0.846052524	0.846052524	FALSE
Low Control	Megamonas	5HT	0.142857143	0.75203373	0.952456686	FALSE
Low 0 Min	Megamonas	5HT	0.571428571	0.151140873	0.768663649	FALSE
Low 30 Min	Megamonas	5HT	-0.261904762	0.53640873	0.871664187	FALSE
Low 60 Min	Megamonas	5HT	0.5	0.216170635	0.648511905	FALSE
High Control	Megamonas	5HT	-0.285714286	0.500793651	0.812268519	FALSE
High 0 Min	Megamonas	5HT	-0.738095238	0.045833333	0.491240186	FALSE
High 30 Min	Megamonas	5HT	0.571428571	0.151140873	0.642470686	FALSE
High 60 Min	Megamonas	5HT	0	1	1	FALSE
Low Control	Megamonas	UNKN #1	-0.169030851	0.689052226	0.952456686	FALSE
Low 0 Min	Megamonas	UNKN #1	0.394405319	0.333601087	0.93776455	FALSE
Low 30 Min	Megamonas	UNKN #1	-0.178703655	0.671995929	0.873594708	FALSE
Low 60 Min	Megamonas	UNKN #1	0.281718085	0.49906138	0.742916667	FALSE
High Control	Megamonas	UNKN #1	-0.208656212	0.619976726	0.812268519	FALSE
High 0 Min	Megamonas	UNKN #1	-0.592144341	0.121962055	0.491240186	FALSE
High 30 Min	Megamonas	UNKN #1	-0.195615199	0.642470686	0.642470686	FALSE
High 60 Min	Megamonas	UNKN #1	0.234738239	0.575766727	0.892939027	FALSE
Low Control	Megamonas	UNKN #2	-0.257790023	0.53763129	0.952456686	FALSE
Low 0 Min	Megamonas	UNKN #2	-0.617707764	0.102691304	0.768663649	FALSE
Low 30 Min	Megamonas	UNKN #2	0.063851181	0.880604038	0.955493552	FALSE
Low 60 Min	Megamonas	UNKN #2	-0.540131478	0.166987625	0.648511905	FALSE
High Control	Megamonas	UNKN #2	-0.242634486	0.562600306	0.812268519	FALSE
High 0 Min	Megamonas	UNKN #2	0.472498736	0.237093034	0.513598356	FALSE
High 30 Min	Megamonas	UNKN #2	0.352107358	0.392336778	0.642470686	FALSE
High 60 Min	Megamonas	UNKN #2	-0.08247861	0.846052524	0.930657776	FALSE
Low Control	Megamonas	Histidine	0.238095238	0.582142857	0.952456686	FALSE
Low 0 Min	Megamonas	Histidine	-0.166666667	0.703323413	0.93776455	FALSE
Low 30 Min	Megamonas	Histidine	-0.071428571	0.881994048	0.955493552	FALSE
Low 60 Min	Megamonas	Histidine	0.214285714	0.619097222	0.742916667	FALSE
High Control	Megamonas	Histidine	0.095238095	0.840128968	0.846052524	FALSE
High 0 Min	Megamonas	Histidine	0.404761905	0.326835317	0.513598356	FALSE
High 30 Min	Megamonas	Histidine	0.30952381	0.461805556	0.642470686	FALSE
High 60 Min	Megamonas	Histidine	-0.119047619	0.793005952	0.930657776	FALSE
Low Control	Megamonas	Histamine	0.025367314	0.952456686	0.952456686	FALSE
Low 0 Min	Megamonas	Histamine	0.170782513	0.685954753	0.93776455	FALSE
Low 30 Min	Megamonas	Histamine	-0.562884343	0.146331533	0.805892712	FALSE
Low 60 Min	Megamonas	Histamine	-0.24743583	0.554646423	0.742916667	FALSE
High Control	Megamonas	Histamine	0.19047619	0.664583333	0.812268519	FALSE
High 0 Min	Megamonas	Histamine	-0.452380952	0.267460317	0.513598356	FALSE
High 30 Min	Megamonas	Histamine	0.571428571	0.151140873	0.642470686	FALSE
High 60 Min	Megamonas	Histamine	-0.621499205	0.099992966	0.892939027	FALSE
Low Control	Lachnospiraceae_unclassified	L DOPA	-0.404761905	0.326835317	0.458701495	FALSE
Low 0 Min	Lachnospiraceae_unclassified	L DOPA	-0.357142857	0.389384921	0.855753968	FALSE
Low 30 Min	Lachnospiraceae_unclassified	L DOPA	0.571428571	0.151140873	0.654943783	FALSE
Low 60 Min	Lachnospiraceae_unclassified	L DOPA	-0.142857143	0.75203373	1	FALSE
High Control	Lachnospiraceae_unclassified	L DOPA	0.77337007	0.024377926	0.26815719	FALSE
High 0 Min	Lachnospiraceae_unclassified	L DOPA	-0.035928788	0.932691475	1	FALSE
High 30 Min	Lachnospiraceae_unclassified	L DOPA	-0.263477778	0.528366471	0.703323413	FALSE
High 60 Min	Lachnospiraceae_unclassified	L DOPA	0.586836868	0.126198986	0.485069444	FALSE
Low Control	Lachnospiraceae_unclassified	Norepinephrine	-0.285714286	0.500793651	0.550873016	FALSE
Low 0 Min	Lachnospiraceae_unclassified	Norepinephrine	-0.333333333	0.427876984	0.855753968	FALSE
Low 30 Min	Lachnospiraceae_unclassified	Norepinephrine	0.428571429	0.299206349	0.734911133	FALSE
Low 60 Min	Lachnospiraceae_unclassified	Norepinephrine	-0.238095238	0.582142857	1	FALSE
High Control	Lachnospiraceae_unclassified	Norepinephrine	0.119047619	0.793005952	0.934871032	FALSE
High 0 Min	Lachnospiraceae_unclassified	Norepinephrine	-0.428571429	0.299206349	0.852386523	FALSE
High 30 Min	Lachnospiraceae_unclassified	Norepinephrine	0.166666667	0.703323413	0.703323413	FALSE
High 60 Min	Lachnospiraceae_unclassified	Norepinephrine	-0.595238095	0.132291667	0.485069444	FALSE
Low Control	Lachnospiraceae_unclassified	Epinephrine	-0.45661166	0.255410932	0.458701495	FALSE
Low 0 Min	Lachnospiraceae_unclassified	Epinephrine	0.027277236	0.948880546	0.952456686	FALSE
Low 30 Min	Lachnospiraceae_unclassified	Epinephrine	0.577350269	0.133974596	0.654943783	FALSE
High 30 Min	Lachnospiraceae_unclassified	Epinephrine	0.412393049	0.309958736	0.703323413	FALSE
Low Control	Lachnospiraceae_unclassified	Dopac	-0.412393049	0.309958736	0.458701495	FALSE
Low 0 Min	Lachnospiraceae_unclassified	Dopac	0.654653671	0.078140749	0.855753968	FALSE
Low 30 Min	Lachnospiraceae_unclassified	Dopac	-0.43643578	0.279658291	0.734911133	FALSE
Low 60 Min	Lachnospiraceae_unclassified	Dopac	0	1	1	FALSE
High 0 Min	Lachnospiraceae_unclassified	Dopac	-0.412393049	0.309958736	0.852386523	FALSE
High 30 Min	Lachnospiraceae_unclassified	Dopac	0.245495127	0.557856585	0.703323413	FALSE
High 60 Min	Lachnospiraceae_unclassified	Dopac	-0.093521953	0.825666126	0.952456686	FALSE
Low 0 Min	Lachnospiraceae_unclassified	Dopamine	0.24743583	0.554646423	0.95082244	FALSE
Low 30 Min	Lachnospiraceae_unclassified	Dopamine	0.08247861	0.846052524	0.976785714	FALSE
Low 60 Min	Lachnospiraceae_unclassified	Dopamine	0.08247861	0.846052524	1	FALSE
High Control	Lachnospiraceae_unclassified	Dopamine	-0.311739843	0.452253005	0.842928005	FALSE
High 0 Min	Lachnospiraceae_unclassified	Dopamine	0.08247861	0.846052524	1	FALSE
High 60 Min	Lachnospiraceae_unclassified	Dopamine	0.412393049	0.309958736	0.852386523	FALSE
Low Control	Lachnospiraceae_unclassified	Salsolinol	-0.412393049	0.309958736	0.458701495	FALSE
Low 0 Min	Lachnospiraceae_unclassified	Salsolinol	0.025367314	0.952456686	0.952456686	FALSE
Low 30 Min	Lachnospiraceae_unclassified	Salsolinol	-0.327326835	0.428691507	0.734911133	FALSE
Low 60 Min	Lachnospiraceae_unclassified	Salsolinol	0.155869922	0.712443054	1	FALSE
High Control	Lachnospiraceae_unclassified	Salsolinol	0.654653671	0.078140749	0.286516081	FALSE
High 0 Min	Lachnospiraceae_unclassified	Salsolinol	-0.627376434	0.095891444	0.736860279	FALSE
High 30 Min	Lachnospiraceae_unclassified	Salsolinol	0.304407774	0.463514823	0.703323413	FALSE
High 60 Min	Lachnospiraceae_unclassified	Salsolinol	-0.059881313	0.88799065	0.952456686	FALSE
Low Control	Lachnospiraceae_unclassified	5 HIAA	0.53674504	0.170189201	0.458701495	FALSE
Low 0 Min	Lachnospiraceae_unclassified	5 HIAA	0.414757531	0.306912248	0.855753968	FALSE
Low 30 Min	Lachnospiraceae_unclassified	5 HIAA	-0.073192505	0.863253393	0.976785714	FALSE
Low 60 Min	Lachnospiraceae_unclassified	5 HIAA	0.646866519	0.082993625	0.689880952	FALSE
High Control	Lachnospiraceae_unclassified	5 HIAA	0.050734629	0.905035684	0.934871032	FALSE
High 0 Min	Lachnospiraceae_unclassified	5 HIAA	0.577350269	0.133974596	0.736860279	FALSE
High 30 Min	Lachnospiraceae_unclassified	5 HIAA	0.412393049	0.309958736	0.703323413	FALSE
High 60 Min	Lachnospiraceae_unclassified	5 HIAA	0.08247861	0.846052524	0.952456686	FALSE
Low 30 Min	Lachnospiraceae_unclassified	HVA	-0.311739843	0.452253005	0.734911133	FALSE
Low 60 Min	Lachnospiraceae_unclassified	HVA	0.190940654	0.650592821	1	FALSE
High Control	Lachnospiraceae_unclassified	HVA	0.08247861	0.846052524	0.934871032	FALSE
Low Control	Lachnospiraceae_unclassified	5HT	0.238095238	0.582142857	0.582142857	FALSE
Low 0 Min	Lachnospiraceae_unclassified	5HT	0.119047619	0.793005952	0.952456686	FALSE
Low 30 Min	Lachnospiraceae_unclassified	5HT	0.023809524	0.976785714	0.976785714	FALSE
Low 60 Min	Lachnospiraceae_unclassified	5HT	-0.619047619	0.114980159	0.689880952	FALSE
High Control	Lachnospiraceae_unclassified	5HT	-0.285714286	0.500793651	0.842928005	FALSE
High 0 Min	Lachnospiraceae_unclassified	5HT	0	1	1	FALSE
High 30 Min	Lachnospiraceae_unclassified	5HT	0.285714286	0.500793651	0.703323413	FALSE
High 60 Min	Lachnospiraceae_unclassified	5HT	0.714285714	0.057589286	0.485069444	FALSE
Low Control	Lachnospiraceae_unclassified	UNKN #1	-0.394405319	0.333601087	0.458701495	FALSE
Low 0 Min	Lachnospiraceae_unclassified	UNKN #1	-0.056343617	0.894579091	0.952456686	FALSE
Low 30 Min	Lachnospiraceae_unclassified	UNKN #1	-0.068732175	0.87153247	0.976785714	FALSE
Low 60 Min	Lachnospiraceae_unclassified	UNKN #1	0.169030851	0.689052226	1	FALSE
High Control	Lachnospiraceae_unclassified	UNKN #1	-0.365148372	0.373770543	0.842928005	FALSE
High 0 Min	Lachnospiraceae_unclassified	UNKN #1	0.100790526	0.812293743	1	FALSE
High 30 Min	Lachnospiraceae_unclassified	UNKN #1	0.182574186	0.665204587	0.703323413	FALSE
High 60 Min	Lachnospiraceae_unclassified	UNKN #1	-0.117369119	0.781945573	0.952456686	FALSE
Low Control	Lachnospiraceae_unclassified	UNKN #2	-0.552407193	0.155658084	0.458701495	FALSE
Low 0 Min	Lachnospiraceae_unclassified	UNKN #2	-0.506520366	0.200214173	0.855753968	FALSE
Low 30 Min	Lachnospiraceae_unclassified	UNKN #2	0.574660625	0.136226408	0.654943783	FALSE
Low 60 Min	Lachnospiraceae_unclassified	UNKN #2	0.036827146	0.931011508	1	FALSE
High Control	Lachnospiraceae_unclassified	UNKN #2	-0.702362986	0.052078819	0.286433503	FALSE
High 0 Min	Lachnospiraceae_unclassified	UNKN #2	-0.038310708	0.928237677	1	FALSE
High 30 Min	Lachnospiraceae_unclassified	UNKN #2	0.860706876	0.006070415	0.066774566	FALSE
High 60 Min	Lachnospiraceae_unclassified	UNKN #2	-0.24743583	0.554646423	0.952456686	FALSE
Low Control	Lachnospiraceae_unclassified	Histidine	-0.761904762	0.036755952	0.404315476	FALSE
Low 0 Min	Lachnospiraceae_unclassified	Histidine	0.095238095	0.840128968	0.952456686	FALSE
Low 30 Min	Lachnospiraceae_unclassified	Histidine	0.357142857	0.389384921	0.734911133	FALSE
Low 60 Min	Lachnospiraceae_unclassified	Histidine	-0.5	0.216170635	0.86468254	FALSE
High Control	Lachnospiraceae_unclassified	Histidine	-0.047619048	0.934871032	0.934871032	FALSE
High 0 Min	Lachnospiraceae_unclassified	Histidine	-0.023809524	0.976785714	1	FALSE
High 30 Min	Lachnospiraceae_unclassified	Histidine	0.5	0.216170635	0.703323413	FALSE
High 60 Min	Lachnospiraceae_unclassified	Histidine	-0.238095238	0.582142857	0.952456686	FALSE
Low Control	Lachnospiraceae_unclassified	Histamine	-0.329775088	0.425038591	0.519491611	FALSE
Low 0 Min	Lachnospiraceae_unclassified	Histamine	-0.341565026	0.407633739	0.855753968	FALSE
Low 30 Min	Lachnospiraceae_unclassified	Histamine	0.04790505	0.910315357	0.976785714	FALSE
Low 60 Min	Lachnospiraceae_unclassified	Histamine	-0.08247861	0.846052524	1	FALSE
High Control	Lachnospiraceae_unclassified	Histamine	0.261904762	0.53640873	0.842928005	FALSE
High 0 Min	Lachnospiraceae_unclassified	Histamine	-0.285714286	0.500793651	1	FALSE
High 30 Min	Lachnospiraceae_unclassified	Histamine	0.214285714	0.619097222	0.703323413	FALSE
High 60 Min	Lachnospiraceae_unclassified	Histamine	0.025367314	0.952456686	0.952456686	FALSE
Low Control	Megasphaera	L DOPA	0.142857143	0.75203373	0.954272834	FALSE
Low 0 Min	Megasphaera	L DOPA	-0.285714286	0.500793651	0.905035684	FALSE
Low 30 Min	Megasphaera	L DOPA	0.238095238	0.582142857	0.840873016	FALSE
Low 60 Min	Megasphaera	L DOPA	-0.142857143	0.75203373	0.894579091	FALSE
High Control	Megasphaera	L DOPA	0.1595843	0.70582082	0.846052524	FALSE
High 0 Min	Megasphaera	L DOPA	0.059881313	0.88799065	0.976785714	FALSE
High 30 Min	Megasphaera	L DOPA	-0.359287879	0.382064677	0.60038735	FALSE
High 60 Min	Megasphaera	L DOPA	0.107786364	0.799460427	1	FALSE
Low Control	Megasphaera	Norepinephrine	-0.238095238	0.582142857	0.954272834	FALSE
Low 0 Min	Megasphaera	Norepinephrine	-0.19047619	0.664583333	0.905035684	FALSE
Low 30 Min	Megasphaera	Norepinephrine	-0.333333333	0.427876984	0.796141371	FALSE
Low 60 Min	Megasphaera	Norepinephrine	-0.119047619	0.793005952	0.894579091	FALSE
High Control	Megasphaera	Norepinephrine	0.30952381	0.461805556	0.786961451	FALSE
High 0 Min	Megasphaera	Norepinephrine	-0.69047619	0.069394841	0.381671627	FALSE
High 30 Min	Megasphaera	Norepinephrine	0.5	0.216170635	0.396312831	FALSE
High 60 Min	Megasphaera	Norepinephrine	0	1	1	FALSE
Low Control	Megasphaera	Epinephrine	-0.050734629	0.905035684	0.954272834	FALSE
Low 0 Min	Megasphaera	Epinephrine	-0.081831709	0.847249145	0.905035684	FALSE
Low 30 Min	Megasphaera	Epinephrine	0.08247861	0.846052524	0.88340016	FALSE
High 30 Min	Megasphaera	Epinephrine	0.24743583	0.554646423	0.677901184	FALSE
Low Control	Megasphaera	Dopac	-0.412393049	0.309958736	0.954272834	FALSE
Low 0 Min	Megasphaera	Dopac	0.654653671	0.078140749	0.905035684	FALSE
Low 30 Min	Megasphaera	Dopac	0.171456914	0.684763221	0.88340016	FALSE
Low 60 Min	Megasphaera	Dopac	0.377964473	0.355917684	0.894579091	FALSE
High 0 Min	Megasphaera	Dopac	-0.412393049	0.309958736	0.719037698	FALSE
High 30 Min	Megasphaera	Dopac	0.627376434	0.095891444	0.35184716	FALSE
High 60 Min	Megasphaera	Dopac	-0.233804882	0.577329946	1	FALSE
Low 0 Min	Megasphaera	Dopamine	0.24743583	0.554646423	0.905035684	FALSE
Low 30 Min	Megasphaera	Dopamine	0.577350269	0.133974596	0.796141371	FALSE
Low 60 Min	Megasphaera	Dopamine	0.08247861	0.846052524	0.894579091	FALSE
High Control	Megasphaera	Dopamine	-0.452022773	0.260829776	0.786961451	FALSE
High 0 Min	Megasphaera	Dopamine	-0.24743583	0.554646423	0.871587236	FALSE
High 60 Min	Megasphaera	Dopamine	-0.412393049	0.309958736	1	FALSE
Low Control	Megasphaera	Salsolinol	-0.412393049	0.309958736	0.954272834	FALSE
Low 0 Min	Megasphaera	Salsolinol	0.050734629	0.905035684	0.905035684	FALSE
Low 30 Min	Megasphaera	Salsolinol	0.062347969	0.88340016	0.88340016	FALSE
Low 60 Min	Megasphaera	Salsolinol	0.062347969	0.88340016	0.894579091	FALSE
High Control	Megasphaera	Salsolinol	0.627376434	0.095891444	0.527402945	FALSE
High 0 Min	Megasphaera	Salsolinol	-0.845594325	0.008170172	0.089871889	FALSE
High 30 Min	Megasphaera	Salsolinol	0.621499205	0.099992966	0.35184716	FALSE
High 60 Min	Megasphaera	Salsolinol	0.179643939	0.670344277	1	FALSE
Low Control	Megasphaera	5 HIAA	0.024397502	0.954272834	0.954272834	FALSE
Low 0 Min	Megasphaera	5 HIAA	0.341565026	0.407633739	0.905035684	FALSE
Low 30 Min	Megasphaera	5 HIAA	0.341565026	0.407633739	0.796141371	FALSE
Low 60 Min	Megasphaera	5 HIAA	0.291724116	0.483258208	0.894579091	FALSE
High Control	Megasphaera	5 HIAA	0.202938516	0.62980849	0.846052524	FALSE
High 0 Min	Megasphaera	5 HIAA	0.577350269	0.133974596	0.491240186	FALSE
High 30 Min	Megasphaera	5 HIAA	0.24743583	0.554646423	0.677901184	FALSE
High 60 Min	Megasphaera	5 HIAA	-0.08247861	0.846052524	1	FALSE
Low 30 Min	Megasphaera	HVA	0.327326835	0.428691507	0.796141371	FALSE
Low 60 Min	Megasphaera	HVA	0.109108945	0.797038574	0.894579091	FALSE
High Control	Megasphaera	HVA	-0.08247861	0.846052524	0.846052524	FALSE
Low Control	Megasphaera	5HT	0.738095238	0.045833333	0.504166667	FALSE
Low 0 Min	Megasphaera	5HT	0.19047619	0.664583333	0.905035684	FALSE
Low 30 Min	Megasphaera	5HT	-0.428571429	0.299206349	0.796141371	FALSE
Low 60 Min	Megasphaera	5HT	-0.404761905	0.326835317	0.894579091	FALSE
High Control	Megasphaera	5HT	-0.404761905	0.326835317	0.786961451	FALSE
High 0 Min	Megasphaera	5HT	-0.023809524	0.976785714	0.976785714	FALSE
High 30 Min	Megasphaera	5HT	0.023809524	0.976785714	0.976785714	FALSE
High 60 Min	Megasphaera	5HT	0.047619048	0.934871032	1	FALSE
Low Control	Megasphaera	UNKN #1	0.056343617	0.894579091	0.954272834	FALSE
Low 0 Min	Megasphaera	UNKN #1	-0.169030851	0.689052226	0.905035684	FALSE
Low 30 Min	Megasphaera	UNKN #1	-0.439885919	0.275434755	0.796141371	FALSE
Low 60 Min	Megasphaera	UNKN #1	0.056343617	0.894579091	0.894579091	FALSE
High Control	Megasphaera	UNKN #1	-0.091287093	0.829785231	0.846052524	FALSE
High 0 Min	Megasphaera	UNKN #1	-0.125988158	0.766260066	0.976785714	FALSE
High 30 Min	Megasphaera	UNKN #1	0.547722558	0.159930527	0.35184716	FALSE
High 60 Min	Megasphaera	UNKN #1	0.117369119	0.781945573	1	FALSE
Low Control	Megasphaera	UNKN #2	-0.1595843	0.70582082	0.954272834	FALSE
Low 0 Min	Megasphaera	UNKN #2	-0.395332969	0.33236186	0.905035684	FALSE
Low 30 Min	Megasphaera	UNKN #2	0.076621417	0.856896144	0.88340016	FALSE
Low 60 Min	Megasphaera	UNKN #2	0.257790023	0.53763129	0.894579091	FALSE
High Control	Megasphaera	UNKN #2	-0.715133222	0.046147955	0.507627501	FALSE
High 0 Min	Megasphaera	UNKN #2	-0.038310708	0.928237677	0.976785714	FALSE
High 30 Min	Megasphaera	UNKN #2	0.808542823	0.015122187	0.16634406	FALSE
High 60 Min	Megasphaera	UNKN #2	-0.24743583	0.554646423	1	FALSE
Low Control	Megasphaera	Histidine	-0.238095238	0.582142857	0.954272834	FALSE
Low 0 Min	Megasphaera	Histidine	0.119047619	0.793005952	0.905035684	FALSE
Low 30 Min	Megasphaera	Histidine	-0.404761905	0.326835317	0.796141371	FALSE
Low 60 Min	Megasphaera	Histidine	-0.80952381	0.021775794	0.261309524	FALSE
High Control	Megasphaera	Histidine	0.285714286	0.500793651	0.786961451	FALSE
High 0 Min	Megasphaera	Histidine	-0.285714286	0.500793651	0.871587236	FALSE
High 30 Min	Megasphaera	Histidine	0.595238095	0.132291667	0.35184716	FALSE
High 60 Min	Megasphaera	Histidine	0.166666667	0.703323413	1	FALSE
Low Control	Megasphaera	Histamine	-0.101469258	0.811047018	0.954272834	FALSE
Low 0 Min	Megasphaera	Histamine	-0.317167524	0.443989242	0.905035684	FALSE
Low 30 Min	Megasphaera	Histamine	-0.27545404	0.509054073	0.827212868	FALSE
Low 60 Min	Megasphaera	Histamine	0.412393049	0.309958736	0.894579091	FALSE
High Control	Megasphaera	Histamine	0.285714286	0.500793651	0.786961451	FALSE
High 0 Min	Megasphaera	Histamine	-0.404761905	0.326835317	0.719037698	FALSE
High 30 Min	Megasphaera	Histamine	-0.071428571	0.881994048	0.970193452	FALSE
High 60 Min	Megasphaera	Histamine	-0.266356802	0.523699418	1	FALSE
Low Control	Prevotellaceae_UCG 001	L DOPA	-0.69047619	0.069394841	0.190835813	FALSE
Low 0 Min	Prevotellaceae_UCG 001	L DOPA	-0.476190476	0.243055556	0.583333333	FALSE
Low 30 Min	Prevotellaceae_UCG 001	L DOPA	0.380952381	0.359871032	0.914174658	FALSE
Low 60 Min	Prevotellaceae_UCG 001	L DOPA	-0.261904762	0.53640873	0.970779123	FALSE
High Control	Prevotellaceae_UCG 001	L DOPA	0.073654292	0.862396853	0.880604038	FALSE
High 0 Min	Prevotellaceae_UCG 001	L DOPA	-0.048192771	0.909778369	0.909778369	FALSE
High 30 Min	Prevotellaceae_UCG 001	L DOPA	-0.059881313	0.88799065	0.88799065	FALSE
High 60 Min	Prevotellaceae_UCG 001	L DOPA	0.263477778	0.528366471	0.716917793	FALSE
Low Control	Prevotellaceae_UCG 001	Norepinephrine	-0.333333333	0.427876984	0.677901184	FALSE
Low 0 Min	Prevotellaceae_UCG 001	Norepinephrine	-0.285714286	0.500793651	0.948880546	FALSE
Low 30 Min	Prevotellaceae_UCG 001	Norepinephrine	0.285714286	0.500793651	0.914174658	FALSE
Low 60 Min	Prevotellaceae_UCG 001	Norepinephrine	-0.142857143	0.75203373	0.970779123	FALSE
High Control	Prevotellaceae_UCG 001	Norepinephrine	0.428571429	0.299206349	0.743289012	FALSE
High 0 Min	Prevotellaceae_UCG 001	Norepinephrine	-0.598813131	0.116753544	0.642144492	FALSE
High 30 Min	Prevotellaceae_UCG 001	Norepinephrine	0.357142857	0.389384921	0.713872354	FALSE
High 60 Min	Prevotellaceae_UCG 001	Norepinephrine	-0.714285714	0.057589286	0.633482143	FALSE
Low Control	Prevotellaceae_UCG 001	Epinephrine	-0.279040459	0.503323594	0.677901184	FALSE
Low 0 Min	Prevotellaceae_UCG 001	Epinephrine	0.027277236	0.948880546	0.948880546	FALSE
Low 30 Min	Prevotellaceae_UCG 001	Epinephrine	0.577350269	0.133974596	0.914174658	FALSE
High 30 Min	Prevotellaceae_UCG 001	Epinephrine	0.577350269	0.133974596	0.356264103	FALSE
Low Control	Prevotellaceae_UCG 001	Dopac	-0.24743583	0.554646423	0.677901184	FALSE
Low 0 Min	Prevotellaceae_UCG 001	Dopac	0.155869922	0.712443054	0.948880546	FALSE
Low 30 Min	Prevotellaceae_UCG 001	Dopac	-0.21821789	0.603645057	0.914174658	FALSE
Low 60 Min	Prevotellaceae_UCG 001	Dopac	0.251976315	0.547161612	0.970779123	FALSE
High 0 Min	Prevotellaceae_UCG 001	Dopac	-0.497843888	0.209311808	0.76710423	FALSE
High 30 Min	Prevotellaceae_UCG 001	Dopac	0.545544726	0.161938228	0.356264103	FALSE
High 60 Min	Prevotellaceae_UCG 001	Dopac	-0.342913828	0.405662474	0.716917793	FALSE
Low 0 Min	Prevotellaceae_UCG 001	Dopamine	-0.08247861	0.846052524	0.948880546	FALSE
Low 30 Min	Prevotellaceae_UCG 001	Dopamine	0.412393049	0.309958736	0.914174658	FALSE
Low 60 Min	Prevotellaceae_UCG 001	Dopamine	0.24743583	0.554646423	0.970779123	FALSE
High Control	Prevotellaceae_UCG 001	Dopamine	-0.763762616	0.027396044	0.301356483	FALSE
High 0 Min	Prevotellaceae_UCG 001	Dopamine	-0.248921944	0.552192641	0.855341348	FALSE
High 60 Min	Prevotellaceae_UCG 001	Dopamine	0.577350269	0.133974596	0.716917793	FALSE
Low Control	Prevotellaceae_UCG 001	Salsolinol	-0.24743583	0.554646423	0.677901184	FALSE
Low 0 Min	Prevotellaceae_UCG 001	Salsolinol	-0.583448233	0.12894663	0.386839891	FALSE
Low 30 Min	Prevotellaceae_UCG 001	Salsolinol	-0.327326835	0.428691507	0.914174658	FALSE
Low 60 Min	Prevotellaceae_UCG 001	Salsolinol	-0.015586992	0.970779123	0.970779123	FALSE
High Control	Prevotellaceae_UCG 001	Salsolinol	-0.136386181	0.747429395	0.880604038	FALSE
High 0 Min	Prevotellaceae_UCG 001	Salsolinol	-0.82323195	0.012042678	0.132469462	FALSE
High 30 Min	Prevotellaceae_UCG 001	Salsolinol	0.837121378	0.009526041	0.104786449	FALSE
High 60 Min	Prevotellaceae_UCG 001	Salsolinol	-0.167667677	0.691465352	0.760611887	FALSE
Low Control	Prevotellaceae_UCG 001	5 HIAA	0.780720058	0.022214515	0.08145322	FALSE
Low 0 Min	Prevotellaceae_UCG 001	5 HIAA	0.683130051	0.06183473	0.302667166	FALSE
Low 30 Min	Prevotellaceae_UCG 001	5 HIAA	0.121987509	0.773532403	0.914174658	FALSE
Low 60 Min	Prevotellaceae_UCG 001	5 HIAA	0.570764576	0.139525273	0.604563492	FALSE
High Control	Prevotellaceae_UCG 001	5 HIAA	0.304407774	0.463514823	0.849777175	FALSE
High 0 Min	Prevotellaceae_UCG 001	5 HIAA	0.414869907	0.306767817	0.76710423	FALSE
High 30 Min	Prevotellaceae_UCG 001	5 HIAA	0.577350269	0.133974596	0.356264103	FALSE
High 60 Min	Prevotellaceae_UCG 001	5 HIAA	-0.08247861	0.846052524	0.846052524	FALSE
Low 30 Min	Prevotellaceae_UCG 001	HVA	-0.031173984	0.941586638	0.941586638	FALSE
Low 60 Min	Prevotellaceae_UCG 001	HVA	0.109108945	0.797038574	0.970779123	FALSE
High Control	Prevotellaceae_UCG 001	HVA	-0.577350269	0.133974596	0.626934524	FALSE
Low Control	Prevotellaceae_UCG 001	5HT	0.19047619	0.664583333	0.696393832	FALSE
Low 0 Min	Prevotellaceae_UCG 001	5HT	0.047619048	0.934871032	0.948880546	FALSE
Low 30 Min	Prevotellaceae_UCG 001	5HT	-0.166666667	0.703323413	0.914174658	FALSE
Low 60 Min	Prevotellaceae_UCG 001	5HT	-0.571428571	0.151140873	0.604563492	FALSE
High Control	Prevotellaceae_UCG 001	5HT	0.19047619	0.664583333	0.880604038	FALSE
High 0 Min	Prevotellaceae_UCG 001	5HT	0.179643939	0.670344277	0.855341348	FALSE
High 30 Min	Prevotellaceae_UCG 001	5HT	-0.071428571	0.881994048	0.88799065	FALSE
High 60 Min	Prevotellaceae_UCG 001	5HT	0.380952381	0.359871032	0.716917793	FALSE
Low Control	Prevotellaceae_UCG 001	UNKN #1	-0.507092553	0.199621673	0.43916768	FALSE
Low 0 Min	Prevotellaceae_UCG 001	UNKN #1	-0.169030851	0.689052226	0.948880546	FALSE
Low 30 Min	Prevotellaceae_UCG 001	UNKN #1	-0.068732175	0.87153247	0.941586638	FALSE
Low 60 Min	Prevotellaceae_UCG 001	UNKN #1	0.169030851	0.689052226	0.970779123	FALSE
High Control	Prevotellaceae_UCG 001	UNKN #1	-0.391230398	0.337858642	0.743289012	FALSE
High 0 Min	Prevotellaceae_UCG 001	UNKN #1	-0.145756578	0.730552491	0.855341348	FALSE
High 30 Min	Prevotellaceae_UCG 001	UNKN #1	0.208656212	0.619976726	0.88799065	FALSE
High 60 Min	Prevotellaceae_UCG 001	UNKN #1	-0.456435465	0.255617943	0.716917793	FALSE
Low Control	Prevotellaceae_UCG 001	UNKN #2	-0.810197217	0.014753143	0.081142284	FALSE
Low 0 Min	Prevotellaceae_UCG 001	UNKN #2	-0.172958174	0.682112836	0.948880546	FALSE
Low 30 Min	Prevotellaceae_UCG 001	UNKN #2	0.498039208	0.209104677	0.914174658	FALSE
Low 60 Min	Prevotellaceae_UCG 001	UNKN #2	0.049102862	0.908080017	0.970779123	FALSE
High Control	Prevotellaceae_UCG 001	UNKN #2	-0.063851181	0.880604038	0.880604038	FALSE
High 0 Min	Prevotellaceae_UCG 001	UNKN #2	-0.205550959	0.625310317	0.855341348	FALSE
High 30 Min	Prevotellaceae_UCG 001	UNKN #2	0.63900965	0.088063337	0.356264103	FALSE
High 60 Min	Prevotellaceae_UCG 001	UNKN #2	-0.412393049	0.309958736	0.716917793	FALSE
Low Control	Prevotellaceae_UCG 001	Histidine	-0.857142857	0.010714286	0.081142284	FALSE
Low 0 Min	Prevotellaceae_UCG 001	Histidine	0.785714286	0.027926587	0.302667166	FALSE
Low 30 Min	Prevotellaceae_UCG 001	Histidine	0.30952381	0.461805556	0.914174658	FALSE
Low 60 Min	Prevotellaceae_UCG 001	Histidine	-0.761904762	0.036755952	0.441071429	FALSE
High Control	Prevotellaceae_UCG 001	Histidine	0.166666667	0.703323413	0.880604038	FALSE
High 0 Min	Prevotellaceae_UCG 001	Histidine	-0.119762626	0.777583044	0.855341348	FALSE
High 30 Min	Prevotellaceae_UCG 001	Histidine	0.166666667	0.703323413	0.88799065	FALSE
High 60 Min	Prevotellaceae_UCG 001	Histidine	-0.261904762	0.53640873	0.716917793	FALSE
Low Control	Prevotellaceae_UCG 001	Histamine	-0.164887544	0.696393832	0.696393832	FALSE
Low 0 Min	Prevotellaceae_UCG 001	Histamine	-0.658732549	0.075666791	0.302667166	FALSE
Low 30 Min	Prevotellaceae_UCG 001	Histamine	-0.167667677	0.691465352	0.914174658	FALSE
Low 60 Min	Prevotellaceae_UCG 001	Histamine	0.08247861	0.846052524	0.970779123	FALSE
High Control	Prevotellaceae_UCG 001	Histamine	0.547619048	0.170982143	0.626934524	FALSE
High 0 Min	Prevotellaceae_UCG 001	Histamine	-0.383240404	0.348683741	0.76710423	FALSE
High 30 Min	Prevotellaceae_UCG 001	Histamine	-0.095238095	0.840128968	0.88799065	FALSE
High 60 Min	Prevotellaceae_UCG 001	Histamine	0.22830583	0.586569103	0.716917793	FALSE
Low Control	Phascolarctobacterium	L DOPA	-0.047619048	0.934871032	1	FALSE
Low 0 Min	Phascolarctobacterium	L DOPA	0.166666667	0.703323413	0.897913138	FALSE
Low 30 Min	Phascolarctobacterium	L DOPA	-0.371264141	0.365202058	0.431602432	FALSE
Low 60 Min	Phascolarctobacterium	L DOPA	-0.095238095	0.840128968	0.840128968	FALSE
High Control	Phascolarctobacterium	L DOPA	-0.355995747	0.386759323	0.531794069	FALSE
High 0 Min	Phascolarctobacterium	L DOPA	0.167667677	0.691465352	0.930657776	FALSE
High 30 Min	Phascolarctobacterium	L DOPA	-0.04790505	0.910315357	0.910315357	FALSE
High 60 Min	Phascolarctobacterium	L DOPA	0.143715151	0.734221475	0.897381802	FALSE
Low Control	Phascolarctobacterium	Norepinephrine	0.357142857	0.389384921	1	FALSE
Low 0 Min	Phascolarctobacterium	Norepinephrine	0.095238095	0.840128968	0.897913138	FALSE
Low 30 Min	Phascolarctobacterium	Norepinephrine	-0.742528282	0.034855039	0.226557756	FALSE
Low 60 Min	Phascolarctobacterium	Norepinephrine	-0.261904762	0.53640873	0.780711386	FALSE
High Control	Phascolarctobacterium	Norepinephrine	0.666666667	0.083085317	0.456969246	FALSE
High 0 Min	Phascolarctobacterium	Norepinephrine	-0.523809524	0.196626984	0.720965608	FALSE
High 30 Min	Phascolarctobacterium	Norepinephrine	-0.238095238	0.582142857	0.640357143	FALSE
High 60 Min	Phascolarctobacterium	Norepinephrine	0.047619048	0.934871032	0.934871032	FALSE
Low Control	Phascolarctobacterium	Epinephrine	0.22830583	0.586569103	1	FALSE
Low 0 Min	Phascolarctobacterium	Epinephrine	-0.054554473	0.897913138	0.897913138	FALSE
Low 30 Min	Phascolarctobacterium	Epinephrine	-0.082973981	0.845136372	0.845136372	FALSE
High 30 Min	Phascolarctobacterium	Epinephrine	0.24743583	0.554646423	0.640357143	FALSE
Low Control	Phascolarctobacterium	Dopac	0.24743583	0.554646423	1	FALSE
Low 0 Min	Phascolarctobacterium	Dopac	0.077934961	0.854462578	0.897913138	FALSE
Low 30 Min	Phascolarctobacterium	Dopac	0.595863126	0.11904177	0.243475671	FALSE
Low 60 Min	Phascolarctobacterium	Dopac	0.251976315	0.547161612	0.780711386	FALSE
High 0 Min	Phascolarctobacterium	Dopac	-0.412393049	0.309958736	0.852386523	FALSE
High 30 Min	Phascolarctobacterium	Dopac	-0.545544726	0.161938228	0.556667126	FALSE
High 60 Min	Phascolarctobacterium	Dopac	-0.296152851	0.47632727	0.726503897	FALSE
Low 0 Min	Phascolarctobacterium	Dopamine	-0.412393049	0.309958736	0.897913138	FALSE
Low 30 Min	Phascolarctobacterium	Dopamine	0.58081787	0.131102285	0.243475671	FALSE
Low 60 Min	Phascolarctobacterium	Dopamine	0.577350269	0.133974596	0.512946429	FALSE
High Control	Phascolarctobacterium	Dopamine	0.187043906	0.657386587	0.723125246	FALSE
High 0 Min	Phascolarctobacterium	Dopamine	-0.08247861	0.846052524	0.930657776	FALSE
High 60 Min	Phascolarctobacterium	Dopamine	0.577350269	0.133974596	0.491240186	FALSE
Low Control	Phascolarctobacterium	Salsolinol	0.24743583	0.554646423	1	FALSE
Low 0 Min	Phascolarctobacterium	Salsolinol	-0.114152915	0.787815408	0.897913138	FALSE
Low 30 Min	Phascolarctobacterium	Salsolinol	0.486098866	0.221963474	0.313517006	FALSE
Low 60 Min	Phascolarctobacterium	Salsolinol	-0.093521953	0.825666126	0.840128968	FALSE
High Control	Phascolarctobacterium	Salsolinol	0.545544726	0.161938228	0.487078013	FALSE
High 0 Min	Phascolarctobacterium	Salsolinol	-0.73648538	0.037181523	0.408996758	FALSE
High 30 Min	Phascolarctobacterium	Salsolinol	-0.494662632	0.212700517	0.556667126	FALSE
High 60 Min	Phascolarctobacterium	Salsolinol	0.263477778	0.528366471	0.726503897	FALSE
Low Control	Phascolarctobacterium	5 HIAA	0.073192505	0.863253393	1	FALSE
Low 0 Min	Phascolarctobacterium	5 HIAA	0.219577516	0.60133421	0.897913138	FALSE
Low 30 Min	Phascolarctobacterium	5 HIAA	0.589056832	0.124416912	0.243475671	FALSE
Low 60 Min	Phascolarctobacterium	5 HIAA	0.355142403	0.387980339	0.780711386	FALSE
High Control	Phascolarctobacterium	5 HIAA	-0.202938516	0.62980849	0.723125246	FALSE
High 0 Min	Phascolarctobacterium	5 HIAA	0.577350269	0.133974596	0.720965608	FALSE
High 30 Min	Phascolarctobacterium	5 HIAA	0.24743583	0.554646423	0.640357143	FALSE
High 60 Min	Phascolarctobacterium	5 HIAA	-0.412393049	0.309958736	0.568257682	FALSE
Low 30 Min	Phascolarctobacterium	HVA	0.65858556	0.075755136	0.243475671	FALSE
Low 60 Min	Phascolarctobacterium	HVA	0.190940654	0.650592821	0.780711386	FALSE
High Control	Phascolarctobacterium	HVA	0.412393049	0.309958736	0.487078013	FALSE
Low Control	Phascolarctobacterium	5HT	0.047619048	0.934871032	1	FALSE
Low 0 Min	Phascolarctobacterium	5HT	0.619047619	0.114980159	0.897913138	FALSE
Low 30 Min	Phascolarctobacterium	5HT	-0.802409595	0.016540723	0.215029396	FALSE
Low 60 Min	Phascolarctobacterium	5HT	-0.547619048	0.170982143	0.512946429	FALSE
High Control	Phascolarctobacterium	5HT	-0.095238095	0.840128968	0.840128968	FALSE
High 0 Min	Phascolarctobacterium	5HT	-0.261904762	0.53640873	0.930657776	FALSE
High 30 Min	Phascolarctobacterium	5HT	0.738095238	0.045833333	0.504166667	FALSE
High 60 Min	Phascolarctobacterium	5HT	0.452380952	0.267460317	0.568257682	FALSE
Low Control	Phascolarctobacterium	UNKN #1	-0.169030851	0.689052226	1	FALSE
Low 0 Min	Phascolarctobacterium	UNKN #1	0.281718085	0.49906138	0.897913138	FALSE
Low 30 Min	Phascolarctobacterium	UNKN #1	-0.17977696	0.670110714	0.725953273	FALSE
Low 60 Min	Phascolarctobacterium	UNKN #1	0.619779787	0.101211562	0.512946429	FALSE
High Control	Phascolarctobacterium	UNKN #1	0.495558504	0.211743353	0.487078013	FALSE
High 0 Min	Phascolarctobacterium	UNKN #1	-0.125988158	0.766260066	0.930657776	FALSE
High 30 Min	Phascolarctobacterium	UNKN #1	-0.417312425	0.303636614	0.556667126	FALSE
High 60 Min	Phascolarctobacterium	UNKN #1	-0.821583836	0.012366368	0.068015024	FALSE
Low Control	Phascolarctobacterium	UNKN #2	0.29461717	0.478726124	1	FALSE
Low 0 Min	Phascolarctobacterium	UNKN #2	-0.345916348	0.401289153	0.897913138	FALSE
Low 30 Min	Phascolarctobacterium	UNKN #2	-0.468913124	0.241166928	0.313517006	FALSE
Low 60 Min	Phascolarctobacterium	UNKN #2	-0.196411446	0.641090242	0.780711386	FALSE
High Control	Phascolarctobacterium	UNKN #2	-0.472498736	0.237093034	0.487078013	FALSE
High 0 Min	Phascolarctobacterium	UNKN #2	-0.140472597	0.740058222	0.930657776	FALSE
High 30 Min	Phascolarctobacterium	UNKN #2	0.443394451	0.271172217	0.556667126	FALSE
High 60 Min	Phascolarctobacterium	UNKN #2	0.08247861	0.846052524	0.930657776	FALSE
Low Control	Phascolarctobacterium	Histidine	0	1	1	FALSE
Low 0 Min	Phascolarctobacterium	Histidine	0.380952381	0.359871032	0.897913138	FALSE
Low 30 Min	Phascolarctobacterium	Histidine	-0.610789394	0.107721237	0.243475671	FALSE
Low 60 Min	Phascolarctobacterium	Histidine	-0.571428571	0.151140873	0.512946429	FALSE
High Control	Phascolarctobacterium	Histidine	0.666666667	0.083085317	0.456969246	FALSE
High 0 Min	Phascolarctobacterium	Histidine	0	1	1	FALSE
High 30 Min	Phascolarctobacterium	Histidine	0.285714286	0.500793651	0.640357143	FALSE
High 60 Min	Phascolarctobacterium	Histidine	0.428571429	0.299206349	0.568257682	FALSE
Low Control	Phascolarctobacterium	Histamine	-0.418560689	0.302042344	1	FALSE
Low 0 Min	Phascolarctobacterium	Histamine	0.073192505	0.863253393	0.897913138	FALSE
Low 30 Min	Phascolarctobacterium	Histamine	-0.530120482	0.176547124	0.286889076	FALSE
Low 60 Min	Phascolarctobacterium	Histamine	-0.24743583	0.554646423	0.780711386	FALSE
High Control	Phascolarctobacterium	Histamine	0.428571429	0.299206349	0.487078013	FALSE
High 0 Min	Phascolarctobacterium	Histamine	-0.19047619	0.664583333	0.930657776	FALSE
High 30 Min	Phascolarctobacterium	Histamine	0.619047619	0.114980159	0.556667126	FALSE
High 60 Min	Phascolarctobacterium	Histamine	0.862488692	0.005848633	0.064334964	FALSE
Low Control	Bacteroidales_unclassified	L DOPA	-0.215572727	0.608149066	0.932691475	FALSE
Low 0 Min	Bacteroidales_unclassified	L DOPA	-0.547619048	0.170982143	0.976785714	FALSE
Low 30 Min	Bacteroidales_unclassified	L DOPA	-0.595238095	0.132291667	0.776911421	FALSE
Low 60 Min	Bacteroidales_unclassified	L DOPA	-0.333333333	0.427876984	0.862396853	FALSE
High Control	Bacteroidales_unclassified	L DOPA	-0.1595843	0.70582082	0.976785714	FALSE
High 0 Min	Bacteroidales_unclassified	L DOPA	-0.119762626	0.777583044	0.905668745	FALSE
High 30 Min	Bacteroidales_unclassified	L DOPA	-0.179643939	0.670344277	0.967069692	FALSE
High 60 Min	Bacteroidales_unclassified	L DOPA	0.215572727	0.608149066	0.841191696	FALSE
Low Control	Bacteroidales_unclassified	Norepinephrine	0.658694444	0.075689688	0.832586566	FALSE
Low 0 Min	Bacteroidales_unclassified	Norepinephrine	0.023809524	0.976785714	0.976785714	FALSE
Low 30 Min	Bacteroidales_unclassified	Norepinephrine	0.071428571	0.881994048	0.881994048	FALSE
Low 60 Min	Bacteroidales_unclassified	Norepinephrine	-0.285714286	0.500793651	0.862396853	FALSE
High Control	Bacteroidales_unclassified	Norepinephrine	0.023809524	0.976785714	0.976785714	FALSE
High 0 Min	Bacteroidales_unclassified	Norepinephrine	-0.69047619	0.069394841	0.381671627	FALSE
High 30 Min	Bacteroidales_unclassified	Norepinephrine	-0.166666667	0.703323413	0.967069692	FALSE
High 60 Min	Bacteroidales_unclassified	Norepinephrine	0.238095238	0.582142857	0.841191696	FALSE
Low Control	Bacteroidales_unclassified	Epinephrine	0.108458606	0.79822927	0.932691475	FALSE
Low 0 Min	Bacteroidales_unclassified	Epinephrine	-0.409158544	0.314149428	0.976785714	FALSE
Low 30 Min	Bacteroidales_unclassified	Epinephrine	0.412393049	0.309958736	0.776911421	FALSE
High 30 Min	Bacteroidales_unclassified	Epinephrine	0.577350269	0.133974596	0.491240186	FALSE
Low Control	Bacteroidales_unclassified	Dopac	-0.082973981	0.845136372	0.932691475	FALSE
Low 0 Min	Bacteroidales_unclassified	Dopac	-0.062347969	0.88340016	0.976785714	FALSE
Low 30 Min	Bacteroidales_unclassified	Dopac	-0.405261796	0.319233623	0.776911421	FALSE
Low 60 Min	Bacteroidales_unclassified	Dopac	0.125988158	0.766260066	0.862396853	FALSE
High 0 Min	Bacteroidales_unclassified	Dopac	-0.24743583	0.554646423	0.800446429	FALSE
High 30 Min	Bacteroidales_unclassified	Dopac	0.109108945	0.797038574	0.974158257	FALSE
High 60 Min	Bacteroidales_unclassified	Dopac	0.43643578	0.279658291	0.7690603	FALSE
Low 0 Min	Bacteroidales_unclassified	Dopamine	-0.412393049	0.309958736	0.976785714	FALSE
Low 30 Min	Bacteroidales_unclassified	Dopamine	-0.08247861	0.846052524	0.881994048	FALSE
Low 60 Min	Bacteroidales_unclassified	Dopamine	-0.08247861	0.846052524	0.862396853	FALSE
High Control	Bacteroidales_unclassified	Dopamine	-0.654653671	0.078140749	0.736860279	FALSE
High 0 Min	Bacteroidales_unclassified	Dopamine	-0.412393049	0.309958736	0.568257682	FALSE
High 60 Min	Bacteroidales_unclassified	Dopamine	-0.24743583	0.554646423	0.841191696	FALSE
Low Control	Bacteroidales_unclassified	Salsolinol	-0.082973981	0.845136372	0.932691475	FALSE
Low 0 Min	Bacteroidales_unclassified	Salsolinol	-0.038050972	0.928723265	0.976785714	FALSE
Low 30 Min	Bacteroidales_unclassified	Salsolinol	-0.187043906	0.657386587	0.776911421	FALSE
Low 60 Min	Bacteroidales_unclassified	Salsolinol	0.233804882	0.577329946	0.862396853	FALSE
High Control	Bacteroidales_unclassified	Salsolinol	0.027277236	0.948880546	0.976785714	FALSE
High 0 Min	Bacteroidales_unclassified	Salsolinol	-0.872871561	0.004659215	0.051251364	FALSE
High 30 Min	Bacteroidales_unclassified	Salsolinol	0.279040459	0.503323594	0.967069692	FALSE
High 60 Min	Bacteroidales_unclassified	Salsolinol	0.718575757	0.04462261	0.245424355	FALSE
Low Control	Bacteroidales_unclassified	5 HIAA	0.196352277	0.641192791	0.932691475	FALSE
Low 0 Min	Bacteroidales_unclassified	5 HIAA	0.073192505	0.863253393	0.976785714	FALSE
Low 30 Min	Bacteroidales_unclassified	5 HIAA	0.219577516	0.60133421	0.776911421	FALSE
Low 60 Min	Bacteroidales_unclassified	5 HIAA	0.646866519	0.082993625	0.683928571	FALSE
High Control	Bacteroidales_unclassified	5 HIAA	0.481978975	0.226492563	0.83047273	FALSE
High 0 Min	Bacteroidales_unclassified	5 HIAA	0.412393049	0.309958736	0.568257682	FALSE
High 30 Min	Bacteroidales_unclassified	5 HIAA	0.577350269	0.133974596	0.491240186	FALSE
High 60 Min	Bacteroidales_unclassified	5 HIAA	0.577350269	0.133974596	0.491240186	FALSE
Low 30 Min	Bacteroidales_unclassified	HVA	-0.342913828	0.405662474	0.776911421	FALSE
Low 60 Min	Bacteroidales_unclassified	HVA	0.190940654	0.650592821	0.862396853	FALSE
High Control	Bacteroidales_unclassified	HVA	-0.577350269	0.133974596	0.736860279	FALSE
Low Control	Bacteroidales_unclassified	5HT	-0.431145454	0.286195735	0.932691475	FALSE
Low 0 Min	Bacteroidales_unclassified	5HT	-0.30952381	0.461805556	0.976785714	FALSE
Low 30 Min	Bacteroidales_unclassified	5HT	-0.261904762	0.53640873	0.776911421	FALSE
Low 60 Min	Bacteroidales_unclassified	5HT	-0.547619048	0.170982143	0.683928571	FALSE
High Control	Bacteroidales_unclassified	5HT	-0.047619048	0.934871032	0.976785714	FALSE
High 0 Min	Bacteroidales_unclassified	5HT	0.238095238	0.582142857	0.800446429	FALSE
High 30 Min	Bacteroidales_unclassified	5HT	-0.023809524	0.976785714	0.976785714	FALSE
High 60 Min	Bacteroidales_unclassified	5HT	0.166666667	0.703323413	0.841191696	FALSE
Low Control	Bacteroidales_unclassified	UNKN #1	-0.340092121	0.409791081	0.932691475	FALSE
Low 0 Min	Bacteroidales_unclassified	UNKN #1	-0.394405319	0.333601087	0.976785714	FALSE
Low 30 Min	Bacteroidales_unclassified	UNKN #1	-0.206196525	0.624200312	0.776911421	FALSE
Low 60 Min	Bacteroidales_unclassified	UNKN #1	-0.169030851	0.689052226	0.862396853	FALSE
High Control	Bacteroidales_unclassified	UNKN #1	-0.052164053	0.902369684	0.976785714	FALSE
High 0 Min	Bacteroidales_unclassified	UNKN #1	-0.050395263	0.905668745	0.905668745	FALSE
High 30 Min	Bacteroidales_unclassified	UNKN #1	0.026082027	0.951118374	0.976785714	FALSE
High 60 Min	Bacteroidales_unclassified	UNKN #1	-0.130410133	0.758239181	0.841191696	FALSE
Low Control	Bacteroidales_unclassified	UNKN #2	-0.067921942	0.873037504	0.932691475	FALSE
Low 0 Min	Bacteroidales_unclassified	UNKN #2	0.21002064	0.617637735	0.976785714	FALSE
Low 30 Min	Bacteroidales_unclassified	UNKN #2	-0.344796375	0.402918048	0.776911421	FALSE
Low 60 Min	Bacteroidales_unclassified	UNKN #2	0.073654292	0.862396853	0.862396853	FALSE
High Control	Bacteroidales_unclassified	UNKN #2	-0.319255903	0.440826384	0.846643519	FALSE
High 0 Min	Bacteroidales_unclassified	UNKN #2	-0.076621417	0.856896144	0.905668745	FALSE
High 30 Min	Bacteroidales_unclassified	UNKN #2	0.63900965	0.088063337	0.491240186	FALSE
High 60 Min	Bacteroidales_unclassified	UNKN #2	-0.08247861	0.846052524	0.846052524	FALSE
Low Control	Bacteroidales_unclassified	Histidine	-0.035928788	0.932691475	0.932691475	FALSE
Low 0 Min	Bacteroidales_unclassified	Histidine	0.238095238	0.582142857	0.976785714	FALSE
Low 30 Min	Bacteroidales_unclassified	Histidine	0.30952381	0.461805556	0.776911421	FALSE
Low 60 Min	Bacteroidales_unclassified	Histidine	-0.595238095	0.132291667	0.683928571	FALSE
High Control	Bacteroidales_unclassified	Histidine	0.333333333	0.427876984	0.846643519	FALSE
High 0 Min	Bacteroidales_unclassified	Histidine	-0.452380952	0.267460317	0.568257682	FALSE
High 30 Min	Bacteroidales_unclassified	Histidine	-0.166666667	0.703323413	0.967069692	FALSE
High 60 Min	Bacteroidales_unclassified	Histidine	0.761904762	0.036755952	0.245424355	FALSE
Low Control	Bacteroidales_unclassified	Histamine	-0.06379918	0.880700746	0.932691475	FALSE
Low 0 Min	Bacteroidales_unclassified	Histamine	-0.073192505	0.863253393	0.976785714	FALSE
Low 30 Min	Bacteroidales_unclassified	Histamine	0.407192929	0.316709185	0.776911421	FALSE
Low 60 Min	Bacteroidales_unclassified	Histamine	0.24743583	0.554646423	0.862396853	FALSE
High Control	Bacteroidales_unclassified	Histamine	0.30952381	0.461805556	0.846643519	FALSE
High 0 Min	Bacteroidales_unclassified	Histamine	-0.523809524	0.196626984	0.568257682	FALSE
High 30 Min	Bacteroidales_unclassified	Histamine	-0.428571429	0.299206349	0.82281746	FALSE
High 60 Min	Bacteroidales_unclassified	Histamine	0.126836572	0.764719724	0.841191696	FALSE
Low Control	Alistipes	L DOPA	-0.023809524	0.976785714	0.976785714	FALSE
Low 0 Min	Alistipes	L DOPA	-0.166666667	0.703323413	0.954272834	FALSE
Low 30 Min	Alistipes	L DOPA	0.50300303	0.203876682	0.937874301	FALSE
Low 60 Min	Alistipes	L DOPA	-0.761904762	0.036755952	0.441071429	FALSE
High Control	Alistipes	L DOPA	-0.135032869	0.74987425	0.976785714	FALSE
High 0 Min	Alistipes	L DOPA	0.192771084	0.647408775	0.865730124	FALSE
High 30 Min	Alistipes	L DOPA	-0.493975904	0.213435752	0.95510619	FALSE
High 60 Min	Alistipes	L DOPA	-0.251501515	0.547942604	0.75342108	FALSE
Low Control	Alistipes	Norepinephrine	-0.142857143	0.75203373	0.976785714	FALSE
Low 0 Min	Alistipes	Norepinephrine	-0.095238095	0.840128968	0.954272834	FALSE
Low 30 Min	Alistipes	Norepinephrine	0.299406565	0.471260529	0.937874301	FALSE
Low 60 Min	Alistipes	Norepinephrine	-0.142857143	0.75203373	1	FALSE
High Control	Alistipes	Norepinephrine	-0.023809524	0.976785714	0.976785714	FALSE
High 0 Min	Alistipes	Norepinephrine	-0.50300303	0.203876682	0.575607473	FALSE
High 30 Min	Alistipes	Norepinephrine	-0.287430303	0.490015485	0.95510619	FALSE
High 60 Min	Alistipes	Norepinephrine	0.714285714	0.057589286	0.332509921	FALSE
Low Control	Alistipes	Epinephrine	-0.545397261	0.162074666	0.681909218	FALSE
Low 0 Min	Alistipes	Epinephrine	0.300049599	0.470261741	0.954272834	FALSE
Low 30 Min	Alistipes	Epinephrine	0.414869907	0.306767817	0.937874301	FALSE
High 30 Min	Alistipes	Epinephrine	0.082973981	0.845136372	0.95510619	FALSE
Low Control	Alistipes	Dopac	0.412393049	0.309958736	0.681909218	FALSE
Low 0 Min	Alistipes	Dopac	-0.545544726	0.161938228	0.954272834	FALSE
Low 30 Min	Alistipes	Dopac	0.094083651	0.824631393	0.937874301	FALSE
Low 60 Min	Alistipes	Dopac	0	1	1	FALSE
High 0 Min	Alistipes	Dopac	-0.497843888	0.209311808	0.575607473	FALSE
High 30 Min	Alistipes	Dopac	-0.38417491	0.347409518	0.95510619	FALSE
High 60 Min	Alistipes	Dopac	0.311739843	0.452253005	0.710683294	FALSE
Low 0 Min	Alistipes	Dopamine	-0.08247861	0.846052524	0.954272834	FALSE
Low 30 Min	Alistipes	Dopamine	0.248921944	0.552192641	0.937874301	FALSE
Low 60 Min	Alistipes	Dopamine	0.412393049	0.309958736	0.929876207	FALSE
High Control	Alistipes	Dopamine	0.031173984	0.941586638	0.976785714	FALSE
High 0 Min	Alistipes	Dopamine	-0.082973981	0.845136372	0.865730124	FALSE
High 60 Min	Alistipes	Dopamine	-0.577350269	0.133974596	0.332509921	FALSE
Low Control	Alistipes	Salsolinol	0.412393049	0.309958736	0.681909218	FALSE
Low 0 Min	Alistipes	Salsolinol	0.380509717	0.352419362	0.954272834	FALSE
Low 30 Min	Alistipes	Salsolinol	-0.235209129	0.574978614	0.937874301	FALSE
Low 60 Min	Alistipes	Salsolinol	-0.342913828	0.405662474	0.973589936	FALSE
High Control	Alistipes	Salsolinol	-0.054554473	0.897913138	0.976785714	FALSE
High 0 Min	Alistipes	Salsolinol	-0.71346769	0.046897068	0.51586775	FALSE
High 30 Min	Alistipes	Salsolinol	-0.433834425	0.28286364	0.95510619	FALSE
High 60 Min	Alistipes	Salsolinol	0.371264141	0.365202058	0.669537106	FALSE
Low Control	Alistipes	5 HIAA	0.121987509	0.773532403	0.976785714	FALSE
Low 0 Min	Alistipes	5 HIAA	-0.048795004	0.908654488	0.954272834	FALSE
Low 30 Min	Alistipes	5 HIAA	-0.098176139	0.817099165	0.937874301	FALSE
Low 60 Min	Alistipes	5 HIAA	0.088785601	0.834399788	1	FALSE
High Control	Alistipes	5 HIAA	-0.329775088	0.425038591	0.784441138	FALSE
High 0 Min	Alistipes	5 HIAA	0.58081787	0.131102285	0.575607473	FALSE
High 30 Min	Alistipes	5 HIAA	0.082973981	0.845136372	0.95510619	FALSE
High 60 Min	Alistipes	5 HIAA	-0.08247861	0.846052524	0.930657776	FALSE
Low 30 Min	Alistipes	HVA	0.156806086	0.710772503	0.937874301	FALSE
Low 60 Min	Alistipes	HVA	-0.136386181	0.747429395	1	FALSE
High Control	Alistipes	HVA	-0.412393049	0.309958736	0.784441138	FALSE
Low Control	Alistipes	5HT	-0.333333333	0.427876984	0.784441138	FALSE
Low 0 Min	Alistipes	5HT	-0.738095238	0.045833333	0.55	FALSE
Low 30 Min	Alistipes	5HT	-0.071857576	0.865730124	0.937874301	FALSE
Low 60 Min	Alistipes	5HT	0.047619048	0.934871032	1	FALSE
High Control	Alistipes	5HT	0.857142857	0.010714286	0.117857143	FALSE
High 0 Min	Alistipes	5HT	-0.22754899	0.587844565	0.865730124	FALSE
High 30 Min	Alistipes	5HT	0.035928788	0.932691475	0.95510619	FALSE
High 60 Min	Alistipes	5HT	-0.571428571	0.151140873	0.332509921	FALSE
Low Control	Alistipes	UNKN #1	-0.507092553	0.199621673	0.681909218	FALSE
Low 0 Min	Alistipes	UNKN #1	-0.169030851	0.689052226	0.954272834	FALSE
Low 30 Min	Alistipes	UNKN #1	-0.22126395	0.598471944	0.937874301	FALSE
Low 60 Min	Alistipes	UNKN #1	-0.281718085	0.49906138	0.998122759	FALSE
High Control	Alistipes	UNKN #1	0.365148372	0.373770543	0.784441138	FALSE
High 0 Min	Alistipes	UNKN #1	-0.158431063	0.707875181	0.865730124	FALSE
High 30 Min	Alistipes	UNKN #1	-0.085275699	0.840881523	0.95510619	FALSE
High 60 Min	Alistipes	UNKN #1	-0.182574186	0.665204587	0.813027828	FALSE
Low Control	Alistipes	UNKN #2	-0.049102862	0.908080017	0.976785714	FALSE
Low 0 Min	Alistipes	UNKN #2	0.21002064	0.617637735	0.954272834	FALSE
Low 30 Min	Alistipes	UNKN #2	0.289056035	0.487452718	0.937874301	FALSE
Low 60 Min	Alistipes	UNKN #2	-0.626061486	0.096800535	0.58080321	FALSE
High Control	Alistipes	UNKN #2	0.421417791	0.298408478	0.784441138	FALSE
High 0 Min	Alistipes	UNKN #2	-0.205550959	0.625310317	0.865730124	FALSE
High 30 Min	Alistipes	UNKN #2	0.301744783	0.467632769	0.95510619	FALSE
High 60 Min	Alistipes	UNKN #2	0.577350269	0.133974596	0.332509921	FALSE
Low Control	Alistipes	Histidine	0.071428571	0.881994048	0.976785714	FALSE
Low 0 Min	Alistipes	Histidine	-0.214285714	0.619097222	0.954272834	FALSE
Low 30 Min	Alistipes	Histidine	0.311382828	0.452798757	0.937874301	FALSE
Low 60 Min	Alistipes	Histidine	0.047619048	0.934871032	1	FALSE
High Control	Alistipes	Histidine	0.333333333	0.427876984	0.784441138	FALSE
High 0 Min	Alistipes	Histidine	0.071857576	0.865730124	0.865730124	FALSE
High 30 Min	Alistipes	Histidine	0.095810101	0.821452403	0.95510619	FALSE
High 60 Min	Alistipes	Histidine	0.619047619	0.114980159	0.332509921	FALSE
Low Control	Alistipes	Histamine	-0.608815547	0.109181492	0.681909218	FALSE
Low 0 Min	Alistipes	Histamine	-0.024397502	0.954272834	0.954272834	FALSE
Low 30 Min	Alistipes	Histamine	-0.012048193	0.977411825	0.977411825	FALSE
Low 60 Min	Alistipes	Histamine	-0.412393049	0.309958736	0.929876207	FALSE
High Control	Alistipes	Histamine	0.214285714	0.619097222	0.972867063	FALSE
High 0 Min	Alistipes	Histamine	-0.143715151	0.734221475	0.865730124	FALSE
High 30 Min	Alistipes	Histamine	0.023952525	0.95510619	0.95510619	FALSE
High 60 Min	Alistipes	Histamine	0.025367314	0.952456686	0.952456686	FALSE
Low Control	Shuttleworthia	L DOPA	-0.19047619	0.664583333	0.731041667	FALSE
Low 0 Min	Shuttleworthia	L DOPA	-0.69047619	0.069394841	0.277579365	FALSE
Low 30 Min	Shuttleworthia	L DOPA	0.404761905	0.326835317	0.914320437	FALSE
Low 60 Min	Shuttleworthia	L DOPA	0.119047619	0.793005952	0.846052524	FALSE
High Control	Shuttleworthia	L DOPA	0.626061486	0.096800535	0.354935295	FALSE
High 0 Min	Shuttleworthia	L DOPA	-0.110448156	0.794587712	0.853390888	FALSE
High 30 Min	Shuttleworthia	L DOPA	-0.34939759	0.396244333	0.923795444	FALSE
High 60 Min	Shuttleworthia	L DOPA	-0.083833838	0.843546492	1	FALSE
Low Control	Shuttleworthia	Norepinephrine	-0.380952381	0.359871032	0.731041667	FALSE
Low 0 Min	Shuttleworthia	Norepinephrine	-0.571428571	0.151140873	0.362738095	FALSE
Low 30 Min	Shuttleworthia	Norepinephrine	0.166666667	0.703323413	0.914320437	FALSE
Low 60 Min	Shuttleworthia	Norepinephrine	-0.285714286	0.500793651	0.725831722	FALSE
High Control	Shuttleworthia	Norepinephrine	-0.214285714	0.619097222	1	FALSE
High 0 Min	Shuttleworthia	Norepinephrine	-0.561142542	0.147860122	0.406615336	FALSE
High 30 Min	Shuttleworthia	Norepinephrine	-0.22754899	0.587844565	0.923795444	FALSE
High 60 Min	Shuttleworthia	Norepinephrine	-0.166666667	0.703323413	1	FALSE
Low Control	Shuttleworthia	Epinephrine	-0.190254859	0.65178696	0.731041667	FALSE
Low 0 Min	Shuttleworthia	Epinephrine	0.600099198	0.11576383	0.34729149	FALSE
Low 30 Min	Shuttleworthia	Epinephrine	0.412393049	0.309958736	0.914320437	FALSE
High 30 Min	Shuttleworthia	Epinephrine	0.58081787	0.131102285	0.480708377	FALSE
Low Control	Shuttleworthia	Dopac	-0.24743583	0.554646423	0.731041667	FALSE
Low 0 Min	Shuttleworthia	Dopac	0.296152851	0.47632727	0.635103027	FALSE
Low 30 Min	Shuttleworthia	Dopac	-0.187043906	0.657386587	0.914320437	FALSE
Low 60 Min	Shuttleworthia	Dopac	0.377964473	0.355917684	0.725831722	FALSE
High 0 Min	Shuttleworthia	Dopac	-0.084515425	0.842286562	0.853390888	FALSE
High 30 Min	Shuttleworthia	Dopac	-0.16464639	0.696821779	0.923795444	FALSE
High 60 Min	Shuttleworthia	Dopac	-0.405261796	0.319233623	1	FALSE
Low 0 Min	Shuttleworthia	Dopamine	-0.08247861	0.846052524	0.907494569	FALSE
Low 30 Min	Shuttleworthia	Dopamine	0.24743583	0.554646423	0.914320437	FALSE
Low 60 Min	Shuttleworthia	Dopamine	0.577350269	0.133974596	0.413333347	FALSE
High Control	Shuttleworthia	Dopamine	-0.233804882	0.577329946	1	FALSE
High 0 Min	Shuttleworthia	Dopamine	-0.422577127	0.296939999	0.562672456	FALSE
High 60 Min	Shuttleworthia	Dopamine	0.08247861	0.846052524	1	FALSE
Low Control	Shuttleworthia	Salsolinol	-0.24743583	0.554646423	0.731041667	FALSE
Low 0 Min	Shuttleworthia	Salsolinol	-0.418560689	0.302042344	0.517786876	FALSE
Low 30 Min	Shuttleworthia	Salsolinol	-0.296152851	0.47632727	0.914320437	FALSE
Low 60 Min	Shuttleworthia	Salsolinol	0.296152851	0.47632727	0.725831722	FALSE
High Control	Shuttleworthia	Salsolinol	0.627376434	0.095891444	0.354935295	FALSE
High 0 Min	Shuttleworthia	Salsolinol	-0.670820393	0.06860781	0.406615336	FALSE
High 30 Min	Shuttleworthia	Salsolinol	0.03189959	0.940228832	0.940228832	FALSE
High 60 Min	Shuttleworthia	Salsolinol	-0.011976263	0.977546655	1	FALSE
Low Control	Shuttleworthia	5 HIAA	0.341565026	0.407633739	0.731041667	FALSE
Low 0 Min	Shuttleworthia	5 HIAA	0.951502571	0.000274893	0.003298719	TRUE
Low 30 Min	Shuttleworthia	5 HIAA	0.219577516	0.60133421	0.914320437	FALSE
Low 60 Min	Shuttleworthia	5 HIAA	0.253673145	0.544373792	0.725831722	FALSE
High Control	Shuttleworthia	5 HIAA	0	1	1	FALSE
High 0 Min	Shuttleworthia	5 HIAA	0.591607978	0.12238654	0.406615336	FALSE
High 30 Min	Shuttleworthia	5 HIAA	0.58081787	0.131102285	0.480708377	FALSE
High 60 Min	Shuttleworthia	5 HIAA	-0.412393049	0.309958736	1	FALSE
Low 30 Min	Shuttleworthia	HVA	-0.062347969	0.88340016	0.934871032	FALSE
Low 60 Min	Shuttleworthia	HVA	0.572821962	0.137777782	0.413333347	FALSE
High Control	Shuttleworthia	HVA	-0.08247861	0.846052524	1	FALSE
Low Control	Shuttleworthia	5HT	0.357142857	0.389384921	0.731041667	FALSE
Low 0 Min	Shuttleworthia	5HT	-0.428571429	0.299206349	0.517786876	FALSE
Low 30 Min	Shuttleworthia	5HT	-0.095238095	0.840128968	0.934871032	FALSE
Low 60 Min	Shuttleworthia	5HT	-0.761904762	0.036755952	0.413333347	FALSE
High Control	Shuttleworthia	5HT	-0.30952381	0.461805556	1	FALSE
High 0 Min	Shuttleworthia	5HT	0.317167524	0.443989242	0.69769738	FALSE
High 30 Min	Shuttleworthia	5HT	0.059881313	0.88799065	0.940228832	FALSE
High 60 Min	Shuttleworthia	5HT	-0.166666667	0.703323413	1	FALSE
Low Control	Shuttleworthia	UNKN #1	-0.281718085	0.49906138	0.731041667	FALSE
Low 0 Min	Shuttleworthia	UNKN #1	-0.169030851	0.689052226	0.826862672	FALSE
Low 30 Min	Shuttleworthia	UNKN #1	-0.481125224	0.227437007	0.914320437	FALSE
Low 60 Min	Shuttleworthia	UNKN #1	0.169030851	0.689052226	0.826862672	FALSE
High Control	Shuttleworthia	UNKN #1	-0.143451146	0.734696285	1	FALSE
High 0 Min	Shuttleworthia	UNKN #1	0.232379001	0.57972085	0.797116168	FALSE
High 30 Min	Shuttleworthia	UNKN #1	-0.177111068	0.674795993	0.923795444	FALSE
High 60 Min	Shuttleworthia	UNKN #1	-0.443394451	0.271172217	1	FALSE
Low Control	Shuttleworthia	UNKN #2	-0.687440063	0.059561397	0.655175362	FALSE
Low 0 Min	Shuttleworthia	UNKN #2	-0.049416621	0.907494569	0.907494569	FALSE
Low 30 Min	Shuttleworthia	UNKN #2	0.217094014	0.605557394	0.914320437	FALSE
Low 60 Min	Shuttleworthia	UNKN #2	0.355995747	0.386759323	0.725831722	FALSE
High Control	Shuttleworthia	UNKN #2	-0.664052278	0.072510111	0.354935295	FALSE
High 0 Min	Shuttleworthia	UNKN #2	-0.078513588	0.853390888	0.853390888	FALSE
High 30 Min	Shuttleworthia	UNKN #2	0.642847581	0.085565063	0.480708377	FALSE
High 60 Min	Shuttleworthia	UNKN #2	-0.08247861	0.846052524	1	FALSE
Low Control	Shuttleworthia	Histidine	-0.30952381	0.461805556	0.731041667	FALSE
Low 0 Min	Shuttleworthia	Histidine	0.333333333	0.427876984	0.635103027	FALSE
Low 30 Min	Shuttleworthia	Histidine	-0.047619048	0.934871032	0.934871032	FALSE
Low 60 Min	Shuttleworthia	Histidine	-0.595238095	0.132291667	0.413333347	FALSE
High Control	Shuttleworthia	Histidine	-0.047619048	0.934871032	1	FALSE
High 0 Min	Shuttleworthia	Histidine	-0.585540044	0.12724659	0.406615336	FALSE
High 30 Min	Shuttleworthia	Histidine	-0.131738889	0.755832636	0.923795444	FALSE
High 60 Min	Shuttleworthia	Histidine	0	1	1	FALSE
Low Control	Shuttleworthia	Histamine	0.063418286	0.881409155	0.881409155	FALSE
Low 0 Min	Shuttleworthia	Histamine	-0.853912564	0.006965288	0.04179173	TRUE
Low 30 Min	Shuttleworthia	Histamine	0.215572727	0.608149066	0.914320437	FALSE
Low 60 Min	Shuttleworthia	Histamine	-0.08247861	0.846052524	0.846052524	FALSE
High Control	Shuttleworthia	Histamine	0	1	1	FALSE
High 0 Min	Shuttleworthia	Histamine	-0.414757531	0.306912248	0.562672456	FALSE
High 30 Min	Shuttleworthia	Histamine	-0.251501515	0.547942604	0.923795444	FALSE
High 60 Min	Shuttleworthia	Histamine	0.215622173	0.608064774	1	FALSE
Low Control	Prevotellaceae_uncultured	L DOPA	-0.523809524	0.196626984	0.720965608	FALSE
Low 0 Min	Prevotellaceae_uncultured	L DOPA	0.404761905	0.326835317	0.665983862	FALSE
Low 30 Min	Prevotellaceae_uncultured	L DOPA	0.666666667	0.083085317	0.805892712	FALSE
Low 60 Min	Prevotellaceae_uncultured	L DOPA	0.238095238	0.582142857	0.867457095	FALSE
High Control	Prevotellaceae_uncultured	L DOPA	-0.561899706	0.147194567	0.332246306	FALSE
High 0 Min	Prevotellaceae_uncultured	L DOPA	0.27545404	0.509054073	0.762638832	FALSE
High 30 Min	Prevotellaceae_uncultured	L DOPA	-0.083833838	0.843546492	0.85785883	FALSE
High 60 Min	Prevotellaceae_uncultured	L DOPA	0.263477778	0.528366471	0.610111066	FALSE
Low Control	Prevotellaceae_uncultured	Norepinephrine	0.119047619	0.793005952	0.85785883	FALSE
Low 0 Min	Prevotellaceae_uncultured	Norepinephrine	-0.380952381	0.359871032	0.665983862	FALSE
Low 30 Min	Prevotellaceae_uncultured	Norepinephrine	0.476190476	0.243055556	0.805892712	FALSE
Low 60 Min	Prevotellaceae_uncultured	Norepinephrine	-0.047619048	0.934871032	0.976985346	FALSE
High Control	Prevotellaceae_uncultured	Norepinephrine	0.239525252	0.567772152	0.801076076	FALSE
High 0 Min	Prevotellaceae_uncultured	Norepinephrine	-0.428571429	0.299206349	0.762638832	FALSE
High 30 Min	Prevotellaceae_uncultured	Norepinephrine	0.095238095	0.840128968	0.85785883	FALSE
High 60 Min	Prevotellaceae_uncultured	Norepinephrine	-0.285714286	0.500793651	0.610111066	FALSE
Low Control	Prevotellaceae_uncultured	Epinephrine	0.076101943	0.85785883	0.85785883	FALSE
Low 0 Min	Prevotellaceae_uncultured	Epinephrine	0.518267489	0.188235824	0.665983862	FALSE
Low 30 Min	Prevotellaceae_uncultured	Epinephrine	0.412393049	0.309958736	0.805892712	FALSE
High 30 Min	Prevotellaceae_uncultured	Epinephrine	0.08247861	0.846052524	0.85785883	FALSE
Low Control	Prevotellaceae_uncultured	Dopac	-0.08247861	0.846052524	0.85785883	FALSE
Low 0 Min	Prevotellaceae_uncultured	Dopac	-0.327326835	0.428691507	0.665983862	FALSE
Low 30 Min	Prevotellaceae_uncultured	Dopac	0.093521953	0.825666126	0.955493552	FALSE
Low 60 Min	Prevotellaceae_uncultured	Dopac	0.503952631	0.202884449	0.867457095	FALSE
High 0 Min	Prevotellaceae_uncultured	Dopac	0.24743583	0.554646423	0.762638832	FALSE
High 30 Min	Prevotellaceae_uncultured	Dopac	0.109108945	0.797038574	0.85785883	FALSE
High 60 Min	Prevotellaceae_uncultured	Dopac	-0.327326835	0.428691507	0.610111066	FALSE
Low 0 Min	Prevotellaceae_uncultured	Dopamine	0.24743583	0.554646423	0.739528564	FALSE
Low 30 Min	Prevotellaceae_uncultured	Dopamine	0.24743583	0.554646423	0.901300438	FALSE
Low 60 Min	Prevotellaceae_uncultured	Dopamine	0.24743583	0.554646423	0.867457095	FALSE
High Control	Prevotellaceae_uncultured	Dopamine	-0.188167303	0.65542588	0.801076076	FALSE
High 0 Min	Prevotellaceae_uncultured	Dopamine	-0.24743583	0.554646423	0.762638832	FALSE
High 60 Min	Prevotellaceae_uncultured	Dopamine	0.577350269	0.133974596	0.43980895	FALSE
Low Control	Prevotellaceae_uncultured	Salsolinol	-0.08247861	0.846052524	0.85785883	FALSE
Low 0 Min	Prevotellaceae_uncultured	Salsolinol	0.342458745	0.406327112	0.665983862	FALSE
Low 30 Min	Prevotellaceae_uncultured	Salsolinol	-0.452022773	0.260829776	0.805892712	FALSE
Low 60 Min	Prevotellaceae_uncultured	Salsolinol	0.062347969	0.88340016	0.976985346	FALSE
High Control	Prevotellaceae_uncultured	Salsolinol	-0.21952852	0.601417436	0.801076076	FALSE
High 0 Min	Prevotellaceae_uncultured	Salsolinol	-0.518267489	0.188235824	0.762638832	FALSE
High 30 Min	Prevotellaceae_uncultured	Salsolinol	0.076101943	0.85785883	0.85785883	FALSE
High 60 Min	Prevotellaceae_uncultured	Salsolinol	-0.071857576	0.865730124	0.865730124	FALSE
Low Control	Prevotellaceae_uncultured	5 HIAA	0.561142542	0.147860122	0.720965608	FALSE
Low 0 Min	Prevotellaceae_uncultured	5 HIAA	-0.097590007	0.818177203	0.840128968	FALSE
Low 30 Min	Prevotellaceae_uncultured	5 HIAA	0.317167524	0.443989242	0.857638889	FALSE
Low 60 Min	Prevotellaceae_uncultured	5 HIAA	0.215622173	0.608064774	0.867457095	FALSE
High Control	Prevotellaceae_uncultured	5 HIAA	0.133978278	0.751780707	0.826958778	FALSE
High 0 Min	Prevotellaceae_uncultured	5 HIAA	0.577350269	0.133974596	0.762638832	FALSE
High 30 Min	Prevotellaceae_uncultured	5 HIAA	0.08247861	0.846052524	0.85785883	FALSE
High 60 Min	Prevotellaceae_uncultured	5 HIAA	-0.577350269	0.133974596	0.43980895	FALSE
Low 30 Min	Prevotellaceae_uncultured	HVA	0.155869922	0.712443054	0.955493552	FALSE
Low 60 Min	Prevotellaceae_uncultured	HVA	0.190940654	0.650592821	0.867457095	FALSE
High Control	Prevotellaceae_uncultured	HVA	-0.414869907	0.306767817	0.562407665	FALSE
Low Control	Prevotellaceae_uncultured	5HT	-0.142857143	0.75203373	0.85785883	FALSE
Low 0 Min	Prevotellaceae_uncultured	5HT	0.095238095	0.840128968	0.840128968	FALSE
Low 30 Min	Prevotellaceae_uncultured	5HT	0.30952381	0.461805556	0.857638889	FALSE
Low 60 Min	Prevotellaceae_uncultured	5HT	-0.238095238	0.582142857	0.867457095	FALSE
High Control	Prevotellaceae_uncultured	5HT	0.610789394	0.107721237	0.332246306	FALSE
High 0 Min	Prevotellaceae_uncultured	5HT	-0.047619048	0.934871032	0.934871032	FALSE
High 30 Min	Prevotellaceae_uncultured	5HT	0.238095238	0.582142857	0.85785883	FALSE
High 60 Min	Prevotellaceae_uncultured	5HT	0.285714286	0.500793651	0.610111066	FALSE
Low Control	Prevotellaceae_uncultured	UNKN #1	-0.394405319	0.333601087	0.774685248	FALSE
Low 0 Min	Prevotellaceae_uncultured	UNKN #1	0.845154255	0.008237354	0.049424125	TRUE
Low 30 Min	Prevotellaceae_uncultured	UNKN #1	-0.013746435	0.974228681	0.974228681	FALSE
Low 60 Min	Prevotellaceae_uncultured	UNKN #1	0.507092553	0.199621673	0.867457095	FALSE
High Control	Prevotellaceae_uncultured	UNKN #1	0.557571881	0.151021048	0.332246306	FALSE
High 0 Min	Prevotellaceae_uncultured	UNKN #1	0.352766841	0.391388353	0.762638832	FALSE
High 30 Min	Prevotellaceae_uncultured	UNKN #1	0.091287093	0.829785231	0.85785883	FALSE
High 60 Min	Prevotellaceae_uncultured	UNKN #1	-0.547722558	0.159930527	0.43980895	FALSE
Low Control	Prevotellaceae_uncultured	UNKN #2	-0.331444316	0.42255559	0.774685248	FALSE
Low 0 Min	Prevotellaceae_uncultured	UNKN #2	-0.864790869	0.005569863	0.049424125	TRUE
Low 30 Min	Prevotellaceae_uncultured	UNKN #2	0.498039208	0.209104677	0.805892712	FALSE
Low 60 Min	Prevotellaceae_uncultured	UNKN #2	0.012275715	0.976985346	0.976985346	FALSE
High Control	Prevotellaceae_uncultured	UNKN #2	-0.057811207	0.891845261	0.891845261	FALSE
High 0 Min	Prevotellaceae_uncultured	UNKN #2	-0.089391653	0.833281407	0.934871032	FALSE
High 30 Min	Prevotellaceae_uncultured	UNKN #2	0.391230398	0.337858642	0.85785883	FALSE
High 60 Min	Prevotellaceae_uncultured	UNKN #2	0.24743583	0.554646423	0.610111066	FALSE
Low Control	Prevotellaceae_uncultured	Histidine	-0.666666667	0.083085317	0.720965608	FALSE
Low 0 Min	Prevotellaceae_uncultured	Histidine	-0.214285714	0.619097222	0.742916667	FALSE
Low 30 Min	Prevotellaceae_uncultured	Histidine	-0.071428571	0.881994048	0.955493552	FALSE
Low 60 Min	Prevotellaceae_uncultured	Histidine	-0.428571429	0.299206349	0.867457095	FALSE
High Control	Prevotellaceae_uncultured	Histidine	0.838338383	0.009323116	0.102554273	FALSE
High 0 Min	Prevotellaceae_uncultured	Histidine	-0.357142857	0.389384921	0.762638832	FALSE
High 30 Min	Prevotellaceae_uncultured	Histidine	0.523809524	0.196626984	0.85785883	FALSE
High 60 Min	Prevotellaceae_uncultured	Histidine	-0.261904762	0.53640873	0.610111066	FALSE
Low Control	Prevotellaceae_uncultured	Histamine	-0.36782606	0.370007988	0.774685248	FALSE
Low 0 Min	Prevotellaceae_uncultured	Histamine	0.317167524	0.443989242	0.665983862	FALSE
Low 30 Min	Prevotellaceae_uncultured	Histamine	0.071857576	0.865730124	0.955493552	FALSE
Low 60 Min	Prevotellaceae_uncultured	Histamine	0.412393049	0.309958736	0.867457095	FALSE
High Control	Prevotellaceae_uncultured	Histamine	0.682646969	0.062092692	0.332246306	FALSE
High 0 Min	Prevotellaceae_uncultured	Histamine	0.071428571	0.881994048	0.934871032	FALSE
High 30 Min	Prevotellaceae_uncultured	Histamine	0.571428571	0.151140873	0.85785883	FALSE
High 60 Min	Prevotellaceae_uncultured	Histamine	0.583448233	0.12894663	0.43980895	FALSE
Low Control	Bacteria_unclassified	L DOPA	0.095238095	0.840128968	1	FALSE
Low 0 Min	Bacteria_unclassified	L DOPA	-0.30952381	0.461805556	0.820400433	FALSE
Low 30 Min	Bacteria_unclassified	L DOPA	0.261904762	0.53640873	0.697331349	FALSE
Low 60 Min	Bacteria_unclassified	L DOPA	-0.191620202	0.649410201	0.795043629	FALSE
High Control	Bacteria_unclassified	L DOPA	-0.238998438	0.568650074	0.906097819	FALSE
High 0 Min	Bacteria_unclassified	L DOPA	-0.096043727	0.821022378	0.821022378	FALSE
High 30 Min	Bacteria_unclassified	L DOPA	-0.478258561	0.230622975	0.845617575	FALSE
High 60 Min	Bacteria_unclassified	L DOPA	-0.259036145	0.535596442	0.759264881	FALSE
Low Control	Bacteria_unclassified	Norepinephrine	-0.380952381	0.359871032	1	FALSE
Low 0 Min	Bacteria_unclassified	Norepinephrine	-0.19047619	0.664583333	0.820400433	FALSE
Low 30 Min	Bacteria_unclassified	Norepinephrine	0.5	0.216170635	0.686203234	FALSE
Low 60 Min	Bacteria_unclassified	Norepinephrine	0.251501515	0.547942604	0.795043629	FALSE
High Control	Bacteria_unclassified	Norepinephrine	-0.390360029	0.339030183	0.819774399	FALSE
High 0 Min	Bacteria_unclassified	Norepinephrine	-0.327326835	0.428691507	0.802203132	FALSE
High 30 Min	Bacteria_unclassified	Norepinephrine	0.093521953	0.825666126	0.984431835	FALSE
High 60 Min	Bacteria_unclassified	Norepinephrine	0.634741919	0.090890436	0.267785548	FALSE
Low Control	Bacteria_unclassified	Epinephrine	-0.012683657	0.976220693	1	FALSE
Low 0 Min	Bacteria_unclassified	Epinephrine	0.163663418	0.69856686	0.820400433	FALSE
Low 30 Min	Bacteria_unclassified	Epinephrine	0.577350269	0.133974596	0.686203234	FALSE
High 30 Min	Bacteria_unclassified	Epinephrine	-0.215979699	0.607455397	0.984431835	FALSE
Low Control	Bacteria_unclassified	Dopac	0.24743583	0.554646423	1	FALSE
Low 0 Min	Bacteria_unclassified	Dopac	0.296152851	0.47632727	0.820400433	FALSE
Low 30 Min	Bacteria_unclassified	Dopac	-0.43643578	0.279658291	0.686203234	FALSE
Low 60 Min	Bacteria_unclassified	Dopac	-0.2534897	0.544674937	0.795043629	FALSE
High 0 Min	Bacteria_unclassified	Dopac	-0.283473355	0.496274922	0.802203132	FALSE
High 30 Min	Bacteria_unclassified	Dopac	0.196428571	0.641060562	0.984431835	FALSE
High 60 Min	Bacteria_unclassified	Dopac	-0.047041826	0.911926616	0.911926616	FALSE
Low 0 Min	Bacteria_unclassified	Dopamine	-0.08247861	0.846052524	0.846052524	FALSE
Low 30 Min	Bacteria_unclassified	Dopamine	0.08247861	0.846052524	0.916556901	FALSE
Low 60 Min	Bacteria_unclassified	Dopamine	0.248921944	0.552192641	0.795043629	FALSE
High Control	Bacteria_unclassified	Dopamine	0.031943828	0.940146054	0.940146054	FALSE
High 0 Min	Bacteria_unclassified	Dopamine	-0.283473355	0.496274922	0.802203132	FALSE
High 60 Min	Bacteria_unclassified	Dopamine	-0.082973981	0.845136372	0.911926616	FALSE
Low Control	Bacteria_unclassified	Salsolinol	0.24743583	0.554646423	1	FALSE
Low 0 Min	Bacteria_unclassified	Salsolinol	-0.215622173	0.608064774	0.820400433	FALSE
Low 30 Min	Bacteria_unclassified	Salsolinol	-0.545544726	0.161938228	0.686203234	FALSE
Low 60 Min	Bacteria_unclassified	Salsolinol	-0.454737649	0.257617002	0.795043629	FALSE
High Control	Bacteria_unclassified	Salsolinol	-0.139754249	0.741352761	0.906097819	FALSE
High 0 Min	Bacteria_unclassified	Salsolinol	-0.5625	0.146668077	0.802203132	FALSE
High 30 Min	Bacteria_unclassified	Salsolinol	-0.008303403	0.984431835	0.984431835	FALSE
High 60 Min	Bacteria_unclassified	Salsolinol	0.524096386	0.182437666	0.401362864	FALSE
Low Control	Bacteria_unclassified	5 HIAA	0.073192505	0.863253393	1	FALSE
Low 0 Min	Bacteria_unclassified	5 HIAA	0.658732549	0.075666791	0.786507937	FALSE
Low 30 Min	Bacteria_unclassified	5 HIAA	-0.024397502	0.954272834	0.954272834	FALSE
Low 60 Min	Bacteria_unclassified	5 HIAA	0.146738114	0.728789993	0.795043629	FALSE
High Control	Bacteria_unclassified	5 HIAA	-0.142965692	0.735569558	0.906097819	FALSE
High 0 Min	Bacteria_unclassified	5 HIAA	0.661437828	0.074051635	0.802203132	FALSE
High 30 Min	Bacteria_unclassified	5 HIAA	-0.215979699	0.607455397	0.984431835	FALSE
High 60 Min	Bacteria_unclassified	5 HIAA	-0.248921944	0.552192641	0.759264881	FALSE
Low 30 Min	Bacteria_unclassified	HVA	-0.311739843	0.452253005	0.69353112	FALSE
Low 60 Min	Bacteria_unclassified	HVA	-0.32929278	0.425757176	0.795043629	FALSE
High Control	Bacteria_unclassified	HVA	-0.422577127	0.296939999	0.819774399	FALSE
Low Control	Bacteria_unclassified	5HT	0	1	1	FALSE
Low 0 Min	Bacteria_unclassified	5HT	0.142857143	0.75203373	0.820400433	FALSE
Low 30 Min	Bacteria_unclassified	5HT	0.095238095	0.840128968	0.916556901	FALSE
Low 60 Min	Bacteria_unclassified	5HT	-0.179643939	0.670344277	0.795043629	FALSE
High Control	Bacteria_unclassified	5HT	0.439155033	0.27632684	0.819774399	FALSE
High 0 Min	Bacteria_unclassified	5HT	0.109108945	0.797038574	0.821022378	FALSE
High 30 Min	Bacteria_unclassified	5HT	-0.654653671	0.078140749	0.845617575	FALSE
High 60 Min	Bacteria_unclassified	5HT	-0.167667677	0.691465352	0.845124319	FALSE
Low Control	Bacteria_unclassified	UNKN #1	-0.281718085	0.49906138	1	FALSE
Low 0 Min	Bacteria_unclassified	UNKN #1	-0.169030851	0.689052226	0.820400433	FALSE
Low 30 Min	Bacteria_unclassified	UNKN #1	-0.343660875	0.404572445	0.69353112	FALSE
Low 60 Min	Bacteria_unclassified	UNKN #1	0.226728081	0.589229045	0.795043629	FALSE
High Control	Bacteria_unclassified	UNKN #1	0.187082869	0.657318554	0.906097819	FALSE
High 0 Min	Bacteria_unclassified	UNKN #1	0.187638837	0.656348017	0.802203132	FALSE
High 30 Min	Bacteria_unclassified	UNKN #1	0.034149389	0.936019659	0.984431835	FALSE
High 60 Min	Bacteria_unclassified	UNKN #1	-0.655966919	0.077339138	0.267785548	FALSE
Low Control	Bacteria_unclassified	UNKN #2	-0.429650039	0.28805705	1	FALSE
Low 0 Min	Bacteria_unclassified	UNKN #2	-0.247083106	0.555229386	0.820400433	FALSE
Low 30 Min	Bacteria_unclassified	UNKN #2	0.29371543	0.480136929	0.69353112	FALSE
Low 60 Min	Bacteria_unclassified	UNKN #2	0.055572498	0.896015898	0.896015898	FALSE
High Control	Bacteria_unclassified	UNKN #2	0.588851913	0.124580815	0.819774399	FALSE
High 0 Min	Bacteria_unclassified	UNKN #2	-0.351123442	0.393753652	0.802203132	FALSE
High 30 Min	Bacteria_unclassified	UNKN #2	-0.128060208	0.762499335	0.984431835	FALSE
High 60 Min	Bacteria_unclassified	UNKN #2	0.248921944	0.552192641	0.759264881	FALSE
Low Control	Bacteria_unclassified	Histidine	0.119047619	0.793005952	1	FALSE
Low 0 Min	Bacteria_unclassified	Histidine	0.523809524	0.196626984	0.786507937	FALSE
Low 30 Min	Bacteria_unclassified	Histidine	0.476190476	0.243055556	0.686203234	FALSE
Low 60 Min	Bacteria_unclassified	Histidine	-0.347311616	0.399263874	0.795043629	FALSE
High Control	Bacteria_unclassified	Histidine	-0.073192505	0.863253393	0.940146054	FALSE
High 0 Min	Bacteria_unclassified	Histidine	-0.190940654	0.650592821	0.802203132	FALSE
High 30 Min	Bacteria_unclassified	Histidine	-0.21821789	0.603645057	0.984431835	FALSE
High 60 Min	Bacteria_unclassified	Histidine	0.898219696	0.002438797	0.026826765	TRUE
Low Control	Bacteria_unclassified	Histamine	-0.164887544	0.696393832	1	FALSE
Low 0 Min	Bacteria_unclassified	Histamine	-0.561142542	0.147860122	0.786507937	FALSE
Low 30 Min	Bacteria_unclassified	Histamine	0.407192929	0.316709185	0.686203234	FALSE
Low 60 Min	Bacteria_unclassified	Histamine	-0.58081787	0.131102285	0.795043629	FALSE
High Control	Bacteria_unclassified	Histamine	-0.365962527	0.372624727	0.819774399	FALSE
High 0 Min	Bacteria_unclassified	Histamine	-0.245495127	0.557856585	0.802203132	FALSE
High 30 Min	Bacteria_unclassified	Histamine	-0.545544726	0.161938228	0.845617575	FALSE
High 60 Min	Bacteria_unclassified	Histamine	0.625231966	0.097376563	0.267785548	FALSE
Low Control	Mucispirillum	L DOPA	-0.365962527	0.372624727	0.610485207	FALSE
Low 0 Min	Mucispirillum	L DOPA	0.547619048	0.170982143	0.613824497	FALSE
Low 30 Min	Mucispirillum	L DOPA	0.514979293	0.191549313	0.664663604	FALSE
Low 60 Min	Mucispirillum	L DOPA	-0.69047619	0.069394841	0.7975	FALSE
High Control	Mucispirillum	L DOPA	0.078473287	0.853465524	0.928723265	FALSE
High 0 Min	Mucispirillum	L DOPA	-0.27441065	0.510725853	0.624220488	FALSE
High 30 Min	Mucispirillum	L DOPA	0.012272017	0.976992278	1	FALSE
High 60 Min	Mucispirillum	L DOPA	0.204819277	0.626569134	0.76580672	FALSE
Low Control	Mucispirillum	Norepinephrine	0.658732549	0.075666791	0.325292269	FALSE
Low 0 Min	Mucispirillum	Norepinephrine	0.476190476	0.243055556	0.613824497	FALSE
Low 30 Min	Mucispirillum	Norepinephrine	-0.011976263	0.977546655	0.977546655	FALSE
Low 60 Min	Mucispirillum	Norepinephrine	-0.19047619	0.664583333	0.7975	FALSE
High Control	Mucispirillum	Norepinephrine	0.190254859	0.65178696	0.928723265	FALSE
High 0 Min	Mucispirillum	Norepinephrine	-0.300049599	0.470261741	0.624220488	FALSE
High 30 Min	Mucispirillum	Norepinephrine	-0.439155033	0.27632684	0.845786209	FALSE
High 60 Min	Mucispirillum	Norepinephrine	0.071857576	0.865730124	0.865730124	FALSE
Low Control	Mucispirillum	Epinephrine	0.220946979	0.599009575	0.732122814	FALSE
Low 0 Min	Mucispirillum	Epinephrine	-0.190940654	0.650592821	0.867457095	FALSE
Low 30 Min	Mucispirillum	Epinephrine	0.414869907	0.306767817	0.664663604	FALSE
High 30 Min	Mucispirillum	Epinephrine	0.422577127	0.296939999	0.845786209	FALSE
Low Control	Mucispirillum	Dopac	0.591607978	0.12238654	0.325292269	FALSE
Low 0 Min	Mucispirillum	Dopac	-0.654653671	0.078140749	0.613824497	FALSE
Low 30 Min	Mucispirillum	Dopac	0.313612171	0.449395276	0.730267323	FALSE
Low 60 Min	Mucispirillum	Dopac	0.503952631	0.202884449	0.7975	FALSE
High 0 Min	Mucispirillum	Dopac	-0.283473355	0.496274922	0.624220488	FALSE
High 30 Min	Mucispirillum	Dopac	0	1	1	FALSE
High 60 Min	Mucispirillum	Dopac	0.65858556	0.075755136	0.721062565	FALSE
Low 0 Min	Mucispirillum	Dopamine	-0.24743583	0.554646423	0.831969635	FALSE
Low 30 Min	Mucispirillum	Dopamine	0.58081787	0.131102285	0.664663604	FALSE
Low 60 Min	Mucispirillum	Dopamine	0.24743583	0.554646423	0.7975	FALSE
High Control	Mucispirillum	Dopamine	-0.531417777	0.175292156	0.482053429	FALSE
High 0 Min	Mucispirillum	Dopamine	-0.283473355	0.496274922	0.624220488	FALSE
High 60 Min	Mucispirillum	Dopamine	-0.497843888	0.209311808	0.759264881	FALSE
Low Control	Mucispirillum	Salsolinol	0.591607978	0.12238654	0.325292269	FALSE
Low 0 Min	Mucispirillum	Salsolinol	0.45661166	0.255410932	0.613824497	FALSE
Low 30 Min	Mucispirillum	Salsolinol	0.039201521	0.926572417	0.977546655	FALSE
Low 60 Min	Mucispirillum	Salsolinol	-0.21821789	0.603645057	0.7975	FALSE
High Control	Mucispirillum	Salsolinol	0.101716684	0.810592622	0.928723265	FALSE
High 0 Min	Mucispirillum	Salsolinol	-0.5625	0.146668077	0.624220488	FALSE
High 30 Min	Mucispirillum	Salsolinol	0.11697193	0.782669995	1	FALSE
High 60 Min	Mucispirillum	Salsolinol	0.313253012	0.449942884	0.759264881	FALSE
Low Control	Mucispirillum	5 HIAA	0.325	0.432175441	0.610485207	FALSE
Low 0 Min	Mucispirillum	5 HIAA	-0.414757531	0.306912248	0.613824497	FALSE
Low 30 Min	Mucispirillum	5 HIAA	0.147264208	0.727845739	0.977546655	FALSE
Low 60 Min	Mucispirillum	5 HIAA	-0.012683657	0.976220693	0.976220693	FALSE
High Control	Mucispirillum	5 HIAA	0.385135135	0.34610246	0.720887549	FALSE
High 0 Min	Mucispirillum	5 HIAA	0.472455591	0.237141843	0.624220488	FALSE
High 30 Min	Mucispirillum	5 HIAA	0.422577127	0.296939999	0.845786209	FALSE
High 60 Min	Mucispirillum	5 HIAA	0.58081787	0.131102285	0.721062565	FALSE
Low 30 Min	Mucispirillum	HVA	0.43905704	0.276446554	0.664663604	FALSE
Low 60 Min	Mucispirillum	HVA	-0.081831709	0.847249145	0.924271795	FALSE
High Control	Mucispirillum	HVA	-0.35149982	0.39321139	0.720887549	FALSE
Low Control	Mucispirillum	5HT	-0.561142542	0.147860122	0.325292269	FALSE
Low 0 Min	Mucispirillum	5HT	0.261904762	0.53640873	0.831969635	FALSE
Low 30 Min	Mucispirillum	5HT	-0.431145454	0.286195735	0.664663604	FALSE
Low 60 Min	Mucispirillum	5HT	0.214285714	0.619097222	0.7975	FALSE
High Control	Mucispirillum	5HT	-0.038050972	0.928723265	0.928723265	FALSE
High 0 Min	Mucispirillum	5HT	0.354604072	0.388751488	0.624220488	FALSE
High 30 Min	Mucispirillum	5HT	-0.024397502	0.954272834	1	FALSE
High 60 Min	Mucispirillum	5HT	-0.27545404	0.509054073	0.759264881	FALSE
Low Control	Mucispirillum	UNKN #1	-0.635085296	0.090661057	0.325292269	FALSE
Low 0 Min	Mucispirillum	UNKN #1	0.056343617	0.894579091	0.930571488	FALSE
Low 30 Min	Mucispirillum	UNKN #1	-0.013828997	0.974073936	0.977546655	FALSE
Low 60 Min	Mucispirillum	UNKN #1	-0.281718085	0.49906138	0.7975	FALSE
High Control	Mucispirillum	UNKN #1	0.104206878	0.806021984	0.928723265	FALSE
High 0 Min	Mucispirillum	UNKN #1	0.202072594	0.63130166	0.650592821	FALSE
High 30 Min	Mucispirillum	UNKN #1	0.187082869	0.657318554	1	FALSE
High 60 Min	Mucispirillum	UNKN #1	0.334543129	0.417962425	0.759264881	FALSE
Low Control	Mucispirillum	UNKN #2	-0.150946382	0.721245254	0.793369779	FALSE
Low 0 Min	Mucispirillum	UNKN #2	-0.037062466	0.930571488	0.930571488	FALSE
Low 30 Min	Mucispirillum	UNKN #2	0.372561112	0.363396446	0.674879113	FALSE
Low 60 Min	Mucispirillum	UNKN #2	-0.576958624	0.134301189	0.7975	FALSE
High Control	Mucispirillum	UNKN #2	-0.81634542	0.01343148	0.147746279	FALSE
High 0 Min	Mucispirillum	UNKN #2	-0.351123442	0.393753652	0.624220488	FALSE
High 30 Min	Mucispirillum	UNKN #2	0.414254925	0.307558622	0.845786209	FALSE
High 60 Min	Mucispirillum	UNKN #2	0.248921944	0.552192641	0.759264881	FALSE
Low Control	Mucispirillum	Histidine	0.317167524	0.443989242	0.610485207	FALSE
Low 0 Min	Mucispirillum	Histidine	0.142857143	0.75203373	0.902440476	FALSE
Low 30 Min	Mucispirillum	Histidine	0.04790505	0.910315357	0.977546655	FALSE
Low 60 Min	Mucispirillum	Histidine	-0.214285714	0.619097222	0.7975	FALSE
High Control	Mucispirillum	Histidine	0.608815547	0.109181492	0.400332138	FALSE
High 0 Min	Mucispirillum	Histidine	-0.190940654	0.650592821	0.650592821	FALSE
High 30 Min	Mucispirillum	Histidine	-0.146385011	0.729423925	1	FALSE
High 60 Min	Mucispirillum	Histidine	0.083833838	0.843546492	0.865730124	FALSE
Low Control	Mucispirillum	Histamine	-0.077981287	0.854376769	0.854376769	FALSE
Low 0 Min	Mucispirillum	Histamine	0.439155033	0.27632684	0.613824497	FALSE
Low 30 Min	Mucispirillum	Histamine	-0.554216867	0.154024552	0.664663604	FALSE
Low 60 Min	Mucispirillum	Histamine	0.412393049	0.309958736	0.7975	FALSE
High Control	Mucispirillum	Histamine	0.761019434	0.028298006	0.155639034	FALSE
High 0 Min	Mucispirillum	Histamine	-0.354604072	0.388751488	0.624220488	FALSE
High 30 Min	Mucispirillum	Histamine	-0.26837252	0.520440978	1	FALSE
High 60 Min	Mucispirillum	Histamine	-0.421074589	0.298843867	0.759264881	FALSE
Low Control	Parabacteroides	L DOPA	0.523809524	0.196626984	0.668871251	FALSE
Low 0 Min	Parabacteroides	L DOPA	0.300049599	0.470261741	0.670103434	FALSE
Low 30 Min	Parabacteroides	L DOPA	-0.142857143	0.75203373	0.937188853	FALSE
Low 60 Min	Parabacteroides	L DOPA	-0.761904762	0.036755952	0.441071429	FALSE
High Control	Parabacteroides	L DOPA	0.281271975	0.499770527	0.989720145	FALSE
High 0 Min	Parabacteroides	L DOPA	-0.096043727	0.821022378	0.821022378	FALSE
High 30 Min	Parabacteroides	L DOPA	0.318066929	0.442625943	0.703145794	FALSE
High 60 Min	Parabacteroides	L DOPA	-0.425336507	0.293458902	0.682378018	FALSE
Low Control	Parabacteroides	Norepinephrine	0.166666667	0.703323413	0.703323413	FALSE
Low 0 Min	Parabacteroides	Norepinephrine	0.709208143	0.048846098	0.293076588	FALSE
Low 30 Min	Parabacteroides	Norepinephrine	-0.119047619	0.793005952	0.937188853	FALSE
Low 60 Min	Parabacteroides	Norepinephrine	-0.047619048	0.934871032	1	FALSE
High Control	Parabacteroides	Norepinephrine	-0.21821789	0.603645057	0.989720145	FALSE
High 0 Min	Parabacteroides	Norepinephrine	-0.354604072	0.388751488	0.664009562	FALSE
High 30 Min	Parabacteroides	Norepinephrine	-0.371153744	0.365355936	0.703145794	FALSE
High 60 Min	Parabacteroides	Norepinephrine	0.381881308	0.350540725	0.682378018	FALSE
Low Control	Parabacteroides	Epinephrine	-0.291724116	0.483258208	0.668871251	FALSE
Low 0 Min	Parabacteroides	Epinephrine	-0.5625	0.146668077	0.57880645	FALSE
Low 30 Min	Parabacteroides	Epinephrine	-0.24743583	0.554646423	0.937188853	FALSE
High 30 Min	Parabacteroides	Epinephrine	0.380952381	0.351812553	0.703145794	FALSE
Low Control	Parabacteroides	Dopac	-0.577350269	0.133974596	0.668871251	FALSE
Low 0 Min	Parabacteroides	Dopac	-0.428571429	0.289403225	0.57880645	FALSE
Low 30 Min	Parabacteroides	Dopac	-0.202630898	0.630338812	0.937188853	FALSE
Low 60 Min	Parabacteroides	Dopac	0	1	1	FALSE
High 0 Min	Parabacteroides	Dopac	-0.283473355	0.496274922	0.664009562	FALSE
High 30 Min	Parabacteroides	Dopac	0.220479276	0.59980316	0.824729345	FALSE
High 60 Min	Parabacteroides	Dopac	-0.053571429	0.899745587	0.899745587	FALSE
Low 0 Min	Parabacteroides	Dopamine	-0.283473355	0.496274922	0.670103434	FALSE
Low 30 Min	Parabacteroides	Dopamine	-0.412393049	0.309958736	0.937188853	FALSE
Low 60 Min	Parabacteroides	Dopamine	0.412393049	0.309958736	0.811324947	FALSE
High Control	Parabacteroides	Dopamine	-0.053571429	0.899745587	0.989720145	FALSE
High 0 Min	Parabacteroides	Dopamine	-0.283473355	0.496274922	0.664009562	FALSE
High 60 Min	Parabacteroides	Dopamine	-0.283473355	0.496274922	0.682378018	FALSE
Low Control	Parabacteroides	Salsolinol	-0.577350269	0.133974596	0.668871251	FALSE
Low 0 Min	Parabacteroides	Salsolinol	-0.043592865	0.918366871	0.918366871	FALSE
Low 30 Min	Parabacteroides	Salsolinol	0.015586992	0.970779123	0.970779123	FALSE
Low 60 Min	Parabacteroides	Salsolinol	-0.342913828	0.405662474	0.811324947	FALSE
High Control	Parabacteroides	Salsolinol	0.59375	0.120696273	0.989720145	FALSE
High 0 Min	Parabacteroides	Salsolinol	-0.5625	0.146668077	0.664009562	FALSE
High 30 Min	Parabacteroides	Salsolinol	0.314885256	0.447456415	0.703145794	FALSE
High 60 Min	Parabacteroides	Salsolinol	0.096043727	0.821022378	0.899745587	FALSE
Low Control	Parabacteroides	5 HIAA	-0.463552535	0.247323263	0.668871251	FALSE
Low 0 Min	Parabacteroides	5 HIAA	-0.503115295	0.203759244	0.57880645	FALSE
Low 30 Min	Parabacteroides	5 HIAA	-0.048795004	0.908654488	0.970779123	FALSE
Low 60 Min	Parabacteroides	5 HIAA	0.36782606	0.370007988	0.811324947	FALSE
High Control	Parabacteroides	5 HIAA	-0.406866736	0.317134929	0.989720145	FALSE
High 0 Min	Parabacteroides	5 HIAA	0.661437828	0.074051635	0.664009562	FALSE
High 30 Min	Parabacteroides	5 HIAA	0.380952381	0.351812553	0.703145794	FALSE
High 60 Min	Parabacteroides	5 HIAA	-0.283473355	0.496274922	0.682378018	FALSE
Low 30 Min	Parabacteroides	HVA	-0.296152851	0.47632727	0.937188853	FALSE
Low 60 Min	Parabacteroides	HVA	-0.136386181	0.747429395	1	FALSE
High Control	Parabacteroides	HVA	-0.283473355	0.496274922	0.989720145	FALSE
Low Control	Parabacteroides	5HT	0.30952381	0.461805556	0.668871251	FALSE
Low 0 Min	Parabacteroides	5HT	0.109108945	0.797038574	0.869496626	FALSE
Low 30 Min	Parabacteroides	5HT	0.142857143	0.75203373	0.937188853	FALSE
Low 60 Min	Parabacteroides	5HT	-0.047619048	0.934871032	1	FALSE
High Control	Parabacteroides	5HT	0.081831709	0.847249145	0.989720145	FALSE
High 0 Min	Parabacteroides	5HT	0.300049599	0.470261741	0.664009562	FALSE
High 30 Min	Parabacteroides	5HT	0.08247861	0.846052524	0.922763927	FALSE
High 60 Min	Parabacteroides	5HT	-0.654653671	0.078140749	0.682378018	FALSE
Low Control	Parabacteroides	UNKN #1	0.281718085	0.49906138	0.668871251	FALSE
Low 0 Min	Parabacteroides	UNKN #1	-0.451848057	0.261037215	0.57880645	FALSE
Low 30 Min	Parabacteroides	UNKN #1	-0.577350269	0.133974596	0.870834875	FALSE
Low 60 Min	Parabacteroides	UNKN #1	-0.281718085	0.49906138	0.855533794	FALSE
High Control	Parabacteroides	UNKN #1	0.164343934	0.697358609	0.989720145	FALSE
High 0 Min	Parabacteroides	UNKN #1	0.274241378	0.510997267	0.664009562	FALSE
High 30 Min	Parabacteroides	UNKN #1	0.368932394	0.368458411	0.703145794	FALSE
High 60 Min	Parabacteroides	UNKN #1	-0.358568583	0.383088242	0.682378018	FALSE
Low Control	Parabacteroides	UNKN #2	0.233238593	0.578279092	0.668871251	FALSE
Low 0 Min	Parabacteroides	UNKN #2	0.792593924	0.018979377	0.227752525	FALSE
Low 30 Min	Parabacteroides	UNKN #2	-0.446958264	0.266876189	0.937188853	FALSE
Low 60 Min	Parabacteroides	UNKN #2	-0.650612916	0.080637609	0.483825653	FALSE
High Control	Parabacteroides	UNKN #2	-0.131671291	0.755955024	0.989720145	FALSE
High 0 Min	Parabacteroides	UNKN #2	-0.351123442	0.393753652	0.664009562	FALSE
High 30 Min	Parabacteroides	UNKN #2	0.383990859	0.347660307	0.703145794	FALSE
High 60 Min	Parabacteroides	UNKN #2	0.283473355	0.496274922	0.682378018	FALSE
Low Control	Parabacteroides	Histidine	0.30952381	0.461805556	0.668871251	FALSE
Low 0 Min	Parabacteroides	Histidine	0.136386181	0.747429395	0.869496626	FALSE
Low 30 Min	Parabacteroides	Histidine	-0.285714286	0.500793651	0.937188853	FALSE
Low 60 Min	Parabacteroides	Histidine	0.047619048	0.934871032	1	FALSE
High Control	Parabacteroides	Histidine	0	1	1	FALSE
High 0 Min	Parabacteroides	Histidine	-0.21821789	0.603645057	0.664009562	FALSE
High 30 Min	Parabacteroides	Histidine	-0.041239305	0.922763927	0.922763927	FALSE
High 60 Min	Parabacteroides	Histidine	0.327326835	0.428691507	0.682378018	FALSE
Low Control	Parabacteroides	Histamine	0.215622173	0.608064774	0.668871251	FALSE
Low 0 Min	Parabacteroides	Histamine	0.279508497	0.502577575	0.670103434	FALSE
Low 30 Min	Parabacteroides	Histamine	0.682646969	0.062092692	0.807205001	FALSE
Low 60 Min	Parabacteroides	Histamine	-0.412393049	0.309958736	0.811324947	FALSE
High Control	Parabacteroides	Histamine	-0.245495127	0.557856585	0.989720145	FALSE
High 0 Min	Parabacteroides	Histamine	-0.21821789	0.603645057	0.664009562	FALSE
High 30 Min	Parabacteroides	Histamine	-0.16495722	0.6962702	0.850996912	FALSE
High 60 Min	Parabacteroides	Histamine	0.130778594	0.757571681	0.899745587	FALSE
Low Control	Barnesiella	L DOPA	0.251501515	0.547942604	0.714351221	FALSE
Low 0 Min	Barnesiella	L DOPA	0	1	1	FALSE
Low 30 Min	Barnesiella	L DOPA	0.184135731	0.662470247	0.782919383	FALSE
Low 60 Min	Barnesiella	L DOPA	-0.843434712	0.008503234	0.10203881	FALSE
High Control	Barnesiella	L DOPA	0.555724984	0.152670431	0.743293303	FALSE
High 0 Min	Barnesiella	L DOPA	0.196352277	0.641192791	0.908654488	FALSE
High 30 Min	Barnesiella	L DOPA	-0.192771084	0.647408775	0.857011776	FALSE
High 60 Min	Barnesiella	L DOPA	0.174698795	0.679043425	0.929650009	FALSE
Low Control	Barnesiella	Norepinephrine	-0.083833838	0.843546492	0.843546492	FALSE
Low 0 Min	Barnesiella	Norepinephrine	0.683130051	0.06183473	0.247338919	FALSE
Low 30 Min	Barnesiella	Norepinephrine	-0.355995747	0.386759323	0.760761515	FALSE
Low 60 Min	Barnesiella	Norepinephrine	-0.072294404	0.864919559	0.887313022	FALSE
High Control	Barnesiella	Norepinephrine	-0.311382828	0.452798757	0.743293303	FALSE
High 0 Min	Barnesiella	Norepinephrine	-0.195180015	0.643225539	0.908654488	FALSE
High 30 Min	Barnesiella	Norepinephrine	-0.22754899	0.587844565	0.857011776	FALSE
High 60 Min	Barnesiella	Norepinephrine	-0.287430303	0.490015485	0.929650009	FALSE
Low Control	Barnesiella	Epinephrine	0.67627131	0.065557156	0.714351221	FALSE
Low 0 Min	Barnesiella	Epinephrine	-0.838525492	0.009292163	0.111505955	FALSE
Low 30 Min	Barnesiella	Epinephrine	-0.425243256	0.29357622	0.760761515	FALSE
High 30 Min	Barnesiella	Epinephrine	0.248921944	0.552192641	0.857011776	FALSE
Low Control	Barnesiella	Dopac	-0.248921944	0.552192641	0.714351221	FALSE
Low 0 Min	Barnesiella	Dopac	-0.207634884	0.621729379	0.746075255	FALSE
Low 30 Min	Barnesiella	Dopac	0.514325898	0.192211391	0.760761515	FALSE
Low 60 Min	Barnesiella	Dopac	0.255030685	0.542147097	0.863829002	FALSE
High 0 Min	Barnesiella	Dopac	-0.084515425	0.842286562	0.908654488	FALSE
High 30 Min	Barnesiella	Dopac	-0.096043727	0.821022378	0.857011776	FALSE
High 60 Min	Barnesiella	Dopac	-0.015680609	0.970603678	0.970603678	FALSE
Low 0 Min	Barnesiella	Dopamine	-0.422577127	0.296939999	0.593879999	FALSE
Low 30 Min	Barnesiella	Dopamine	0.340194604	0.409640816	0.760761515	FALSE
Low 60 Min	Barnesiella	Dopamine	0.250435161	0.549698082	0.863829002	FALSE
High Control	Barnesiella	Dopamine	-0.243049433	0.561911339	0.743293303	FALSE
High 0 Min	Barnesiella	Dopamine	0.422577127	0.296939999	0.844008683	FALSE
High 60 Min	Barnesiella	Dopamine	0.58081787	0.131102285	0.480708377	FALSE
Low Control	Barnesiella	Salsolinol	-0.248921944	0.552192641	0.714351221	FALSE
Low 0 Min	Barnesiella	Salsolinol	-0.285931385	0.492382977	0.746075255	FALSE
Low 30 Min	Barnesiella	Salsolinol	0.233053922	0.578588729	0.782919383	FALSE
Low 60 Min	Barnesiella	Salsolinol	-0.370734409	0.365940701	0.863829002	FALSE
High Control	Barnesiella	Salsolinol	0.411615975	0.310963083	0.743293303	FALSE
High 0 Min	Barnesiella	Salsolinol	-0.111803399	0.792109004	0.908654488	FALSE
High 30 Min	Barnesiella	Salsolinol	-0.076559016	0.857011776	0.857011776	FALSE
High 60 Min	Barnesiella	Salsolinol	0.126506024	0.765319772	0.929650009	FALSE
Low Control	Barnesiella	5 HIAA	-0.196352277	0.641192791	0.714351221	FALSE
Low 0 Min	Barnesiella	5 HIAA	-0.275	0.509781307	0.746075255	FALSE
Low 30 Min	Barnesiella	5 HIAA	-0.364787089	0.374279504	0.760761515	FALSE
Low 60 Min	Barnesiella	5 HIAA	0.288841593	0.487790459	0.863829002	FALSE
High Control	Barnesiella	5 HIAA	-0.299856147	0.47056213	0.743293303	FALSE
High 0 Min	Barnesiella	5 HIAA	0.591607978	0.12238654	0.844008683	FALSE
High 30 Min	Barnesiella	5 HIAA	0.248921944	0.552192641	0.857011776	FALSE
High 60 Min	Barnesiella	5 HIAA	-0.082973981	0.845136372	0.929650009	FALSE
Low 30 Min	Barnesiella	HVA	0.514325898	0.192211391	0.760761515	FALSE
Low 60 Min	Barnesiella	HVA	-0.234666993	0.575886001	0.863829002	FALSE
High Control	Barnesiella	HVA	-0.414869907	0.306767817	0.743293303	FALSE
Low Control	Barnesiella	5HT	0.251501515	0.547942604	0.714351221	FALSE
Low 0 Min	Barnesiella	5HT	0.243975018	0.560375585	0.746075255	FALSE
Low 30 Min	Barnesiella	5HT	-0.208687162	0.619923639	0.782919383	FALSE
Low 60 Min	Barnesiella	5HT	0.18073601	0.668427454	0.887313022	FALSE
High Control	Barnesiella	5HT	-0.04790505	0.910315357	0.910315357	FALSE
High 0 Min	Barnesiella	5HT	-0.414757531	0.306912248	0.844008683	FALSE
High 30 Min	Barnesiella	5HT	0.179643939	0.670344277	0.857011776	FALSE
High 60 Min	Barnesiella	5HT	0.179643939	0.670344277	0.929650009	FALSE
Low Control	Barnesiella	UNKN #1	0.340092121	0.409791081	0.714351221	FALSE
Low 0 Min	Barnesiella	UNKN #1	-0.635085296	0.090661057	0.271983172	FALSE
Low 30 Min	Barnesiella	UNKN #1	-0.403981093	0.320913025	0.760761515	FALSE
Low 60 Min	Barnesiella	UNKN #1	-0.285132974	0.493645847	0.863829002	FALSE
High Control	Barnesiella	UNKN #1	-0.118074045	0.780660217	0.858726239	FALSE
High 0 Min	Barnesiella	UNKN #1	0.232379001	0.57972085	0.908654488	FALSE
High 30 Min	Barnesiella	UNKN #1	0.091835369	0.828774378	0.857011776	FALSE
High 60 Min	Barnesiella	UNKN #1	-0.734682949	0.037893272	0.416825993	FALSE
Low Control	Barnesiella	UNKN #2	-0.30256138	0.466368459	0.714351221	FALSE
Low 0 Min	Barnesiella	UNKN #2	0.734236041	0.038071022	0.228426133	FALSE
Low 30 Min	Barnesiella	UNKN #2	-0.1250975	0.767877823	0.831867641	FALSE
Low 60 Min	Barnesiella	UNKN #2	-0.782744595	0.021640408	0.12984245	FALSE
High Control	Barnesiella	UNKN #2	-0.237668296	0.570868802	0.743293303	FALSE
High 0 Min	Barnesiella	UNKN #2	0.444910334	0.269340728	0.844008683	FALSE
High 30 Min	Barnesiella	UNKN #2	0.491975189	0.215585311	0.857011776	FALSE
High 60 Min	Barnesiella	UNKN #2	0.082973981	0.845136372	0.929650009	FALSE
Low Control	Barnesiella	Histidine	0.191620202	0.649410201	0.714351221	FALSE
Low 0 Min	Barnesiella	Histidine	0.512347538	0.194223421	0.466136211	FALSE
Low 30 Min	Barnesiella	Histidine	-0.073654292	0.862396853	0.862396853	FALSE
Low 60 Min	Barnesiella	Histidine	-0.060245337	0.887313022	0.887313022	FALSE
High Control	Barnesiella	Histidine	-0.215572727	0.608149066	0.743293303	FALSE
High 0 Min	Barnesiella	Histidine	-0.097590007	0.818177203	0.908654488	FALSE
High 30 Min	Barnesiella	Histidine	0.27545404	0.509054073	0.857011776	FALSE
High 60 Min	Barnesiella	Histidine	0.107786364	0.799460427	0.929650009	FALSE
Low Control	Barnesiella	Histamine	0.58057254	0.131304357	0.714351221	FALSE
Low 0 Min	Barnesiella	Histamine	0.075	0.859901454	0.938074313	FALSE
Low 30 Min	Barnesiella	Histamine	-0.284037214	0.495381083	0.782919383	FALSE
Low 60 Min	Barnesiella	Histamine	0.083478387	0.844203668	0.887313022	FALSE
High Control	Barnesiella	Histamine	-0.215572727	0.608149066	0.743293303	FALSE
High 0 Min	Barnesiella	Histamine	-0.048795004	0.908654488	0.908654488	FALSE
High 30 Min	Barnesiella	Histamine	0.239525252	0.567772152	0.857011776	FALSE
High 60 Min	Barnesiella	Histamine	0.606092212	0.111214603	0.480708377	FALSE
Low Control	Helicobacter	L DOPA	-0.622765656	0.099100808	0.35090836	FALSE
Low 0 Min	Helicobacter	L DOPA	0.404761905	0.326835317	0.616921769	FALSE
Low 30 Min	Helicobacter	L DOPA	0.050734629	0.905035684	0.980455324	FALSE
Low 60 Min	Helicobacter	L DOPA	0.243975018	0.560375585	1	FALSE
Low Control	Helicobacter	Norepinephrine	-0.215572727	0.608149066	0.668963973	FALSE
Low 0 Min	Helicobacter	Norepinephrine	0.380952381	0.359871032	0.616921769	FALSE
Low 30 Min	Helicobacter	Norepinephrine	0.202938516	0.62980849	0.957264559	FALSE
Low 60 Min	Helicobacter	Norepinephrine	0.024397502	0.954272834	1	FALSE
Low Control	Helicobacter	Epinephrine	-0.48487377	0.22330532	0.35090836	FALSE
Low 0 Min	Helicobacter	Epinephrine	-0.136386181	0.747429395	0.815377522	FALSE
Low 30 Min	Helicobacter	Epinephrine	0.615124685	0.104553245	0.759599343	FALSE
Low Control	Helicobacter	Dopac	-0.497843888	0.209311808	0.35090836	FALSE
Low 0 Min	Helicobacter	Dopac	-0.202630898	0.630338812	0.815377522	FALSE
Low 30 Min	Helicobacter	Dopac	-0.531417777	0.175292156	0.759599343	FALSE
Low 60 Min	Helicobacter	Dopac	0.387298335	0.343166231	1	FALSE
Low 0 Min	Helicobacter	Dopamine	-0.412393049	0.309958736	0.616921769	FALSE
Low 30 Min	Helicobacter	Dopamine	-0.35149982	0.39321139	0.957264559	FALSE
Low 60 Min	Helicobacter	Dopamine	-0.084515425	0.842286562	1	FALSE
Low Control	Helicobacter	Salsolinol	-0.497843888	0.209311808	0.35090836	FALSE
Low 0 Min	Helicobacter	Salsolinol	0.722968462	0.042721089	0.454000749	FALSE
Low 30 Min	Helicobacter	Salsolinol	-0.008303403	0.984431835	0.984431835	FALSE
Low 60 Min	Helicobacter	Salsolinol	0.031943828	0.940146054	1	FALSE
Low Control	Helicobacter	5 HIAA	0.662688936	0.073311583	0.35090836	FALSE
Low 0 Min	Helicobacter	5 HIAA	-0.439155033	0.27632684	0.616921769	FALSE
Low 30 Min	Helicobacter	5 HIAA	0.454890839	0.257436311	0.836668009	FALSE
Low 60 Min	Helicobacter	5 HIAA	0.064984406	0.878496839	1	FALSE
Low 30 Min	Helicobacter	HVA	-0.531417777	0.175292156	0.759599343	FALSE
Low 60 Min	Helicobacter	HVA	0	1	1	FALSE
Low Control	Helicobacter	5HT	0.335335353	0.416791591	0.509411945	FALSE
Low 0 Min	Helicobacter	5HT	0.238095238	0.582142857	0.815377522	FALSE
Low 30 Min	Helicobacter	5HT	-0.114152915	0.787815408	0.957264559	FALSE
Low 60 Min	Helicobacter	5HT	-0.073192505	0.863253393	1	FALSE
Low Control	Helicobacter	UNKN #1	-0.340092121	0.409791081	0.509411945	FALSE
Low 0 Min	Helicobacter	UNKN #1	0.169030851	0.689052226	0.815377522	FALSE
Low 30 Min	Helicobacter	UNKN #1	0.227010301	0.588752952	0.957264559	FALSE
Low 60 Min	Helicobacter	UNKN #1	0.404145188	0.320697612	1	FALSE
Low Control	Helicobacter	UNKN #2	-0.561899706	0.147194567	0.35090836	FALSE
Low 0 Min	Helicobacter	UNKN #2	-0.098833242	0.81589089	0.81589089	FALSE
Low 30 Min	Helicobacter	UNKN #2	0.102043177	0.809993088	0.957264559	FALSE
Low 60 Min	Helicobacter	UNKN #2	0.188682977	0.654526429	1	FALSE
Low Control	Helicobacter	Histidine	-0.886243434	0.003373343	0.037106772	TRUE
Low 0 Min	Helicobacter	Histidine	-0.404761905	0.326835317	0.616921769	FALSE
Low 30 Min	Helicobacter	Histidine	-0.114152915	0.787815408	0.957264559	FALSE
Low 60 Min	Helicobacter	Histidine	-0.512347538	0.194223421	1	FALSE
Low Control	Helicobacter	Histamine	-0.108458606	0.79822927	0.79822927	FALSE
Low 0 Min	Helicobacter	Histamine	0.658732549	0.075666791	0.454000749	FALSE
Low 30 Min	Helicobacter	Histamine	0.229677049	0.584260635	0.957264559	FALSE
Low 60 Min	Helicobacter	Histamine	0.591607978	0.12238654	1	FALSE
Low Control	Ruminococcaceae_ge	L DOPA	-0.526955555	0.179628967	0.42140849	FALSE
Low 0 Min	Ruminococcaceae_ge	L DOPA	-0.642857143	0.096180556	0.288541667	FALSE
Low 30 Min	Ruminococcaceae_ge	L DOPA	0.585540044	0.12724659	0.330841134	FALSE
Low 60 Min	Ruminococcaceae_ge	L DOPA	-0.143715151	0.734221475	0.734221475	FALSE
High Control	Ruminococcaceae_ge	L DOPA	-0.281271975	0.499770527	0.870763733	FALSE
High 0 Min	Ruminococcaceae_ge	L DOPA	0.356733845	0.385704576	0.682378018	FALSE
High 30 Min	Ruminococcaceae_ge	L DOPA	0.023520913	0.955914551	0.984431835	FALSE
High 60 Min	Ruminococcaceae_ge	L DOPA	0.299406565	0.471260529	0.740552259	FALSE
Low Control	Ruminococcaceae_ge	Norepinephrine	0.203596465	0.628674673	0.728789993	FALSE
Low 0 Min	Ruminococcaceae_ge	Norepinephrine	-0.571428571	0.151140873	0.302281746	FALSE
Low 30 Min	Ruminococcaceae_ge	Norepinephrine	0.658732549	0.075666791	0.330841134	FALSE
Low 60 Min	Ruminococcaceae_ge	Norepinephrine	-0.45509798	0.257192085	0.514384171	FALSE
High Control	Ruminococcaceae_ge	Norepinephrine	0.155869922	0.712443054	0.870763733	FALSE
High 0 Min	Ruminococcaceae_ge	Norepinephrine	-0.409158544	0.314149428	0.682378018	FALSE
High 30 Min	Ruminococcaceae_ge	Norepinephrine	-0.296152851	0.47632727	0.723871223	FALSE
High 60 Min	Ruminococcaceae_ge	Norepinephrine	-0.238095238	0.582142857	0.800446429	FALSE
Low Control	Ruminococcaceae_ge	Epinephrine	-0.146738114	0.728789993	0.728789993	FALSE
Low 0 Min	Ruminococcaceae_ge	Epinephrine	0.490990253	0.216647636	0.371395947	FALSE
Low 30 Min	Ruminococcaceae_ge	Epinephrine	0.422577127	0.296939999	0.643369999	FALSE
High 30 Min	Ruminococcaceae_ge	Epinephrine	0.755928946	0.030019745	0.165108599	FALSE
Low Control	Ruminococcaceae_ge	Dopac	0.414869907	0.306767817	0.43346471	FALSE
Low 0 Min	Ruminococcaceae_ge	Dopac	0.296152851	0.47632727	0.714490905	FALSE
Low 30 Min	Ruminococcaceae_ge	Dopac	-0.191662969	0.649335794	0.844136532	FALSE
Low 60 Min	Ruminococcaceae_ge	Dopac	0.2534897	0.544674937	0.715010051	FALSE
High 0 Min	Ruminococcaceae_ge	Dopac	-0.283473355	0.496274922	0.682378018	FALSE
High 30 Min	Ruminococcaceae_ge	Dopac	-0.428571429	0.289403225	0.530572579	FALSE
High 60 Min	Ruminococcaceae_ge	Dopac	-0.43643578	0.279658291	0.713872354	FALSE
Low 0 Min	Ruminococcaceae_ge	Dopamine	-0.08247861	0.846052524	0.894579091	FALSE
Low 30 Min	Ruminococcaceae_ge	Dopamine	0.253546276	0.544582054	0.844136532	FALSE
Low 60 Min	Ruminococcaceae_ge	Dopamine	0.58081787	0.131102285	0.514384171	FALSE
High Control	Ruminococcaceae_ge	Dopamine	0.5	0.20703125	0.759114583	FALSE
High 0 Min	Ruminococcaceae_ge	Dopamine	-0.283473355	0.496274922	0.682378018	FALSE
High 60 Min	Ruminococcaceae_ge	Dopamine	0.412393049	0.309958736	0.713872354	FALSE
Low Control	Ruminococcaceae_ge	Salsolinol	0.414869907	0.306767817	0.43346471	FALSE
Low 0 Min	Ruminococcaceae_ge	Salsolinol	-0.73565212	0.037509541	0.150038165	FALSE
Low 30 Min	Ruminococcaceae_ge	Salsolinol	-0.638876565	0.088150717	0.330841134	FALSE
Low 60 Min	Ruminococcaceae_ge	Salsolinol	0.188167303	0.65542588	0.715010051	FALSE
High Control	Ruminococcaceae_ge	Salsolinol	0.214285714	0.610344416	0.870763733	FALSE
High 0 Min	Ruminococcaceae_ge	Salsolinol	-0.5625	0.146668077	0.682378018	FALSE
High 30 Min	Ruminococcaceae_ge	Salsolinol	-0.008303403	0.984431835	0.984431835	FALSE
High 60 Min	Ruminococcaceae_ge	Salsolinol	0.083833838	0.843546492	0.846052524	FALSE
Low Control	Ruminococcaceae_ge	5 HIAA	0.60132885	0.114821986	0.42140849	FALSE
Low 0 Min	Ruminococcaceae_ge	5 HIAA	0.975900073	3.44E-05	0.000412368	TRUE
Low 30 Min	Ruminococcaceae_ge	5 HIAA	-0.225	0.592147037	0.844136532	FALSE
Low 60 Min	Ruminococcaceae_ge	5 HIAA	0.586952458	0.126105845	0.514384171	FALSE
High Control	Ruminococcaceae_ge	5 HIAA	-0.008303403	0.984431835	0.984431835	FALSE
High 0 Min	Ruminococcaceae_ge	5 HIAA	0.661437828	0.074051635	0.682378018	FALSE
High 30 Min	Ruminococcaceae_ge	5 HIAA	0.755928946	0.030019745	0.165108599	FALSE
High 60 Min	Ruminococcaceae_ge	5 HIAA	-0.577350269	0.133974596	0.713872354	FALSE
Low 30 Min	Ruminococcaceae_ge	HVA	-0.063887656	0.880536202	0.880536202	FALSE
Low 60 Min	Ruminococcaceae_ge	HVA	0.466498105	0.243930707	0.514384171	FALSE
High Control	Ruminococcaceae_ge	HVA	0.755928946	0.030019745	0.330217198	FALSE
Low Control	Ruminococcaceae_ge	5HT	-0.514979293	0.191549313	0.42140849	FALSE
Low 0 Min	Ruminococcaceae_ge	5HT	-0.214285714	0.619097222	0.825462963	FALSE
Low 30 Min	Ruminococcaceae_ge	5HT	0.365962527	0.372624727	0.69201735	FALSE
Low 60 Min	Ruminococcaceae_ge	5HT	-0.766480808	0.026520014	0.318240172	FALSE
High Control	Ruminococcaceae_ge	5HT	-0.592305702	0.121834514	0.670089825	FALSE
High 0 Min	Ruminococcaceae_ge	5HT	-0.300049599	0.470261741	0.682378018	FALSE
High 30 Min	Ruminococcaceae_ge	5HT	0.654653671	0.078140749	0.214887061	FALSE
High 60 Min	Ruminococcaceae_ge	5HT	0.357142857	0.389384921	0.713872354	FALSE
Low Control	Ruminococcaceae_ge	UNKN #1	-0.850230302	0.007483552	0.082319074	FALSE
Low 0 Min	Ruminococcaceae_ge	UNKN #1	-0.056343617	0.894579091	0.894579091	FALSE
Low 30 Min	Ruminococcaceae_ge	UNKN #1	-0.070429521	0.868380689	0.880536202	FALSE
Low 60 Min	Ruminococcaceae_ge	UNKN #1	0.396774141	0.330440901	0.566470117	FALSE
High Control	Ruminococcaceae_ge	UNKN #1	0.273195111	0.512676074	0.870763733	FALSE
High 0 Min	Ruminococcaceae_ge	UNKN #1	-0.072168784	0.865152645	0.948880546	FALSE
High 30 Min	Ruminococcaceae_ge	UNKN #1	-0.264657763	0.526451799	0.723871223	FALSE
High 60 Min	Ruminococcaceae_ge	UNKN #1	-0.391230398	0.337858642	0.713872354	FALSE
Low Control	Ruminococcaceae_ge	UNKN #2	-0.531026096	0.175670551	0.42140849	FALSE
Low 0 Min	Ruminococcaceae_ge	UNKN #2	-0.086479087	0.83865833	0.894579091	FALSE
Low 30 Min	Ruminococcaceae_ge	UNKN #2	0.654279903	0.078369783	0.330841134	FALSE
Low 60 Min	Ruminococcaceae_ge	UNKN #2	-0.209940549	0.617774954	0.715010051	FALSE
High Control	Ruminococcaceae_ge	UNKN #2	-0.351123442	0.393753652	0.870763733	FALSE
High 0 Min	Ruminococcaceae_ge	UNKN #2	-0.351123442	0.393753652	0.682378018	FALSE
High 30 Min	Ruminococcaceae_ge	UNKN #2	0.717137166	0.045256265	0.16593964	FALSE
High 60 Min	Ruminococcaceae_ge	UNKN #2	0.08247861	0.846052524	0.846052524	FALSE
Low Control	Ruminococcaceae_ge	Histidine	-0.179643939	0.670344277	0.728789993	FALSE
Low 0 Min	Ruminococcaceae_ge	Histidine	0.571428571	0.151140873	0.302281746	FALSE
Low 30 Min	Ruminococcaceae_ge	Histidine	0.585540044	0.12724659	0.330841134	FALSE
Low 60 Min	Ruminococcaceae_ge	Histidine	-0.467074242	0.243269917	0.514384171	FALSE
High Control	Ruminococcaceae_ge	Histidine	0.093521953	0.825666126	0.908232738	FALSE
High 0 Min	Ruminococcaceae_ge	Histidine	-0.027277236	0.948880546	0.948880546	FALSE
High 30 Min	Ruminococcaceae_ge	Histidine	0.171456914	0.684763221	0.836932826	FALSE
High 60 Min	Ruminococcaceae_ge	Histidine	-0.19047619	0.664583333	0.812268519	FALSE
Low Control	Ruminococcaceae_ge	Histamine	-0.408314753	0.315247062	0.43346471	FALSE
Low 0 Min	Ruminococcaceae_ge	Histamine	-0.878310066	0.004103934	0.024623602	TRUE
Low 30 Min	Ruminococcaceae_ge	Histamine	0.098176139	0.817099165	0.880536202	FALSE
Low 60 Min	Ruminococcaceae_ge	Histamine	-0.248921944	0.552192641	0.715010051	FALSE
High Control	Ruminococcaceae_ge	Histamine	-0.155869922	0.712443054	0.870763733	FALSE
High 0 Min	Ruminococcaceae_ge	Histamine	0.081831709	0.847249145	0.948880546	FALSE
High 30 Min	Ruminococcaceae_ge	Histamine	0.483196757	0.225148917	0.495327617	FALSE
High 60 Min	Ruminococcaceae_ge	Histamine	0.532713604	0.174043414	0.713872354	FALSE
Low Control	Bifidobacterium	L DOPA	-0.024098135	0.954833487	0.963903725	FALSE
Low 0 Min	Bifidobacterium	L DOPA	-0.491026767	0.216608204	0.442991279	FALSE
Low 30 Min	Bifidobacterium	L DOPA	0.071428571	0.881994048	1	FALSE
Low 60 Min	Bifidobacterium	L DOPA	0.095238095	0.840128968	0.916504329	FALSE
High Control	Bifidobacterium	L DOPA	-0.642907372	0.085526473	0.313597066	FALSE
High 0 Min	Bifidobacterium	L DOPA	0.204819277	0.626569134	0.689226048	FALSE
High 30 Min	Bifidobacterium	L DOPA	0.343616486	0.404637178	0.875093647	FALSE
High 60 Min	Bifidobacterium	L DOPA	0.133978278	0.751780707	0.774198237	FALSE
Low Control	Bifidobacterium	Norepinephrine	-0.662698702	0.073305823	0.806364056	FALSE
Low 0 Min	Bifidobacterium	Norepinephrine	-0.50300303	0.203876682	0.442991279	FALSE
Low 30 Min	Bifidobacterium	Norepinephrine	0.476190476	0.243055556	0.67157726	FALSE
Low 60 Min	Bifidobacterium	Norepinephrine	-0.476190476	0.243055556	0.671179898	FALSE
High Control	Bifidobacterium	Norepinephrine	0.015586992	0.970779123	0.970779123	FALSE
High 0 Min	Bifidobacterium	Norepinephrine	-0.574860606	0.136058262	0.469645259	FALSE
High 30 Min	Bifidobacterium	Norepinephrine	0.512347538	0.194223421	0.875093647	FALSE
High 60 Min	Bifidobacterium	Norepinephrine	-0.659550176	0.07517648	0.480591699	FALSE
Low Control	Bifidobacterium	Epinephrine	0.019256106	0.963903725	0.963903725	FALSE
Low 0 Min	Bifidobacterium	Epinephrine	0.027441065	0.948573827	0.948573827	FALSE
Low 30 Min	Bifidobacterium	Epinephrine	0.577350269	0.133974596	0.67157726	FALSE
High 30 Min	Bifidobacterium	Epinephrine	-0.084515425	0.842286562	0.875093647	FALSE
Low Control	Bifidobacterium	Dopac	0.250435161	0.549698082	0.963903725	FALSE
Low 0 Min	Bifidobacterium	Dopac	0.595863126	0.11904177	0.442991279	FALSE
Low 30 Min	Bifidobacterium	Dopac	-0.21821789	0.603645057	1	FALSE
Low 60 Min	Bifidobacterium	Dopac	0.629940788	0.094132767	0.671179898	FALSE
High 0 Min	Bifidobacterium	Dopac	-0.497843888	0.209311808	0.469645259	FALSE
High 30 Min	Bifidobacterium	Dopac	0.531066145	0.17563184	0.875093647	FALSE
High 60 Min	Bifidobacterium	Dopac	-0.531417777	0.175292156	0.480591699	FALSE
Low 0 Min	Bifidobacterium	Dopamine	0.58081787	0.131102285	0.442991279	FALSE
Low 30 Min	Bifidobacterium	Dopamine	0.412393049	0.309958736	0.67157726	FALSE
Low 60 Min	Bifidobacterium	Dopamine	0.24743583	0.554646423	0.776190476	FALSE
High Control	Bifidobacterium	Dopamine	-0.326530612	0.429882347	0.675529402	FALSE
High 0 Min	Bifidobacterium	Dopamine	0.248921944	0.552192641	0.674902116	FALSE
High 60 Min	Bifidobacterium	Dopamine	0.615124685	0.104553245	0.480591699	FALSE
Low Control	Bifidobacterium	Salsolinol	0.250435161	0.549698082	0.963903725	FALSE
Low 0 Min	Bifidobacterium	Salsolinol	-0.459354098	0.252199724	0.442991279	FALSE
Low 30 Min	Bifidobacterium	Salsolinol	-0.545544726	0.161938228	0.67157726	FALSE
Low 60 Min	Bifidobacterium	Salsolinol	0.311739843	0.452253005	0.776190476	FALSE
High Control	Bifidobacterium	Salsolinol	-0.428571429	0.289403225	0.636687095	FALSE
High 0 Min	Bifidobacterium	Salsolinol	-0.49393917	0.213475118	0.469645259	FALSE
High 30 Min	Bifidobacterium	Salsolinol	0.454890839	0.257436311	0.875093647	FALSE
High 60 Min	Bifidobacterium	Salsolinol	-0.504013524	0.202820909	0.480591699	FALSE
Low Control	Bifidobacterium	5 HIAA	0.185199299	0.66060975	0.963903725	FALSE
Low 0 Min	Bifidobacterium	5 HIAA	0.454064642	0.258411579	0.442991279	FALSE
Low 30 Min	Bifidobacterium	5 HIAA	0.024397502	0.954272834	1	FALSE
Low 60 Min	Bifidobacterium	5 HIAA	-0.13952023	0.741774602	0.890129522	FALSE
High Control	Bifidobacterium	5 HIAA	0.813733471	0.013983431	0.153817742	FALSE
High 0 Min	Bifidobacterium	5 HIAA	-0.248921944	0.552192641	0.674902116	FALSE
High 30 Min	Bifidobacterium	5 HIAA	-0.084515425	0.842286562	0.875093647	FALSE
High 60 Min	Bifidobacterium	5 HIAA	-0.35149982	0.39321139	0.480591699	FALSE
Low 30 Min	Bifidobacterium	HVA	-0.031173984	0.941586638	1	FALSE
Low 60 Min	Bifidobacterium	HVA	0.43643578	0.279658291	0.671179898	FALSE
High Control	Bifidobacterium	HVA	-0.215979699	0.607455397	0.742445485	FALSE
Low Control	Bifidobacterium	5HT	0.421717356	0.298028698	0.963903725	FALSE
Low 0 Min	Bifidobacterium	5HT	-0.083833838	0.843546492	0.920232537	FALSE
Low 30 Min	Bifidobacterium	5HT	0	1	1	FALSE
Low 60 Min	Bifidobacterium	5HT	-0.238095238	0.582142857	0.776190476	FALSE
High Control	Bifidobacterium	5HT	-0.031173984	0.941586638	0.970779123	FALSE
High 0 Min	Bifidobacterium	5HT	-0.251501515	0.547942604	0.674902116	FALSE
High 30 Min	Bifidobacterium	5HT	0.195180015	0.643225539	0.875093647	FALSE
High 60 Min	Bifidobacterium	5HT	0.380509717	0.352419362	0.480591699	FALSE
Low Control	Bifidobacterium	UNKN #1	-0.171079785	0.685429463	0.963903725	FALSE
Low 0 Min	Bifidobacterium	UNKN #1	-0.11336404	0.789256512	0.920232537	FALSE
Low 30 Min	Bifidobacterium	UNKN #1	0.068732175	0.87153247	1	FALSE
Low 60 Min	Bifidobacterium	UNKN #1	0.281718085	0.49906138	0.776190476	FALSE
High Control	Bifidobacterium	UNKN #1	0.273195111	0.512676074	0.704929601	FALSE
High 0 Min	Bifidobacterium	UNKN #1	-0.703433918	0.051564833	0.469645259	FALSE
High 30 Min	Bifidobacterium	UNKN #1	0.080178373	0.850308599	0.875093647	FALSE
High 60 Min	Bifidobacterium	UNKN #1	-0.38903901	0.340811903	0.480591699	FALSE
Low Control	Bifidobacterium	UNKN #2	-0.490768437	0.216887255	0.963903725	FALSE
Low 0 Min	Bifidobacterium	UNKN #2	-0.32935141	0.425669798	0.638504696	FALSE
Low 30 Min	Bifidobacterium	UNKN #2	0.434188028	0.282426886	0.67157726	FALSE
Low 60 Min	Bifidobacterium	UNKN #2	0.012275715	0.976985346	0.976985346	FALSE
High Control	Bifidobacterium	UNKN #2	-0.351123442	0.393753652	0.675529402	FALSE
High 0 Min	Bifidobacterium	UNKN #2	0.513877396	0.192666552	0.469645259	FALSE
High 30 Min	Bifidobacterium	UNKN #2	0.06681531	0.875093647	0.875093647	FALSE
High 60 Min	Bifidobacterium	UNKN #2	-0.35149982	0.39321139	0.480591699	FALSE
Low Control	Bifidobacterium	Histidine	-0.060245337	0.887313022	0.963903725	FALSE
Low 0 Min	Bifidobacterium	Histidine	0.27545404	0.509054073	0.678738764	FALSE
Low 30 Min	Bifidobacterium	Histidine	0.666666667	0.083085317	0.67157726	FALSE
Low 60 Min	Bifidobacterium	Histidine	-0.476190476	0.243055556	0.671179898	FALSE
High Control	Bifidobacterium	Histidine	0.654653671	0.078140749	0.313597066	FALSE
High 0 Min	Bifidobacterium	Histidine	0.119762626	0.777583044	0.777583044	FALSE
High 30 Min	Bifidobacterium	Histidine	0.317167524	0.443989242	0.875093647	FALSE
High 60 Min	Bifidobacterium	Histidine	-0.431244346	0.286072854	0.480591699	FALSE
Low Control	Bifidobacterium	Histamine	-0.089861829	0.832413933	0.963903725	FALSE
Low 0 Min	Bifidobacterium	Histamine	-0.60132885	0.114821986	0.442991279	FALSE
Low 30 Min	Bifidobacterium	Histamine	-0.071857576	0.865730124	1	FALSE
Low 60 Min	Bifidobacterium	Histamine	0.577350269	0.133974596	0.671179898	FALSE
High Control	Bifidobacterium	Histamine	0.545544726	0.161938228	0.445330128	FALSE
High 0 Min	Bifidobacterium	Histamine	-0.311382828	0.452798757	0.674902116	FALSE
High 30 Min	Bifidobacterium	Histamine	0.292770022	0.481617814	0.875093647	FALSE
High 60 Min	Bifidobacterium	Histamine	0.121621622	0.774198237	0.774198237	FALSE
Low Control	Subdoligranulum	L DOPA	-0.219577516	0.60133421	0.954272834	FALSE
Low 0 Min	Subdoligranulum	L DOPA	-0.261904762	0.53640873	0.747429395	FALSE
Low 30 Min	Subdoligranulum	L DOPA	0.561142542	0.147860122	0.480545397	FALSE
Low 60 Min	Subdoligranulum	L DOPA	-0.347311616	0.399263874	0.845136372	FALSE
High Control	Subdoligranulum	L DOPA	-0.340050911	0.409851511	0.566518117	FALSE
High 0 Min	Subdoligranulum	L DOPA	-0.376415163	0.35805485	0.865065058	FALSE
High 30 Min	Subdoligranulum	L DOPA	0.76834982	0.025927834	0.213018477	FALSE
High 60 Min	Subdoligranulum	L DOPA	0.660695259	0.074492942	0.273140787	FALSE
Low Control	Subdoligranulum	Norepinephrine	0.365962527	0.372624727	0.954272834	FALSE
Low 0 Min	Subdoligranulum	Norepinephrine	-0.428571429	0.299206349	0.747429395	FALSE
Low 30 Min	Subdoligranulum	Norepinephrine	0.512347538	0.194223421	0.504980896	FALSE
Low 60 Min	Subdoligranulum	Norepinephrine	-0.622765656	0.099100808	0.594604847	FALSE
High Control	Subdoligranulum	Norepinephrine	-0.646866519	0.082993625	0.304309957	FALSE
High 0 Min	Subdoligranulum	Norepinephrine	0.076101943	0.85785883	0.96955007	FALSE
High 30 Min	Subdoligranulum	Norepinephrine	-0.483196757	0.225148917	0.353805441	FALSE
High 60 Min	Subdoligranulum	Norepinephrine	-0.90840294	0.001791685	0.019708538	TRUE
Low Control	Subdoligranulum	Epinephrine	-0.142965692	0.735569558	0.954272834	FALSE
Low 0 Min	Subdoligranulum	Epinephrine	-0.136386181	0.747429395	0.747429395	FALSE
Low 30 Min	Subdoligranulum	Epinephrine	0.422577127	0.296939999	0.643369999	FALSE
High 30 Min	Subdoligranulum	Epinephrine	0.539949247	0.16715907	0.306458296	FALSE
Low Control	Subdoligranulum	Dopac	-0.084515425	0.842286562	0.954272834	FALSE
Low 0 Min	Subdoligranulum	Dopac	0.311739843	0.452253005	0.747429395	FALSE
Low 30 Min	Subdoligranulum	Dopac	0.031943828	0.940146054	0.940146054	FALSE
Low 60 Min	Subdoligranulum	Dopac	0.12674485	0.764886218	0.845136372	FALSE
High 0 Min	Subdoligranulum	Dopac	0.087874955	0.836080708	0.96955007	FALSE
High 30 Min	Subdoligranulum	Dopac	-0.428571429	0.289403225	0.397929434	FALSE
High 60 Min	Subdoligranulum	Dopac	-0.064290737	0.879786622	0.967765284	FALSE
Low 0 Min	Subdoligranulum	Dopamine	0.577350269	0.133974596	0.747429395	FALSE
Low 30 Min	Subdoligranulum	Dopamine	0.591607978	0.12238654	0.480545397	FALSE
Low 60 Min	Subdoligranulum	Dopamine	0.248921944	0.552192641	0.845136372	FALSE
High Control	Subdoligranulum	Dopamine	0.107944236	0.799171264	0.799171264	FALSE
High 0 Min	Subdoligranulum	Dopamine	0.615124685	0.104553245	0.57504285	FALSE
High 60 Min	Subdoligranulum	Dopamine	0.595340558	0.119449724	0.328486742	FALSE
Low Control	Subdoligranulum	Salsolinol	-0.084515425	0.842286562	0.954272834	FALSE
Low 0 Min	Subdoligranulum	Salsolinol	0.329775088	0.425038591	0.747429395	FALSE
Low 30 Min	Subdoligranulum	Salsolinol	-0.638876565	0.088150717	0.480545397	FALSE
Low 60 Min	Subdoligranulum	Salsolinol	0.297931563	0.473554758	0.845136372	FALSE
High Control	Subdoligranulum	Salsolinol	-0.697485832	0.05445835	0.304309957	FALSE
High 0 Min	Subdoligranulum	Salsolinol	0.159840503	0.705364634	0.96955007	FALSE
High 30 Min	Subdoligranulum	Salsolinol	-0.124551042	0.768870752	0.793604716	FALSE
High 60 Min	Subdoligranulum	Salsolinol	-0.006174722	0.98842269	0.98842269	FALSE
Low Control	Subdoligranulum	5 HIAA	0.3	0.47033875	0.954272834	FALSE
Low 0 Min	Subdoligranulum	5 HIAA	-0.219577516	0.60133421	0.747429395	FALSE
Low 30 Min	Subdoligranulum	5 HIAA	0.275	0.509781307	0.810673799	FALSE
Low 60 Min	Subdoligranulum	5 HIAA	0.12759836	0.763337231	0.845136372	FALSE
High Control	Subdoligranulum	5 HIAA	0.385135135	0.34610246	0.566518117	FALSE
High 0 Min	Subdoligranulum	5 HIAA	-0.35149982	0.39321139	0.865065058	FALSE
High 30 Min	Subdoligranulum	5 HIAA	0.539949247	0.16715907	0.306458296	FALSE
High 60 Min	Subdoligranulum	5 HIAA	0.255145953	0.541958182	0.851648571	FALSE
Low 30 Min	Subdoligranulum	HVA	0.223606798	0.594503048	0.810673799	FALSE
Low 60 Min	Subdoligranulum	HVA	0.411615975	0.310963083	0.845136372	FALSE
High Control	Subdoligranulum	HVA	-0.35149982	0.39321139	0.566518117	FALSE
Low Control	Subdoligranulum	5HT	-0.146385011	0.729423925	0.954272834	FALSE
Low 0 Min	Subdoligranulum	5HT	-0.261904762	0.53640873	0.747429395	FALSE
Low 30 Min	Subdoligranulum	5HT	0.292770022	0.481617814	0.810673799	FALSE
Low 60 Min	Subdoligranulum	5HT	-0.083833838	0.843546492	0.845136372	FALSE
High Control	Subdoligranulum	5HT	0.659550176	0.07517648	0.304309957	FALSE
High 0 Min	Subdoligranulum	5HT	0.063418286	0.881409155	0.96955007	FALSE
High 30 Min	Subdoligranulum	5HT	0.732588632	0.038730632	0.213018477	FALSE
High 60 Min	Subdoligranulum	5HT	0.699715778	0.05336247	0.273140787	FALSE
Low Control	Subdoligranulum	UNKN #1	-0.519615242	0.186886583	0.954272834	FALSE
Low 0 Min	Subdoligranulum	UNKN #1	0.169030851	0.689052226	0.747429395	FALSE
Low 30 Min	Subdoligranulum	UNKN #1	0.070429521	0.868380689	0.940146054	FALSE
Low 60 Min	Subdoligranulum	UNKN #1	-0.11336404	0.789256512	0.845136372	FALSE
High Control	Subdoligranulum	UNKN #1	0.38903901	0.340811903	0.566518117	FALSE
High 0 Min	Subdoligranulum	UNKN #1	0.100673408	0.812508905	0.96955007	FALSE
High 30 Min	Subdoligranulum	UNKN #1	-0.682987777	0.061910637	0.214887061	FALSE
High 60 Min	Subdoligranulum	UNKN #1	-0.094131607	0.824543062	0.967765284	FALSE
Low Control	Subdoligranulum	UNKN #2	-0.377365954	0.356742609	0.954272834	FALSE
Low 0 Min	Subdoligranulum	UNKN #2	-0.605353609	0.111769684	0.747429395	FALSE
Low 30 Min	Subdoligranulum	UNKN #2	0.719707894	0.044127732	0.480545397	FALSE
Low 60 Min	Subdoligranulum	UNKN #2	-0.716267757	0.045641833	0.547702	FALSE
High Control	Subdoligranulum	UNKN #2	0.319735289	0.440101672	0.566518117	FALSE
High 0 Min	Subdoligranulum	UNKN #2	0.714302242	0.046520798	0.511728779	FALSE
High 30 Min	Subdoligranulum	UNKN #2	0.110985514	0.793604716	0.793604716	FALSE
High 60 Min	Subdoligranulum	UNKN #2	-0.425243256	0.29357622	0.53822307	FALSE
Low Control	Subdoligranulum	Histidine	-0.024397502	0.954272834	0.954272834	FALSE
Low 0 Min	Subdoligranulum	Histidine	-0.380952381	0.359871032	0.747429395	FALSE
Low 30 Min	Subdoligranulum	Histidine	0.170782513	0.685954753	0.810673799	FALSE
Low 60 Min	Subdoligranulum	Histidine	0.407192929	0.316709185	0.845136372	FALSE
High Control	Subdoligranulum	Histidine	0.304407774	0.463514823	0.566518117	FALSE
High 0 Min	Subdoligranulum	Histidine	-0.012683657	0.976220693	0.976220693	FALSE
High 30 Min	Subdoligranulum	Histidine	-0.233804882	0.577329946	0.705625489	FALSE
High 60 Min	Subdoligranulum	Histidine	-0.478752901	0.23007195	0.506158289	FALSE
Low Control	Subdoligranulum	Histamine	-0.064984406	0.878496839	0.954272834	FALSE
Low 0 Min	Subdoligranulum	Histamine	0.146385011	0.729423925	0.747429395	FALSE
Low 30 Min	Subdoligranulum	Histamine	-0.171808243	0.684142718	0.810673799	FALSE
Low 60 Min	Subdoligranulum	Histamine	-0.082973981	0.845136372	0.845136372	FALSE
High Control	Subdoligranulum	Histamine	0.164887544	0.696393832	0.766033215	FALSE
High 0 Min	Subdoligranulum	Histamine	-0.380509717	0.352419362	0.865065058	FALSE
High 30 Min	Subdoligranulum	Histamine	0.654653671	0.078140749	0.214887061	FALSE
High 60 Min	Subdoligranulum	Histamine	0.11117049	0.793266392	0.967765284	FALSE
Low 60 Min	Escherichia Shigella	L DOPA	-0.077934961	0.854462578	0.862180191	FALSE
Low 60 Min	Escherichia Shigella	Norepinephrine	0.093521953	0.825666126	0.862180191	FALSE
Low 60 Min	Escherichia Shigella	Dopac	-0.32991444	0.424831068	0.809940529	FALSE
Low 60 Min	Escherichia Shigella	Dopamine	-0.215979699	0.607455397	0.809940529	FALSE
Low 60 Min	Escherichia Shigella	Salsolinol	-0.326530612	0.429882347	0.809940529	FALSE
Low 60 Min	Escherichia Shigella	5 HIAA	-0.531417777	0.175292156	0.809940529	FALSE
Low 60 Min	Escherichia Shigella	HVA	-0.428571429	0.289403225	0.809940529	FALSE
Low 60 Min	Escherichia Shigella	5HT	0.545544726	0.161938228	0.809940529	FALSE
Low 60 Min	Escherichia Shigella	UNKN #1	0.073771111	0.862180191	0.862180191	FALSE
Low 60 Min	Escherichia Shigella	UNKN #2	-0.22501758	0.592117328	0.809940529	FALSE
Low 60 Min	Escherichia Shigella	Histidine	0.327326835	0.428691507	0.809940529	FALSE
Low 60 Min	Escherichia Shigella	Histamine	-0.215979699	0.607455397	0.809940529	FALSE
Low Control	Ruminococcaceae_UCG 014	L DOPA	-0.027277236	0.948880546	0.973634229	FALSE
Low 0 Min	Ruminococcaceae_UCG 014	L DOPA	-0.761904762	0.036755952	0.14702381	FALSE
Low 30 Min	Ruminococcaceae_UCG 014	L DOPA	-0.27545404	0.509054073	0.923610075	FALSE
Low 60 Min	Ruminococcaceae_UCG 014	L DOPA	-0.195180015	0.643225539	0.905817617	FALSE
High Control	Ruminococcaceae_UCG 014	L DOPA	-0.281271975	0.499770527	0.610830644	FALSE
High 0 Min	Ruminococcaceae_UCG 014	L DOPA	-0.148965781	0.72479374	0.797273114	FALSE
High 30 Min	Ruminococcaceae_UCG 014	L DOPA	-0.423948852	0.295207017	0.740125704	FALSE
High 60 Min	Ruminococcaceae_UCG 014	L DOPA	0.54867295	0.159058653	0.51858334	FALSE
Low Control	Ruminococcaceae_UCG 014	Norepinephrine	-0.354604072	0.388751488	0.845043316	FALSE
Low 0 Min	Ruminococcaceae_UCG 014	Norepinephrine	-0.619047619	0.114980159	0.264583333	FALSE
Low 30 Min	Ruminococcaceae_UCG 014	Norepinephrine	-0.179643939	0.670344277	0.923610075	FALSE
Low 60 Min	Ruminococcaceae_UCG 014	Norepinephrine	-0.243975018	0.560375585	0.905817617	FALSE
High Control	Ruminococcaceae_UCG 014	Norepinephrine	0.354604072	0.388751488	0.610830644	FALSE
High 0 Min	Ruminococcaceae_UCG 014	Norepinephrine	-0.233804882	0.577329946	0.797273114	FALSE
High 30 Min	Ruminococcaceae_UCG 014	Norepinephrine	0.319255903	0.440826384	0.740125704	FALSE
High 60 Min	Ruminococcaceae_UCG 014	Norepinephrine	-0.507346289	0.199359224	0.51858334	FALSE
Low Control	Ruminococcaceae_UCG 014	Epinephrine	-0.392335781	0.33637348	0.845043316	FALSE
Low 0 Min	Ruminococcaceae_UCG 014	Epinephrine	0.327326835	0.428691507	0.643037261	FALSE
Low 30 Min	Ruminococcaceae_UCG 014	Epinephrine	0.414869907	0.306767817	0.923610075	FALSE
High 30 Min	Ruminococcaceae_UCG 014	Epinephrine	0.088474791	0.834973436	0.834973436	FALSE
Low Control	Ruminococcaceae_UCG 014	Dopac	0.283473355	0.496274922	0.845043316	FALSE
Low 0 Min	Ruminococcaceae_UCG 014	Dopac	0.264978867	0.525931214	0.701241618	FALSE
Low 30 Min	Ruminococcaceae_UCG 014	Dopac	-0.258730041	0.536096032	0.923610075	FALSE
Low 60 Min	Ruminococcaceae_UCG 014	Dopac	0.25819889	0.536963324	0.905817617	FALSE
High 0 Min	Ruminococcaceae_UCG 014	Dopac	-0.215979699	0.607455397	0.797273114	FALSE
High 30 Min	Ruminococcaceae_UCG 014	Dopac	0.336493298	0.415082778	0.740125704	FALSE
High 60 Min	Ruminococcaceae_UCG 014	Dopac	-0.157764653	0.709063017	0.836080708	FALSE
Low 0 Min	Ruminococcaceae_UCG 014	Dopamine	0.08247861	0.846052524	0.846052524	FALSE
Low 30 Min	Ruminococcaceae_UCG 014	Dopamine	0.248921944	0.552192641	0.923610075	FALSE
Low 60 Min	Ruminococcaceae_UCG 014	Dopamine	0.084515425	0.842286562	0.905817617	FALSE
High Control	Ruminococcaceae_UCG 014	Dopamine	-0.428571429	0.289403225	0.610830644	FALSE
High 0 Min	Ruminococcaceae_UCG 014	Dopamine	-0.215979699	0.607455397	0.797273114	FALSE
High 60 Min	Ruminococcaceae_UCG 014	Dopamine	0.439374775	0.276058484	0.51858334	FALSE
Low Control	Ruminococcaceae_UCG 014	Salsolinol	0.283473355	0.496274922	0.845043316	FALSE
Low 0 Min	Ruminococcaceae_UCG 014	Salsolinol	-0.621499205	0.099992966	0.264583333	FALSE
Low 30 Min	Ruminococcaceae_UCG 014	Salsolinol	-0.039201521	0.926572417	0.977546655	FALSE
Low 60 Min	Ruminococcaceae_UCG 014	Salsolinol	0.095831485	0.821413042	0.905817617	FALSE
High Control	Ruminococcaceae_UCG 014	Salsolinol	0.21875	0.602740329	0.663014362	FALSE
High 0 Min	Ruminococcaceae_UCG 014	Salsolinol	-0.428571429	0.289403225	0.797273114	FALSE
High 30 Min	Ruminococcaceae_UCG 014	Salsolinol	0.217692112	0.604539453	0.740125704	FALSE
High 60 Min	Ruminococcaceae_UCG 014	Salsolinol	0.433834425	0.28286364	0.51858334	FALSE
Low Control	Ruminococcaceae_UCG 014	5 HIAA	0.167705098	0.691399077	0.845043316	FALSE
Low 0 Min	Ruminococcaceae_UCG 014	5 HIAA	0.878310066	0.004103934	0.024623602	TRUE
Low 30 Min	Ruminococcaceae_UCG 014	5 HIAA	0.331344468	0.422703942	0.923610075	FALSE
Low 60 Min	Ruminococcaceae_UCG 014	5 HIAA	0.46788772	0.24233846	0.905817617	FALSE
High Control	Ruminococcaceae_UCG 014	5 HIAA	0.334211961	0.418452274	0.610830644	FALSE
High 0 Min	Ruminococcaceae_UCG 014	5 HIAA	-0.215979699	0.607455397	0.797273114	FALSE
High 30 Min	Ruminococcaceae_UCG 014	5 HIAA	0.088474791	0.834973436	0.834973436	FALSE
High 60 Min	Ruminococcaceae_UCG 014	5 HIAA	0.087874955	0.836080708	0.836080708	FALSE
Low 30 Min	Ruminococcaceae_UCG 014	HVA	-0.117604564	0.781516217	0.923610075	FALSE
Low 60 Min	Ruminococcaceae_UCG 014	HVA	0.139754249	0.741352761	0.905817617	FALSE
High Control	Ruminococcaceae_UCG 014	HVA	-0.283473355	0.496274922	0.610830644	FALSE
Low Control	Ruminococcaceae_UCG 014	5HT	0.21821789	0.603645057	0.845043316	FALSE
Low 0 Min	Ruminococcaceae_UCG 014	5HT	-0.357142857	0.389384921	0.643037261	FALSE
Low 30 Min	Ruminococcaceae_UCG 014	5HT	-0.55090808	0.157018422	0.923610075	FALSE
Low 60 Min	Ruminococcaceae_UCG 014	5HT	-0.487950036	0.219943819	0.905817617	FALSE
High Control	Ruminococcaceae_UCG 014	5HT	0.054554473	0.897913138	0.897913138	FALSE
High 0 Min	Ruminococcaceae_UCG 014	5HT	0.327326835	0.428691507	0.797273114	FALSE
High 30 Min	Ruminococcaceae_UCG 014	5HT	0.268174958	0.520760005	0.740125704	FALSE
High 60 Min	Ruminococcaceae_UCG 014	5HT	0.621499205	0.099992966	0.51858334	FALSE
Low Control	Ruminococcaceae_UCG 014	UNKN #1	-0.322748612	0.435557644	0.845043316	FALSE
Low 0 Min	Ruminococcaceae_UCG 014	UNKN #1	-0.169030851	0.689052226	0.751693338	FALSE
Low 30 Min	Ruminococcaceae_UCG 014	UNKN #1	-0.463271396	0.247648303	0.923610075	FALSE
Low 60 Min	Ruminococcaceae_UCG 014	UNKN #1	0.173205081	0.681677207	0.905817617	FALSE
High Control	Ruminococcaceae_UCG 014	UNKN #1	0.358568583	0.383088242	0.610830644	FALSE
High 0 Min	Ruminococcaceae_UCG 014	UNKN #1	-0.214444386	0.610073621	0.797273114	FALSE
High 30 Min	Ruminococcaceae_UCG 014	UNKN #1	0.552569164	0.155511494	0.570208811	FALSE
High 60 Min	Ruminococcaceae_UCG 014	UNKN #1	-0.173678129	0.680842802	0.836080708	FALSE
Low Control	Ruminococcaceae_UCG 014	UNKN #2	0.014063599	0.973634229	0.973634229	FALSE
Low 0 Min	Ruminococcaceae_UCG 014	UNKN #2	-0.185312329	0.660412117	0.751693338	FALSE
Low 30 Min	Ruminococcaceae_UCG 014	UNKN #2	-0.224821361	0.592448956	0.923610075	FALSE
Low 60 Min	Ruminococcaceae_UCG 014	UNKN #2	0.050315461	0.905817617	0.905817617	FALSE
High Control	Ruminococcaceae_UCG 014	UNKN #2	-0.702246883	0.052134725	0.191160659	FALSE
High 0 Min	Ruminococcaceae_UCG 014	UNKN #2	-0.267522622	0.521813928	0.797273114	FALSE
High 30 Min	Ruminococcaceae_UCG 014	UNKN #2	0.81136738	0.014495567	0.088233534	FALSE
High 60 Min	Ruminococcaceae_UCG 014	UNKN #2	-0.35149982	0.39321139	0.617903613	FALSE
Low Control	Ruminococcaceae_UCG 014	Histidine	-0.190940654	0.650592821	0.845043316	FALSE
Low 0 Min	Ruminococcaceae_UCG 014	Histidine	0.595238095	0.132291667	0.264583333	FALSE
Low 30 Min	Ruminococcaceae_UCG 014	Histidine	0.011976263	0.977546655	0.977546655	FALSE
Low 60 Min	Ruminococcaceae_UCG 014	Histidine	-0.707527553	0.049628261	0.595539129	FALSE
High Control	Ruminococcaceae_UCG 014	Histidine	0.845594325	0.008170172	0.089871889	FALSE
High 0 Min	Ruminococcaceae_UCG 014	Histidine	0.093521953	0.825666126	0.825666126	FALSE
High 30 Min	Ruminococcaceae_UCG 014	Histidine	0.804524875	0.016042461	0.088233534	FALSE
High 60 Min	Ruminococcaceae_UCG 014	Histidine	-0.101469258	0.811047018	0.836080708	FALSE
Low Control	Ruminococcaceae_UCG 014	Histamine	-0.697485832	0.05445835	0.599041846	FALSE
Low 0 Min	Ruminococcaceae_UCG 014	Histamine	-0.878310066	0.004103934	0.024623602	TRUE
Low 30 Min	Ruminococcaceae_UCG 014	Histamine	0.138554217	0.743516524	0.923610075	FALSE
Low 60 Min	Ruminococcaceae_UCG 014	Histamine	0.253546276	0.544582054	0.905817617	FALSE
High Control	Ruminococcaceae_UCG 014	Histamine	0.763762616	0.027396044	0.150678242	FALSE
High 0 Min	Ruminococcaceae_UCG 014	Histamine	-0.187043906	0.657386587	0.797273114	FALSE
High 30 Min	Ruminococcaceae_UCG 014	Histamine	0.217094014	0.605557394	0.740125704	FALSE
High 60 Min	Ruminococcaceae_UCG 014	Histamine	0.472972973	0.236556863	0.51858334	FALSE
Low Control	Faecalibacterium	L DOPA	-0.228932279	0.585514087	0.844203668	FALSE
Low 0 Min	Faecalibacterium	L DOPA	-0.121987509	0.773532403	0.902698883	FALSE
Low 30 Min	Faecalibacterium	L DOPA	0.011976263	0.977546655	0.977546655	FALSE
Low 60 Min	Faecalibacterium	L DOPA	0.317167524	0.443989242	0.771870646	FALSE
High Control	Faecalibacterium	L DOPA	-0.361635397	0.378732595	0.903006901	FALSE
High 0 Min	Faecalibacterium	L DOPA	-0.089318852	0.833415736	0.898158136	FALSE
High 30 Min	Faecalibacterium	L DOPA	0.049088069	0.908107619	0.908107619	FALSE
High 60 Min	Faecalibacterium	L DOPA	-0.12759836	0.763337231	0.836080708	FALSE
Low Control	Faecalibacterium	Norepinephrine	-0.747042174	0.033176804	0.364944843	FALSE
Low 0 Min	Faecalibacterium	Norepinephrine	-0.219577516	0.60133421	0.902698883	FALSE
Low 30 Min	Faecalibacterium	Norepinephrine	0.514979293	0.191549313	0.599619735	FALSE
Low 60 Min	Faecalibacterium	Norepinephrine	0.512347538	0.194223421	0.771870646	FALSE
High Control	Faecalibacterium	Norepinephrine	0.311739843	0.452253005	0.903006901	FALSE
High 0 Min	Faecalibacterium	Norepinephrine	-0.101469258	0.811047018	0.898158136	FALSE
High 30 Min	Faecalibacterium	Norepinephrine	0.097590007	0.818177203	0.908107619	FALSE
High 60 Min	Faecalibacterium	Norepinephrine	0.608815547	0.109181492	0.300249104	FALSE
Low Control	Faecalibacterium	Epinephrine	-0.218235871	0.603614478	0.844203668	FALSE
Low 0 Min	Faecalibacterium	Epinephrine	0.139754249	0.741352761	0.902698883	FALSE
Low 30 Min	Faecalibacterium	Epinephrine	0.58081787	0.131102285	0.5681099	FALSE
High 30 Min	Faecalibacterium	Epinephrine	0.084515425	0.842286562	0.908107619	FALSE
Low Control	Faecalibacterium	Dopac	-0.083478387	0.844203668	0.844203668	FALSE
Low 0 Min	Faecalibacterium	Dopac	0.782623792	0.021674403	0.260092836	FALSE
Low 30 Min	Faecalibacterium	Dopac	-0.478258561	0.230622975	0.599619735	FALSE
Low 60 Min	Faecalibacterium	Dopac	-0.25819889	0.536963324	0.771870646	FALSE
High 0 Min	Faecalibacterium	Dopac	-0.35149982	0.39321139	0.898158136	FALSE
High 30 Min	Faecalibacterium	Dopac	0.083852549	0.843511901	0.908107619	FALSE
High 60 Min	Faecalibacterium	Dopac	-0.124551042	0.768870752	0.836080708	FALSE
Low 0 Min	Faecalibacterium	Dopamine	0.422577127	0.296939999	0.902698883	FALSE
Low 30 Min	Faecalibacterium	Dopamine	-0.082973981	0.845136372	0.966165699	FALSE
Low 60 Min	Faecalibacterium	Dopamine	-0.422577127	0.296939999	0.771870646	FALSE
High Control	Faecalibacterium	Dopamine	-0.326530612	0.429882347	0.903006901	FALSE
High 0 Min	Faecalibacterium	Dopamine	0.263624865	0.528127663	0.898158136	FALSE
High 60 Min	Faecalibacterium	Dopamine	0.087874955	0.836080708	0.836080708	FALSE
Low Control	Faecalibacterium	Salsolinol	-0.083478387	0.844203668	0.844203668	FALSE
Low 0 Min	Faecalibacterium	Salsolinol	-0.051987524	0.902698883	0.902698883	FALSE
Low 30 Min	Faecalibacterium	Salsolinol	-0.588022821	0.125245194	0.5681099	FALSE
Low 60 Min	Faecalibacterium	Salsolinol	-0.303466368	0.464968902	0.771870646	FALSE
High Control	Faecalibacterium	Salsolinol	-0.428571429	0.289403225	0.903006901	FALSE
High 0 Min	Faecalibacterium	Salsolinol	-0.290619097	0.484993695	0.898158136	FALSE
High 30 Min	Faecalibacterium	Salsolinol	0.103975049	0.806447294	0.908107619	FALSE
High 60 Min	Faecalibacterium	Salsolinol	0.510393442	0.196221665	0.431687663	FALSE
Low Control	Faecalibacterium	5 HIAA	0.382745219	0.349359807	0.768591576	FALSE
Low 0 Min	Faecalibacterium	5 HIAA	0.35	0.39537418	0.902698883	FALSE
Low 30 Min	Faecalibacterium	5 HIAA	0.159536225	0.705906429	0.917678358	FALSE
Low 60 Min	Faecalibacterium	5 HIAA	-0.051987524	0.902698883	0.902698883	FALSE
High Control	Faecalibacterium	5 HIAA	0.141157847	0.738823828	0.903006901	FALSE
High 0 Min	Faecalibacterium	5 HIAA	0.615124685	0.104553245	0.898158136	FALSE
High 30 Min	Faecalibacterium	5 HIAA	0.084515425	0.842286562	0.908107619	FALSE
High 60 Min	Faecalibacterium	5 HIAA	-0.35149982	0.39321139	0.720887549	FALSE
Low 30 Min	Faecalibacterium	HVA	-0.399855519	0.326351175	0.604359515	FALSE
Low 60 Min	Faecalibacterium	HVA	-0.503115295	0.203759244	0.771870646	FALSE
High Control	Faecalibacterium	HVA	-0.215979699	0.607455397	0.903006901	FALSE
Low Control	Faecalibacterium	5HT	0.590404299	0.123342169	0.509210478	FALSE
Low 0 Min	Faecalibacterium	5HT	0.243975018	0.560375585	0.902698883	FALSE
Low 30 Min	Faecalibacterium	5HT	0.167667677	0.691465352	0.917678358	FALSE
Low 60 Min	Faecalibacterium	5HT	0.219577516	0.60133421	0.771870646	FALSE
High Control	Faecalibacterium	5HT	-0.545544726	0.161938228	0.903006901	FALSE
High 0 Min	Faecalibacterium	5HT	-0.190254859	0.65178696	0.898158136	FALSE
High 30 Min	Faecalibacterium	5HT	0.414757531	0.306912248	0.893697937	FALSE
High 60 Min	Faecalibacterium	5HT	0.101469258	0.811047018	0.836080708	FALSE
Low Control	Faecalibacterium	UNKN #1	-0.171079785	0.685429463	0.844203668	FALSE
Low 0 Min	Faecalibacterium	UNKN #1	-0.057735027	0.891987147	0.902698883	FALSE
Low 30 Min	Faecalibacterium	UNKN #1	-0.366468418	0.371913547	0.604359515	FALSE
Low 60 Min	Faecalibacterium	UNKN #1	0.288675135	0.488052691	0.771870646	FALSE
High Control	Faecalibacterium	UNKN #1	-0.145134903	0.731669337	0.903006901	FALSE
High 0 Min	Faecalibacterium	UNKN #1	0.221481498	0.598103041	0.898158136	FALSE
High 30 Min	Faecalibacterium	UNKN #1	0.213808994	0.611158237	0.908107619	FALSE
High 60 Min	Faecalibacterium	UNKN #1	-0.618294141	0.102271294	0.300249104	FALSE
Low Control	Faecalibacterium	UNKN #2	-0.5715278	0.138875585	0.509210478	FALSE
Low 0 Min	Faecalibacterium	UNKN #2	-0.30382181	0.464419677	0.902698883	FALSE
Low 30 Min	Faecalibacterium	UNKN #2	0.057811207	0.891845261	0.966165699	FALSE
Low 60 Min	Faecalibacterium	UNKN #2	0.389944819	0.33958973	0.771870646	FALSE
High Control	Faecalibacterium	UNKN #2	-0.158841557	0.707143755	0.903006901	FALSE
High 0 Min	Faecalibacterium	UNKN #2	-0.054423028	0.898158136	0.898158136	FALSE
High 30 Min	Faecalibacterium	UNKN #2	0.400891863	0.324981068	0.893697937	FALSE
High 60 Min	Faecalibacterium	UNKN #2	0.263624865	0.528127663	0.829914899	FALSE
Low Control	Faecalibacterium	Histidine	-0.506060827	0.200690696	0.551899414	FALSE
Low 0 Min	Faecalibacterium	Histidine	-0.073192505	0.863253393	0.902698883	FALSE
Low 30 Min	Faecalibacterium	Histidine	0.371264141	0.365202058	0.604359515	FALSE
Low 60 Min	Faecalibacterium	Histidine	-0.195180015	0.643225539	0.771870646	FALSE
High Control	Faecalibacterium	Histidine	-0.062347969	0.88340016	0.970779123	FALSE
High 0 Min	Faecalibacterium	Histidine	0.126836572	0.764719724	0.898158136	FALSE
High 30 Min	Faecalibacterium	Histidine	0.683130051	0.06183473	0.340091014	FALSE
High 60 Min	Faecalibacterium	Histidine	0.811754063	0.014411077	0.158521848	FALSE
Low Control	Faecalibacterium	Histamine	-0.160467552	0.704248457	0.844203668	FALSE
Low 0 Min	Faecalibacterium	Histamine	-0.35	0.39537418	0.902698883	FALSE
Low 30 Min	Faecalibacterium	Histamine	0.668674699	0.069831196	0.5681099	FALSE
Low 60 Min	Faecalibacterium	Histamine	0.084515425	0.842286562	0.902698883	FALSE
High Control	Faecalibacterium	Histamine	0.015586992	0.970779123	0.970779123	FALSE
High 0 Min	Faecalibacterium	Histamine	-0.164887544	0.696393832	0.898158136	FALSE
High 30 Min	Faecalibacterium	Histamine	0.780720058	0.022214515	0.244359661	FALSE
High 60 Min	Faecalibacterium	Histamine	0.756756757	0.029735489	0.163545192	FALSE
Low Control	Sellimonas	L DOPA	-0.634182862	0.091264608	0.334636898	FALSE
Low 0 Min	Sellimonas	L DOPA	-0.610789394	0.107721237	0.258530968	FALSE
Low 30 Min	Sellimonas	L DOPA	0.023809524	0.976785714	0.976785714	FALSE
Low 60 Min	Sellimonas	L DOPA	-0.738095238	0.045833333	0.320174818	FALSE
High Control	Sellimonas	L DOPA	0.425243256	0.29357622	0.568257682	FALSE
High 0 Min	Sellimonas	L DOPA	0.145204467	0.731544342	0.897109356	FALSE
High 30 Min	Sellimonas	L DOPA	-0.344515573	0.403326897	0.610643909	FALSE
High 60 Min	Sellimonas	L DOPA	0.429520607	0.288218428	0.562672456	FALSE
Low Control	Sellimonas	Norepinephrine	0.240989487	0.565334518	0.690964411	FALSE
Low 0 Min	Sellimonas	Norepinephrine	-0.77845707	0.022867334	0.091469336	FALSE
Low 30 Min	Sellimonas	Norepinephrine	0.785714286	0.027926587	0.121015212	FALSE
Low 60 Min	Sellimonas	Norepinephrine	-0.333333333	0.427876984	0.733503401	FALSE
High Control	Sellimonas	Norepinephrine	-0.412393049	0.309958736	0.568257682	FALSE
High 0 Min	Sellimonas	Norepinephrine	-0.05498574	0.897109356	0.897109356	FALSE
High 30 Min	Sellimonas	Norepinephrine	0.088785601	0.834399788	0.917839767	FALSE
High 60 Min	Sellimonas	Norepinephrine	-0.780720058	0.022214515	0.244359661	FALSE
Low Control	Sellimonas	Epinephrine	-0.067567568	0.873695872	0.873695872	FALSE
Low 0 Min	Sellimonas	Epinephrine	0.686026625	0.060301341	0.180904024	FALSE
Low 30 Min	Sellimonas	Epinephrine	0.412393049	0.309958736	0.447718174	FALSE
High 30 Min	Sellimonas	Epinephrine	-0.35149982	0.39321139	0.610643909	FALSE
Low Control	Sellimonas	Dopac	-0.35149982	0.39321139	0.581756152	FALSE
Low 0 Min	Sellimonas	Dopac	0.27441065	0.510725853	0.612871024	FALSE
Low 30 Min	Sellimonas	Dopac	-0.763762616	0.027396044	0.121015212	FALSE
Low 60 Min	Sellimonas	Dopac	0.503952631	0.202884449	0.518809524	FALSE
High 0 Min	Sellimonas	Dopac	-0.285714286	0.492726245	0.897109356	FALSE
High 30 Min	Sellimonas	Dopac	-0.392335781	0.33637348	0.610643909	FALSE
High 60 Min	Sellimonas	Dopac	-0.351382111	0.393380943	0.612089829	FALSE
Low 0 Min	Sellimonas	Dopamine	0.414869907	0.306767817	0.525887687	FALSE
Low 30 Min	Sellimonas	Dopamine	-0.412393049	0.309958736	0.447718174	FALSE
Low 60 Min	Sellimonas	Dopamine	0.412393049	0.309958736	0.619917471	FALSE
High Control	Sellimonas	Dopamine	-0.215979699	0.607455397	0.83525117	FALSE
High 0 Min	Sellimonas	Dopamine	0.380952381	0.351812553	0.897109356	FALSE
High 60 Min	Sellimonas	Dopamine	0.591607978	0.12238654	0.562672456	FALSE
Low Control	Sellimonas	Salsolinol	-0.35149982	0.39321139	0.581756152	FALSE
Low 0 Min	Sellimonas	Salsolinol	-0.363655327	0.37587589	0.563813835	FALSE
Low 30 Min	Sellimonas	Salsolinol	-0.654653671	0.078140749	0.203165948	FALSE
Low 60 Min	Sellimonas	Salsolinol	-0.187043906	0.657386587	0.788863905	FALSE
High Control	Sellimonas	Salsolinol	0.283473355	0.496274922	0.779860592	FALSE
High 0 Min	Sellimonas	Salsolinol	-0.125988158	0.766260066	0.897109356	FALSE
High 30 Min	Sellimonas	Salsolinol	-0.628378378	0.095202062	0.610643909	FALSE
High 60 Min	Sellimonas	Salsolinol	-0.036816052	0.931032254	0.931032254	FALSE
Low Control	Sellimonas	5 HIAA	0.649844056	0.081117901	0.334636898	FALSE
Low 0 Min	Sellimonas	5 HIAA	0.78540911	0.020899016	0.091469336	FALSE
Low 30 Min	Sellimonas	5 HIAA	-0.341565026	0.407633739	0.481748964	FALSE
Low 60 Min	Sellimonas	5 HIAA	0.494662632	0.212700517	0.518809524	FALSE
High Control	Sellimonas	5 HIAA	0.087874955	0.836080708	0.919688779	FALSE
High 0 Min	Sellimonas	5 HIAA	0.666666667	0.070987654	0.780864198	FALSE
High 30 Min	Sellimonas	5 HIAA	-0.35149982	0.39321139	0.610643909	FALSE
High 60 Min	Sellimonas	5 HIAA	-0.084515425	0.842286562	0.926515218	FALSE
Low 30 Min	Sellimonas	HVA	-0.732588632	0.038730632	0.125874555	FALSE
Low 60 Min	Sellimonas	HVA	0.027277236	0.948880546	0.948880546	FALSE
High Control	Sellimonas	HVA	-0.142857143	0.73576486	0.899268162	FALSE
Low Control	Sellimonas	5HT	0.164887544	0.696393832	0.766033215	FALSE
Low 0 Min	Sellimonas	5HT	-0.562884343	0.146331533	0.292663065	FALSE
Low 30 Min	Sellimonas	5HT	0.571428571	0.151140873	0.280690193	FALSE
Low 60 Min	Sellimonas	5HT	-0.214285714	0.619097222	0.788863905	FALSE
High Control	Sellimonas	5HT	-0.412393049	0.309958736	0.568257682	FALSE
High 0 Min	Sellimonas	5HT	-0.371153744	0.365355936	0.897109356	FALSE
High 30 Min	Sellimonas	5HT	0.317091431	0.444104661	0.610643909	FALSE
High 60 Min	Sellimonas	5HT	0.512347538	0.194223421	0.562672456	FALSE
Low Control	Sellimonas	UNKN #1	-0.48024018	0.228418203	0.581756152	FALSE
Low 0 Min	Sellimonas	UNKN #1	0	1	1	FALSE
Low 30 Min	Sellimonas	UNKN #1	0.10997148	0.7954599	0.861748225	FALSE
Low 60 Min	Sellimonas	UNKN #1	0.056343617	0.894579091	0.948880546	FALSE
High Control	Sellimonas	UNKN #1	-0.451753951	0.26114898	0.568257682	FALSE
High 0 Min	Sellimonas	UNKN #1	0.23276575	0.579072021	0.897109356	FALSE
High 30 Min	Sellimonas	UNKN #1	-0.236202256	0.57331766	0.700721584	FALSE
High 60 Min	Sellimonas	UNKN #1	-0.280624304	0.500800769	0.612089829	FALSE
Low Control	Sellimonas	UNKN #2	-0.752035668	0.03137901	0.334636898	FALSE
Low 0 Min	Sellimonas	UNKN #2	-0.292066344	0.482721218	0.612871024	FALSE
Low 30 Min	Sellimonas	UNKN #2	0.357566611	0.384516077	0.481748964	FALSE
Low 60 Min	Sellimonas	UNKN #2	-0.699715778	0.05336247	0.320174818	FALSE
High Control	Sellimonas	UNKN #2	0	1	1	FALSE
High 0 Min	Sellimonas	UNKN #2	0.058983194	0.889662748	0.897109356	FALSE
High 30 Min	Sellimonas	UNKN #2	-0.01389425	0.973951633	0.973951633	FALSE
High 60 Min	Sellimonas	UNKN #2	-0.422577127	0.296939999	0.562672456	FALSE
Low Control	Sellimonas	Histidine	-0.431244346	0.286072854	0.581756152	FALSE
Low 0 Min	Sellimonas	Histidine	0.167667677	0.691465352	0.754325838	FALSE
Low 30 Min	Sellimonas	Histidine	0.80952381	0.021775794	0.121015212	FALSE
Low 60 Min	Sellimonas	Histidine	-0.5	0.216170635	0.518809524	FALSE
High Control	Sellimonas	Histidine	-0.577350269	0.133974596	0.568257682	FALSE
High 0 Min	Sellimonas	Histidine	0.178703655	0.671995929	0.897109356	FALSE
High 30 Min	Sellimonas	Histidine	0.342458745	0.406327112	0.610643909	FALSE
High 60 Min	Sellimonas	Histidine	-0.414757531	0.306912248	0.562672456	FALSE
Low Control	Sellimonas	Histamine	0.331081081	0.423095383	0.581756152	FALSE
Low 0 Min	Sellimonas	Histamine	-0.822225162	0.012239767	0.091469336	FALSE
Low 30 Min	Sellimonas	Histamine	0.610789394	0.107721237	0.233396013	FALSE
Low 60 Min	Sellimonas	Histamine	0.24743583	0.554646423	0.788863905	FALSE
High Control	Sellimonas	Histamine	-0.577350269	0.133974596	0.568257682	FALSE
High 0 Min	Sellimonas	Histamine	0.05498574	0.897109356	0.897109356	FALSE
High 30 Min	Sellimonas	Histamine	0.393193374	0.335223335	0.610643909	FALSE
High 60 Min	Sellimonas	Histamine	0.285931385	0.492382977	0.612089829	FALSE
Low Control	Blautia	L DOPA	0.542208029	0.165040701	0.410032074	FALSE
Low 0 Min	Blautia	L DOPA	-0.80952381	0.021775794	0.133287088	FALSE
Low 30 Min	Blautia	L DOPA	0.446958264	0.266876189	0.637679507	FALSE
Low 60 Min	Blautia	L DOPA	0.791039852	0.019384841	0.11530969	FALSE
High Control	Blautia	L DOPA	0.255145953	0.541958182	0.809341346	FALSE
High 0 Min	Blautia	L DOPA	0.27441065	0.510725853	0.624552215	FALSE
High 30 Min	Blautia	L DOPA	0.58081787	0.131102285	0.720887549	FALSE
High 60 Min	Blautia	L DOPA	0.355888503	0.38691268	0.705906429	FALSE
Low Control	Blautia	Norepinephrine	0.13253974	0.75438302	0.922023691	FALSE
Low 0 Min	Blautia	Norepinephrine	-0.261904762	0.53640873	0.635064935	FALSE
Low 30 Min	Blautia	Norepinephrine	0.587430861	0.125720765	0.637679507	FALSE
Low 60 Min	Blautia	Norepinephrine	0.872871561	0.004659215	0.055910579	FALSE
High Control	Blautia	Norepinephrine	0.412393049	0.309958736	0.681909218	FALSE
High 0 Min	Blautia	Norepinephrine	-0.681930907	0.062476239	0.351601963	FALSE
High 30 Min	Blautia	Norepinephrine	-0.24743583	0.554646423	0.762638832	FALSE
High 60 Min	Blautia	Norepinephrine	-0.414757531	0.306912248	0.705906429	FALSE
Low Control	Blautia	Epinephrine	-0.609776697	0.108469034	0.410032074	FALSE
Low 0 Min	Blautia	Epinephrine	-0.109108945	0.797038574	0.797038574	FALSE
Low 30 Min	Blautia	Epinephrine	0.619323537	0.101536339	0.637679507	FALSE
High 30 Min	Blautia	Epinephrine	-0.142857143	0.73576486	0.809341346	FALSE
Low Control	Blautia	Dopac	-0.500870323	0.206114397	0.410032074	FALSE
Low 0 Min	Blautia	Dopac	0.654653671	0.078140749	0.234422248	FALSE
Low 30 Min	Blautia	Dopac	-0.183921803	0.662844654	0.87543949	FALSE
Low 60 Min	Blautia	Dopac	-0.433012702	0.283879872	0.434104837	FALSE
High 0 Min	Blautia	Dopac	-0.283473355	0.496274922	0.624552215	FALSE
High 30 Min	Blautia	Dopac	-0.283473355	0.496274922	0.762638832	FALSE
High 60 Min	Blautia	Dopac	-0.191662969	0.649335794	0.705906429	FALSE
Low 0 Min	Blautia	Dopamine	0.24743583	0.554646423	0.635064935	FALSE
Low 30 Min	Blautia	Dopamine	0.176949582	0.675080099	0.87543949	FALSE
Low 60 Min	Blautia	Dopamine	-0.283473355	0.496274922	0.541390824	FALSE
High Control	Blautia	Dopamine	-0.215979699	0.607455397	0.809341346	FALSE
High 0 Min	Blautia	Dopamine	-0.283473355	0.496274922	0.624552215	FALSE
High 60 Min	Blautia	Dopamine	0.422577127	0.296939999	0.705906429	FALSE
Low Control	Blautia	Salsolinol	-0.500870323	0.206114397	0.410032074	FALSE
Low 0 Min	Blautia	Salsolinol	-0.329775088	0.425038591	0.635064935	FALSE
Low 30 Min	Blautia	Salsolinol	-0.535045244	0.171808598	0.637679507	FALSE
Low 60 Min	Blautia	Salsolinol	-0.428571429	0.289403225	0.434104837	FALSE
High Control	Blautia	Salsolinol	0.661437828	0.074051635	0.681909218	FALSE
High 0 Min	Blautia	Salsolinol	-0.5625	0.146668077	0.40333721	FALSE
High 30 Min	Blautia	Salsolinol	-0.35149982	0.39321139	0.720887549	FALSE
High 60 Min	Blautia	Salsolinol	-0.159536225	0.705906429	0.705906429	FALSE
Low Control	Blautia	5 HIAA	-0.530904658	0.175787958	0.410032074	FALSE
Low 0 Min	Blautia	5 HIAA	0.561142542	0.147860122	0.354864293	FALSE
Low 30 Min	Blautia	5 HIAA	-0.013085598	0.975467304	0.975467304	FALSE
Low 60 Min	Blautia	5 HIAA	-0.697485832	0.05445835	0.163375049	FALSE
High Control	Blautia	5 HIAA	-0.35149982	0.39321139	0.720887549	FALSE
High 0 Min	Blautia	5 HIAA	0.661437828	0.074051635	0.351601963	FALSE
High 30 Min	Blautia	5 HIAA	-0.142857143	0.73576486	0.809341346	FALSE
High 60 Min	Blautia	5 HIAA	-0.422577127	0.296939999	0.705906429	FALSE
Low 30 Min	Blautia	HVA	-0.083600819	0.8439773	0.914308742	FALSE
Low 60 Min	Blautia	HVA	-0.5625	0.146668077	0.352003384	FALSE
High Control	Blautia	HVA	-0.142857143	0.73576486	0.809341346	FALSE
Low Control	Blautia	5HT	0.012049067	0.977410185	0.977410185	FALSE
Low 0 Min	Blautia	5HT	-0.404761905	0.326835317	0.635064935	FALSE
Low 30 Min	Blautia	5HT	0.140472597	0.740058222	0.87543949	FALSE
Low 60 Min	Blautia	5HT	0.518267489	0.188235824	0.376471649	FALSE
High Control	Blautia	5HT	0.08247861	0.846052524	0.846052524	FALSE
High 0 Min	Blautia	5HT	0.627376434	0.095891444	0.351601963	FALSE
High 30 Min	Blautia	5HT	0.412393049	0.309958736	0.720887549	FALSE
High 60 Min	Blautia	5HT	0.219577516	0.60133421	0.705906429	FALSE
Low Control	Blautia	UNKN #1	0.285132974	0.493645847	0.74996511	FALSE
Low 0 Min	Blautia	UNKN #1	-0.732467021	0.038779598	0.155118391	FALSE
Low 30 Min	Blautia	UNKN #1	-0.140085086	0.740756492	0.87543949	FALSE
Low 60 Min	Blautia	UNKN #1	0.322748612	0.435557644	0.541390824	FALSE
High Control	Blautia	UNKN #1	0.180701581	0.668487861	0.809341346	FALSE
High 0 Min	Blautia	UNKN #1	0.274241378	0.510997267	0.624552215	FALSE
High 30 Min	Blautia	UNKN #1	-0.451753951	0.26114898	0.720887549	FALSE
High 60 Min	Blautia	UNKN #1	-0.307350428	0.458981505	0.705906429	FALSE
Low Control	Blautia	UNKN #2	0.484556178	0.223653859	0.410032074	FALSE
Low 0 Min	Blautia	UNKN #2	0.259437261	0.534942039	0.635064935	FALSE
Low 30 Min	Blautia	UNKN #2	0.424657534	0.294313619	0.637679507	FALSE
Low 60 Min	Blautia	UNKN #2	0.759434333	0.028827422	0.11530969	FALSE
High Control	Blautia	UNKN #2	-0.530848746	0.175842029	0.681909218	FALSE
High 0 Min	Blautia	UNKN #2	0	1	1	FALSE
High 30 Min	Blautia	UNKN #2	-0.361403161	0.379061654	0.720887549	FALSE
High 60 Min	Blautia	UNKN #2	0.253546276	0.544582054	0.705906429	FALSE
Low Control	Blautia	Histidine	0.253030414	0.545429171	0.74996511	FALSE
Low 0 Min	Blautia	Histidine	0.238095238	0.582142857	0.635064935	FALSE
Low 30 Min	Blautia	Histidine	0.498039208	0.209104677	0.637679507	FALSE
Low 60 Min	Blautia	Histidine	0.21821789	0.603645057	0.603645057	FALSE
High Control	Blautia	Histidine	0.412393049	0.309958736	0.681909218	FALSE
High 0 Min	Blautia	Histidine	-0.463713017	0.247137817	0.543703198	FALSE
High 30 Min	Blautia	Histidine	-0.08247861	0.846052524	0.846052524	FALSE
High 60 Min	Blautia	Histidine	-0.463552535	0.247323263	0.705906429	FALSE
Low Control	Blautia	Histamine	-0.044930915	0.915867849	0.977410185	FALSE
Low 0 Min	Blautia	Histamine	-0.780720058	0.022214515	0.133287088	FALSE
Low 30 Min	Blautia	Histamine	0.205550959	0.625310317	0.87543949	FALSE
Low 60 Min	Blautia	Histamine	-0.283473355	0.496274922	0.541390824	FALSE
High Control	Blautia	Histamine	0.412393049	0.309958736	0.681909218	FALSE
High 0 Min	Blautia	Histamine	-0.054554473	0.897913138	0.987704452	FALSE
High 30 Min	Blautia	Histamine	0.577350269	0.133974596	0.720887549	FALSE
High 60 Min	Blautia	Histamine	0.272934504	0.513094559	0.705906429	FALSE
Low Control	Ruminococcaceae_unclassified	L DOPA	-0.732588632	0.038730632	0.142012318	FALSE
Low 0 Min	Ruminococcaceae_unclassified	L DOPA	0.380952381	0.359871032	0.894579091	FALSE
Low 30 Min	Ruminococcaceae_unclassified	L DOPA	0.36782606	0.370007988	0.624422343	FALSE
Low 60 Min	Ruminococcaceae_unclassified	L DOPA	-0.012683657	0.976220693	0.976220693	FALSE
High Control	Ruminococcaceae_unclassified	L DOPA	0.255145953	0.541958182	0.809341346	FALSE
High 0 Min	Ruminococcaceae_unclassified	L DOPA	0.76834982	0.025927834	0.165108599	FALSE
High 30 Min	Ruminococcaceae_unclassified	L DOPA	0.203847911	0.628241532	0.836932826	FALSE
[truncated: 3,099 more rows]
