# Supplementary material for: Japanese quail (Coturnix japonica) as a novel model to study the relationship between the avian microbiome and microbial endocrinology-based host-microbe interactions
Source: Microbiome. 2021 Feb 2;9:38. doi: 10.1186/s40168-020-00962-2 (PMC7856774; doi:10.1186/s40168-020-00962-2)
Supplement: Supplementary file 23 — Additional file 22: Supplemental Table 13. Title of data (Spearman correlations between microbial relative abundances and plasma chemical levels). Description of data. (Spearman correlation coefficients between microbial relative abundances at the genus level and plasma chemical levels for each stress group. Correlation pvalues and adjusted pvalues are also presented). [file 40168_2020_962_MOESM23_ESM.csv]

Group	Genus	Chemical	Correlation	Pvalue	AdjPvalue	Significant
Low Control	Bacteroides	L DOPA	-0.08247861	0.846052524	1	FALSE
Low 0 Min	Bacteroides	L DOPA	-0.577350269	0.133974596	0.669872981	FALSE
High Control	Bacteroides	L DOPA	-0.166013069	0.694397428	0.727766104	FALSE
High 0 Min	Bacteroides	L DOPA	0.327326835	0.428691507	0.612416439	FALSE
Low Control	Bacteroides	Epinephrine	0.481978975	0.226492563	0.509608266	FALSE
Low 0 Min	Bacteroides	Epinephrine	-0.448558997	0.264957652	0.883192173	FALSE
Low 30 Min	Bacteroides	Epinephrine	-0.45509798	0.257192085	0.619917471	FALSE
Low 60 Min	Bacteroides	Epinephrine	-0.467074242	0.243269917	0.713227513	FALSE
High 0 Min	Bacteroides	Epinephrine	0.577350269	0.133974596	0.393253968	FALSE
High 30 Min	Bacteroides	Epinephrine	-0.05498574	0.897109356	0.976785714	FALSE
High 60 Min	Bacteroides	Epinephrine	-0.771140308	0.025059027	0.200472213	FALSE
Low 30 Min	Bacteroides	Dopac	0.412393049	0.309958736	0.619917471	FALSE
Low Control	Bacteroides	Dopamine	-0.666666667	0.083085317	0.249255952	FALSE
Low 0 Min	Bacteroides	Dopamine	0.359287879	0.382064677	0.955161693	FALSE
Low 30 Min	Bacteroides	Dopamine	0.119047619	0.793005952	0.881117725	FALSE
Low 60 Min	Bacteroides	Dopamine	-0.096392539	0.820380411	0.934871032	FALSE
High Control	Bacteroides	Dopamine	-0.27545404	0.509054073	0.727766104	FALSE
High 0 Min	Bacteroides	Dopamine	-0.626551501	0.096461186	0.393253968	FALSE
High 30 Min	Bacteroides	Dopamine	-0.04790505	0.910315357	0.976785714	FALSE
High 60 Min	Bacteroides	Dopamine	0.095238095	0.840128968	0.840128968	FALSE
Low Control	Bacteroides	5 HIAA	-0.658694444	0.075689688	0.249255952	FALSE
Low 0 Min	Bacteroides	5 HIAA	0.107786364	0.799460427	0.979993386	FALSE
Low 30 Min	Bacteroides	5 HIAA	0.445815491	0.26825005	0.619917471	FALSE
Low 60 Min	Bacteroides	5 HIAA	-0.208687162	0.619923639	0.826564853	FALSE
High Control	Bacteroides	5 HIAA	0.168686942	0.689660807	0.727766104	FALSE
High 0 Min	Bacteroides	5 HIAA	0.571428571	0.151140873	0.393253968	FALSE
High 30 Min	Bacteroides	5 HIAA	0.682646969	0.062092692	0.293639535	FALSE
High 60 Min	Bacteroides	5 HIAA	0.452380952	0.267460317	0.713227513	FALSE
Low Control	Bacteroides	HVA	-0.122757154	0.772132216	1	FALSE
Low 0 Min	Bacteroides	HVA	-0.233238593	0.578279092	0.970238095	FALSE
Low 30 Min	Bacteroides	HVA	0.257790023	0.53763129	0.7680447	FALSE
Low 60 Min	Bacteroides	HVA	-0.371264141	0.365202058	0.730404116	FALSE
High Control	Bacteroides	HVA	-0.147308585	0.727766104	0.727766104	FALSE
High 0 Min	Bacteroides	HVA	0.240981346	0.565348061	0.646825397	FALSE
High 30 Min	Bacteroides	HVA	0.096985729	0.819288878	0.976785714	FALSE
High 60 Min	Bacteroides	HVA	-0.282341454	0.498071105	0.840128968	FALSE
Low Control	Bacteroides	5HT	0	1	1	FALSE
Low 0 Min	Bacteroides	5HT	-0.238095238	0.582142857	0.970238095	FALSE
Low 30 Min	Bacteroides	5HT	-0.595238095	0.132291667	0.619917471	FALSE
Low 60 Min	Bacteroides	5HT	0.30952381	0.461805556	0.738888889	FALSE
High Control	Bacteroides	5HT	-0.571428571	0.151140873	0.589880952	FALSE
High 0 Min	Bacteroides	5HT	-0.238095238	0.582142857	0.646825397	FALSE
High 30 Min	Bacteroides	5HT	0.023809524	0.976785714	0.976785714	FALSE
High 60 Min	Bacteroides	5HT	-0.142857143	0.75203373	0.840128968	FALSE
Low Control	Bacteroides	Corticosterone	-0.666666667	0.083085317	0.249255952	FALSE
Low 0 Min	Bacteroides	Corticosterone	0.095238095	0.840128968	0.979993386	FALSE
Low 30 Min	Bacteroides	Corticosterone	0.023809524	0.976785714	0.976785714	FALSE
Low 60 Min	Bacteroides	Corticosterone	0.452380952	0.267460317	0.713227513	FALSE
High Control	Bacteroides	Corticosterone	-0.523809524	0.196626984	0.589880952	FALSE
High 0 Min	Bacteroides	Corticosterone	0.166666667	0.703323413	0.703323413	FALSE
High 30 Min	Bacteroides	Corticosterone	0.214285714	0.619097222	0.976785714	FALSE
High 60 Min	Bacteroides	Corticosterone	-0.523809524	0.196626984	0.713227513	FALSE
Low Control	Bacteroides	UNKN #1	-0.2749287	0.509895545	0.91781198	FALSE
Low 0 Min	Bacteroides	UNKN #1	0.654653671	0.078140749	0.669872981	FALSE
Low 30 Min	Bacteroides	UNKN #1	-0.755928946	0.030019745	0.300197453	FALSE
High Control	Bacteroides	UNKN #1	0.577350269	0.133974596	0.589880952	FALSE
High 0 Min	Bacteroides	UNKN #1	0.545544726	0.161938228	0.393253968	FALSE
High 30 Min	Bacteroides	UNKN #1	-0.43643578	0.279658291	0.838974873	FALSE
High 60 Min	Bacteroides	UNKN #1	-0.125988158	0.766260066	0.840128968	FALSE
Low 0 Min	Bacteroides	UNKN #2	0	1	1	FALSE
Low 30 Min	Bacteroides	UNKN #2	-0.169030851	0.689052226	0.861315283	FALSE
Low 60 Min	Bacteroides	UNKN #2	-0.599886611	0.115927102	0.713227513	FALSE
High Control	Bacteroides	UNKN #2	0.24743583	0.554646423	0.727766104	FALSE
High 0 Min	Bacteroides	UNKN #2	0.45420147	0.258249936	0.430416559	FALSE
High 30 Min	Bacteroides	UNKN #2	0.676822514	0.06525323	0.293639535	FALSE
Low Control	Bacteroides	Histidine	-0.047619048	0.934871032	1	FALSE
Low 0 Min	Bacteroides	Histidine	-0.071428571	0.881994048	0.979993386	FALSE
Low 30 Min	Bacteroides	Histidine	0.30952381	0.461805556	0.7680447	FALSE
Low 60 Min	Bacteroides	Histidine	-0.047619048	0.934871032	0.934871032	FALSE
High Control	Bacteroides	Histidine	-0.404761905	0.326835317	0.727766104	FALSE
High 0 Min	Bacteroides	Histidine	0.523809524	0.196626984	0.393253968	FALSE
High 30 Min	Bacteroides	Histidine	0.261904762	0.53640873	0.976785714	FALSE
High 60 Min	Bacteroides	Histidine	0.119047619	0.793005952	0.840128968	FALSE
Low Control	Megamonas	L DOPA	0.577350269	0.133974596	0.301442841	FALSE
Low 0 Min	Megamonas	L DOPA	-0.577350269	0.133974596	0.720568783	FALSE
High Control	Megamonas	L DOPA	-0.025540472	0.952132436	0.952132436	FALSE
High 0 Min	Megamonas	L DOPA	0.43643578	0.279658291	0.693308029	FALSE
Low Control	Megamonas	Epinephrine	0.608815547	0.109181492	0.301442841	FALSE
Low 0 Min	Megamonas	Epinephrine	0.145478593	0.731051841	0.882807579	FALSE
Low 30 Min	Megamonas	Epinephrine	-0.586836868	0.126198986	0.630994928	FALSE
Low 60 Min	Megamonas	Epinephrine	-0.27545404	0.509054073	0.623347624	FALSE
High 0 Min	Megamonas	Epinephrine	-0.24743583	0.554646423	0.693308029	FALSE
High 30 Min	Megamonas	Epinephrine	-0.577350269	0.133974596	0.833281407	FALSE
High 60 Min	Megamonas	Epinephrine	0.325324818	0.431688386	0.863376772	FALSE
Low 30 Min	Megamonas	Dopac	0.412393049	0.309958736	0.781470459	FALSE
Low Control	Megamonas	Dopamine	-0.428571429	0.299206349	0.538571429	FALSE
Low 0 Min	Megamonas	Dopamine	-0.011976263	0.977546655	0.977546655	FALSE
Low 30 Min	Megamonas	Dopamine	0.880952381	0.007242063	0.072420635	FALSE
Low 60 Min	Megamonas	Dopamine	0.253030414	0.545429171	0.623347624	FALSE
High Control	Megamonas	Dopamine	-0.50300303	0.203876682	0.748469388	FALSE
High 0 Min	Megamonas	Dopamine	0.156637875	0.711072595	0.790080661	FALSE
High 30 Min	Megamonas	Dopamine	-0.287430303	0.490015485	0.833281407	FALSE
High 60 Min	Megamonas	Dopamine	0.428571429	0.299206349	0.797883598	FALSE
Low Control	Megamonas	5 HIAA	0.239525252	0.567772152	0.851658228	FALSE
Low 0 Min	Megamonas	5 HIAA	0.347311616	0.399263874	0.798527748	FALSE
Low 30 Min	Megamonas	5 HIAA	0.18073601	0.668427454	0.781470459	FALSE
Low 60 Min	Megamonas	5 HIAA	-0.417374324	0.303557462	0.607273228	FALSE
High Control	Megamonas	5 HIAA	-0.096392539	0.820380411	0.922927963	FALSE
High 0 Min	Megamonas	5 HIAA	0.285714286	0.500793651	0.693308029	FALSE
High 30 Min	Megamonas	5 HIAA	0.179643939	0.670344277	0.833281407	FALSE
High 60 Min	Megamonas	5 HIAA	0.19047619	0.664583333	0.881994048	FALSE
Low Control	Megamonas	HVA	0.098205723	0.817044758	0.919175353	FALSE
Low 0 Min	Megamonas	HVA	0.110481439	0.794526821	0.882807579	FALSE
Low 30 Min	Megamonas	HVA	0.233238593	0.578279092	0.781470459	FALSE
Low 60 Min	Megamonas	HVA	-0.431145454	0.286195735	0.607273228	FALSE
High Control	Megamonas	HVA	-0.233238593	0.578279092	0.748469388	FALSE
High 0 Min	Megamonas	HVA	-0.373521087	0.362062598	0.693308029	FALSE
High 30 Min	Megamonas	HVA	-0.412189348	0.310221864	0.833281407	FALSE
High 60 Min	Megamonas	HVA	0.135032869	0.74987425	0.881994048	FALSE
Low Control	Megamonas	5HT	-0.642857143	0.096180556	0.301442841	FALSE
Low 0 Min	Megamonas	5HT	0.261904762	0.53640873	0.882807579	FALSE
Low 30 Min	Megamonas	5HT	-0.166666667	0.703323413	0.781470459	FALSE
Low 60 Min	Megamonas	5HT	0.095238095	0.840128968	0.840128968	FALSE
High Control	Megamonas	5HT	0.380952381	0.359871032	0.748469388	FALSE
High 0 Min	Megamonas	5HT	-0.523809524	0.196626984	0.65542328	FALSE
High 30 Min	Megamonas	5HT	0.119047619	0.793005952	0.833281407	FALSE
High 60 Min	Megamonas	5HT	0.761904762	0.036755952	0.14702381	FALSE
Low Control	Megamonas	Corticosterone	0.047619048	0.934871032	0.934871032	FALSE
Low 0 Min	Megamonas	Corticosterone	0.5	0.216170635	0.720568783	FALSE
Low 30 Min	Megamonas	Corticosterone	0.071428571	0.881994048	0.881994048	FALSE
Low 60 Min	Megamonas	Corticosterone	0.261904762	0.53640873	0.623347624	FALSE
High Control	Megamonas	Corticosterone	0.238095238	0.582142857	0.748469388	FALSE
High 0 Min	Megamonas	Corticosterone	-0.119047619	0.793005952	0.793005952	FALSE
High 30 Min	Megamonas	Corticosterone	-0.357142857	0.389384921	0.833281407	FALSE
High 60 Min	Megamonas	Corticosterone	0.119047619	0.793005952	0.881994048	FALSE
Low Control	Megamonas	UNKN #1	0.13746435	0.745482922	0.919175353	FALSE
Low 0 Min	Megamonas	UNKN #1	0.545544726	0.161938228	0.720568783	FALSE
Low 30 Min	Megamonas	UNKN #1	0.377964473	0.355917684	0.781470459	FALSE
High Control	Megamonas	UNKN #1	0.24743583	0.554646423	0.748469388	FALSE
High 0 Min	Megamonas	UNKN #1	-0.327326835	0.428691507	0.693308029	FALSE
High 30 Min	Megamonas	UNKN #1	-0.21821789	0.603645057	0.833281407	FALSE
High 60 Min	Megamonas	UNKN #1	-0.755928946	0.030019745	0.14702381	FALSE
Low 0 Min	Megamonas	UNKN #2	-0.377964473	0.355917684	0.798527748	FALSE
Low 30 Min	Megamonas	UNKN #2	-0.281718085	0.49906138	0.781470459	FALSE
Low 60 Min	Megamonas	UNKN #2	-0.417312425	0.303636614	0.607273228	FALSE
High Control	Megamonas	UNKN #2	0.577350269	0.133974596	0.748469388	FALSE
High 0 Min	Megamonas	UNKN #2	0.650612916	0.080637609	0.403188044	FALSE
High 30 Min	Megamonas	UNKN #2	0.089391653	0.833281407	0.833281407	FALSE
Low Control	Megamonas	Histidine	-0.619047619	0.114980159	0.301442841	FALSE
Low 0 Min	Megamonas	Histidine	-0.119047619	0.793005952	0.882807579	FALSE
Low 30 Min	Megamonas	Histidine	0.333333333	0.427876984	0.781470459	FALSE
Low 60 Min	Megamonas	Histidine	-0.452380952	0.267460317	0.607273228	FALSE
High Control	Megamonas	Histidine	-0.452380952	0.267460317	0.748469388	FALSE
High 0 Min	Megamonas	Histidine	0.69047619	0.069394841	0.403188044	FALSE
High 30 Min	Megamonas	Histidine	-0.30952381	0.461805556	0.833281407	FALSE
High 60 Min	Megamonas	Histidine	0.071428571	0.881994048	0.881994048	FALSE
Low Control	Lachnospiraceae_unclassified	L DOPA	-0.412393049	0.309958736	0.929876207	FALSE
Low 0 Min	Lachnospiraceae_unclassified	L DOPA	-0.08247861	0.846052524	0.94005836	FALSE
High Control	Lachnospiraceae_unclassified	L DOPA	0.140472597	0.740058222	0.934871032	FALSE
High 0 Min	Lachnospiraceae_unclassified	L DOPA	0.21821789	0.603645057	0.754556321	FALSE
Low Control	Lachnospiraceae_unclassified	Epinephrine	0.025367314	0.952456686	1	FALSE
Low 0 Min	Lachnospiraceae_unclassified	Epinephrine	0.206094674	0.624375396	0.94005836	FALSE
Low 30 Min	Lachnospiraceae_unclassified	Epinephrine	-0.682646969	0.062092692	0.620926924	FALSE
Low 60 Min	Lachnospiraceae_unclassified	Epinephrine	-0.22754899	0.587844565	0.953984563	FALSE
High 0 Min	Lachnospiraceae_unclassified	Epinephrine	0.577350269	0.133974596	0.446581987	FALSE
High 30 Min	Lachnospiraceae_unclassified	Epinephrine	0	1	1	FALSE
High 60 Min	Lachnospiraceae_unclassified	Epinephrine	-0.168686942	0.689660807	0.919547742	FALSE
Low 30 Min	Lachnospiraceae_unclassified	Dopac	0.08247861	0.846052524	0.934871032	FALSE
Low Control	Lachnospiraceae_unclassified	Dopamine	-0.333333333	0.427876984	0.962723214	FALSE
Low 0 Min	Lachnospiraceae_unclassified	Dopamine	-0.55090808	0.157018422	0.52339474	FALSE
Low 30 Min	Lachnospiraceae_unclassified	Dopamine	0.214285714	0.619097222	0.934871032	FALSE
Low 60 Min	Lachnospiraceae_unclassified	Dopamine	-0.060245337	0.887313022	0.953984563	FALSE
High Control	Lachnospiraceae_unclassified	Dopamine	-0.179643939	0.670344277	0.934871032	FALSE
High 0 Min	Lachnospiraceae_unclassified	Dopamine	-0.277128548	0.506375425	0.723393465	FALSE
High 30 Min	Lachnospiraceae_unclassified	Dopamine	-0.251501515	0.547942604	0.986296686	FALSE
High 60 Min	Lachnospiraceae_unclassified	Dopamine	0.952380952	0.001140873	0.009126984	TRUE
Low Control	Lachnospiraceae_unclassified	5 HIAA	-0.095810101	0.821452403	1	FALSE
Low 0 Min	Lachnospiraceae_unclassified	5 HIAA	0.610789394	0.107721237	0.52339474	FALSE
Low 30 Min	Lachnospiraceae_unclassified	5 HIAA	-0.144588808	0.732650741	0.934871032	FALSE
Low 60 Min	Lachnospiraceae_unclassified	5 HIAA	0.024551431	0.953984563	0.953984563	FALSE
High Control	Lachnospiraceae_unclassified	5 HIAA	-0.240981346	0.565348061	0.934871032	FALSE
High 0 Min	Lachnospiraceae_unclassified	5 HIAA	0.714285714	0.057589286	0.446581987	FALSE
High 30 Min	Lachnospiraceae_unclassified	5 HIAA	0.658694444	0.075689688	0.681207191	FALSE
High 60 Min	Lachnospiraceae_unclassified	5 HIAA	0.30952381	0.461805556	0.738888889	FALSE
Low Control	Lachnospiraceae_unclassified	HVA	0.466477185	0.243954717	0.929876207	FALSE
Low 0 Min	Lachnospiraceae_unclassified	HVA	-0.184135731	0.662470247	0.94005836	FALSE
Low 30 Min	Lachnospiraceae_unclassified	HVA	0.122757154	0.772132216	0.934871032	FALSE
Low 60 Min	Lachnospiraceae_unclassified	HVA	0.299406565	0.471260529	0.953984563	FALSE
High Control	Lachnospiraceae_unclassified	HVA	-0.171860016	0.684051292	0.934871032	FALSE
High 0 Min	Lachnospiraceae_unclassified	HVA	0.024098135	0.954833487	0.954833487	FALSE
High 30 Min	Lachnospiraceae_unclassified	HVA	0.339450051	0.410733043	0.986296686	FALSE
High 60 Min	Lachnospiraceae_unclassified	HVA	-0.441925755	0.272952552	0.545905104	FALSE
Low Control	Lachnospiraceae_unclassified	5HT	0.69047619	0.069394841	0.624553571	FALSE
Low 0 Min	Lachnospiraceae_unclassified	5HT	0.571428571	0.151140873	0.52339474	FALSE
Low 30 Min	Lachnospiraceae_unclassified	5HT	-0.047619048	0.934871032	0.934871032	FALSE
Low 60 Min	Lachnospiraceae_unclassified	5HT	-0.142857143	0.75203373	0.953984563	FALSE
High Control	Lachnospiraceae_unclassified	5HT	-0.047619048	0.934871032	0.934871032	FALSE
High 0 Min	Lachnospiraceae_unclassified	5HT	-0.047619048	0.934871032	0.954833487	FALSE
High 30 Min	Lachnospiraceae_unclassified	5HT	-0.19047619	0.664583333	0.996875	FALSE
High 60 Min	Lachnospiraceae_unclassified	5HT	0.80952381	0.021775794	0.087103175	FALSE
Low Control	Lachnospiraceae_unclassified	Corticosterone	-0.142857143	0.75203373	1	FALSE
Low 0 Min	Lachnospiraceae_unclassified	Corticosterone	0.380952381	0.359871032	0.899677579	FALSE
Low 30 Min	Lachnospiraceae_unclassified	Corticosterone	-0.571428571	0.151140873	0.665405576	FALSE
Low 60 Min	Lachnospiraceae_unclassified	Corticosterone	-0.19047619	0.664583333	0.953984563	FALSE
High Control	Lachnospiraceae_unclassified	Corticosterone	0.166666667	0.703323413	0.934871032	FALSE
High 0 Min	Lachnospiraceae_unclassified	Corticosterone	0.452380952	0.267460317	0.466097152	FALSE
High 30 Min	Lachnospiraceae_unclassified	Corticosterone	0.285714286	0.500793651	0.986296686	FALSE
High 60 Min	Lachnospiraceae_unclassified	Corticosterone	-0.452380952	0.267460317	0.545905104	FALSE
Low Control	Lachnospiraceae_unclassified	UNKN #1	-0.08247861	0.846052524	1	FALSE
Low 0 Min	Lachnospiraceae_unclassified	UNKN #1	0.109108945	0.797038574	0.94005836	FALSE
Low 30 Min	Lachnospiraceae_unclassified	UNKN #1	-0.251976315	0.547161612	0.934871032	FALSE
High Control	Lachnospiraceae_unclassified	UNKN #1	0.412393049	0.309958736	0.934871032	FALSE
High 0 Min	Lachnospiraceae_unclassified	UNKN #1	0.43643578	0.279658291	0.466097152	FALSE
High 30 Min	Lachnospiraceae_unclassified	UNKN #1	0	1	1	FALSE
High 60 Min	Lachnospiraceae_unclassified	UNKN #1	0	1	1	FALSE
Low 0 Min	Lachnospiraceae_unclassified	UNKN #2	0	1	1	FALSE
Low 30 Min	Lachnospiraceae_unclassified	UNKN #2	-0.507092553	0.199621673	0.665405576	FALSE
Low 60 Min	Lachnospiraceae_unclassified	UNKN #2	-0.07824608	0.853886323	0.953984563	FALSE
High Control	Lachnospiraceae_unclassified	UNKN #2	-0.24743583	0.554646423	0.934871032	FALSE
High 0 Min	Lachnospiraceae_unclassified	UNKN #2	0.441925755	0.272952552	0.466097152	FALSE
High 30 Min	Lachnospiraceae_unclassified	UNKN #2	0.510809444	0.195795358	0.881079112	FALSE
Low Control	Lachnospiraceae_unclassified	Histidine	0	1	1	FALSE
Low 0 Min	Lachnospiraceae_unclassified	Histidine	-0.238095238	0.582142857	0.94005836	FALSE
Low 30 Min	Lachnospiraceae_unclassified	Histidine	-0.142857143	0.75203373	0.934871032	FALSE
Low 60 Min	Lachnospiraceae_unclassified	Histidine	-0.452380952	0.267460317	0.953984563	FALSE
High Control	Lachnospiraceae_unclassified	Histidine	-0.095238095	0.840128968	0.934871032	FALSE
High 0 Min	Lachnospiraceae_unclassified	Histidine	0.595238095	0.132291667	0.446581987	FALSE
High 30 Min	Lachnospiraceae_unclassified	Histidine	0	1	1	FALSE
High 60 Min	Lachnospiraceae_unclassified	Histidine	0.071428571	0.881994048	1	FALSE
Low Control	Megasphaera	L DOPA	-0.412393049	0.309958736	0.928723265	FALSE
Low 0 Min	Megasphaera	L DOPA	-0.08247861	0.846052524	0.94005836	FALSE
High Control	Megasphaera	L DOPA	-0.29371543	0.480136929	0.684051292	FALSE
High 0 Min	Megasphaera	L DOPA	0.43643578	0.279658291	0.433653518	FALSE
Low Control	Megasphaera	Epinephrine	0.038050972	0.928723265	0.928723265	FALSE
Low 0 Min	Megasphaera	Epinephrine	0.084862513	0.841645075	0.94005836	FALSE
Low 30 Min	Megasphaera	Epinephrine	-0.586836868	0.126198986	0.446581987	FALSE
Low 60 Min	Megasphaera	Epinephrine	0.574860606	0.136058262	0.54423305	FALSE
High 0 Min	Megasphaera	Epinephrine	0.577350269	0.133974596	0.433653518	FALSE
High 30 Min	Megasphaera	Epinephrine	0.041239305	0.922763927	1	FALSE
High 60 Min	Megasphaera	Epinephrine	0.421717356	0.298028698	0.794743194	FALSE
Low 30 Min	Megasphaera	Dopac	0.577350269	0.133974596	0.446581987	FALSE
Low Control	Megasphaera	Dopamine	-0.595238095	0.132291667	0.5953125	FALSE
Low 0 Min	Megasphaera	Dopamine	-0.526955555	0.179628967	0.881916831	FALSE
Low 30 Min	Megasphaera	Dopamine	0.5	0.216170635	0.540426587	FALSE
Low 60 Min	Megasphaera	Dopamine	-0.084343471	0.842604396	0.934871032	FALSE
High Control	Megasphaera	Dopamine	-0.514979293	0.191549313	0.684051292	FALSE
High 0 Min	Megasphaera	Dopamine	-0.650649635	0.080614713	0.433653518	FALSE
High 30 Min	Megasphaera	Dopamine	0.059881313	0.88799065	1	FALSE
High 60 Min	Megasphaera	Dopamine	0.619047619	0.114980159	0.459920635	FALSE
Low Control	Megasphaera	5 HIAA	0.071857576	0.865730124	0.928723265	FALSE
Low 0 Min	Megasphaera	5 HIAA	0.55090808	0.157018422	0.881916831	FALSE
Low 30 Min	Megasphaera	5 HIAA	-0.265079481	0.525768133	0.933476631	FALSE
Low 60 Min	Megasphaera	5 HIAA	0.405098608	0.319447382	0.778769841	FALSE
High Control	Megasphaera	5 HIAA	-0.409668289	0.313487214	0.684051292	FALSE
High 0 Min	Megasphaera	5 HIAA	0.452380952	0.267460317	0.433653518	FALSE
High 30 Min	Megasphaera	5 HIAA	0.862290909	0.005872991	0.052856916	FALSE
High 60 Min	Megasphaera	5 HIAA	-0.119047619	0.793005952	0.906292517	FALSE
Low Control	Megasphaera	HVA	0.724267209	0.042168468	0.37951621	FALSE
Low 0 Min	Megasphaera	HVA	-0.3191686	0.440958415	0.881916831	FALSE
Low 30 Min	Megasphaera	HVA	0.135032869	0.74987425	0.933476631	FALSE
Low 60 Min	Megasphaera	HVA	0.718575757	0.04462261	0.35698088	FALSE
High Control	Megasphaera	HVA	0.171860016	0.684051292	0.684051292	FALSE
High 0 Min	Megasphaera	HVA	0.337373885	0.413785279	0.517231599	FALSE
High 30 Min	Megasphaera	HVA	0.3758197	0.3588778	0.807475049	FALSE
High 60 Min	Megasphaera	HVA	-0.1595843	0.70582082	0.906292517	FALSE
Low Control	Megasphaera	5HT	0.142857143	0.75203373	0.928723265	FALSE
Low 0 Min	Megasphaera	5HT	0.428571429	0.299206349	0.881916831	FALSE
Low 30 Min	Megasphaera	5HT	-0.119047619	0.793005952	0.933476631	FALSE
Low 60 Min	Megasphaera	5HT	0.047619048	0.934871032	0.934871032	FALSE
High Control	Megasphaera	5HT	-0.380952381	0.359871032	0.684051292	FALSE
High 0 Min	Megasphaera	5HT	-0.19047619	0.664583333	0.738425926	FALSE
High 30 Min	Megasphaera	5HT	-0.238095238	0.582142857	0.905467585	FALSE
High 60 Min	Megasphaera	5HT	0.666666667	0.083085317	0.459920635	FALSE
Low Control	Megasphaera	Corticosterone	0.095238095	0.840128968	0.928723265	FALSE
Low 0 Min	Megasphaera	Corticosterone	0.261904762	0.53640873	0.89401455	FALSE
Low 30 Min	Megasphaera	Corticosterone	0.023809524	0.976785714	0.976785714	FALSE
Low 60 Min	Megasphaera	Corticosterone	0.357142857	0.389384921	0.778769841	FALSE
High Control	Megasphaera	Corticosterone	-0.238095238	0.582142857	0.684051292	FALSE
High 0 Min	Megasphaera	Corticosterone	0.047619048	0.934871032	0.934871032	FALSE
High 30 Min	Megasphaera	Corticosterone	0	1	1	FALSE
High 60 Min	Megasphaera	Corticosterone	0.285714286	0.500793651	0.906292517	FALSE
Low Control	Megasphaera	UNKN #1	0.206196525	0.624200312	0.928723265	FALSE
Low 0 Min	Megasphaera	UNKN #1	0.109108945	0.797038574	0.94005836	FALSE
Low 30 Min	Megasphaera	UNKN #1	0.125988158	0.766260066	0.933476631	FALSE
High Control	Megasphaera	UNKN #1	0.24743583	0.554646423	0.684051292	FALSE
High 0 Min	Megasphaera	UNKN #1	0.43643578	0.279658291	0.433653518	FALSE
High 30 Min	Megasphaera	UNKN #1	0.21821789	0.603645057	0.905467585	FALSE
High 60 Min	Megasphaera	UNKN #1	-0.125988158	0.766260066	0.906292517	FALSE
Low 0 Min	Megasphaera	UNKN #2	0	1	1	FALSE
Low 30 Min	Megasphaera	UNKN #2	-0.732467021	0.038779598	0.387795978	FALSE
Low 60 Min	Megasphaera	UNKN #2	0.208656212	0.619976726	0.826635635	FALSE
High Control	Megasphaera	UNKN #2	0.24743583	0.554646423	0.684051292	FALSE
High 0 Min	Megasphaera	UNKN #2	0.417374324	0.303557462	0.433653518	FALSE
High 30 Min	Megasphaera	UNKN #2	0.625741569	0.097022456	0.436601051	FALSE
Low Control	Megasphaera	Histidine	-0.214285714	0.619097222	0.928723265	FALSE
Low 0 Min	Megasphaera	Histidine	-0.357142857	0.389384921	0.881916831	FALSE
Low 30 Min	Megasphaera	Histidine	-0.095238095	0.840128968	0.933476631	FALSE
Low 60 Min	Megasphaera	Histidine	-0.285714286	0.500793651	0.801269841	FALSE
High Control	Megasphaera	Histidine	-0.214285714	0.619097222	0.684051292	FALSE
High 0 Min	Megasphaera	Histidine	0.476190476	0.243055556	0.433653518	FALSE
High 30 Min	Megasphaera	Histidine	-0.404761905	0.326835317	0.807475049	FALSE
High 60 Min	Megasphaera	Histidine	-0.047619048	0.934871032	0.934871032	FALSE
Low Control	Prevotellaceae_UCG 001	L DOPA	-0.24743583	0.554646423	0.794048423	FALSE
Low 0 Min	Prevotellaceae_UCG 001	L DOPA	0.577350269	0.133974596	0.446581987	FALSE
High Control	Prevotellaceae_UCG 001	L DOPA	-0.4597285	0.251762909	0.398518374	FALSE
High 0 Min	Prevotellaceae_UCG 001	L DOPA	0.5488213	0.158922794	0.529742646	FALSE
Low Control	Prevotellaceae_UCG 001	Epinephrine	0.076101943	0.85785883	0.85785883	FALSE
Low 0 Min	Prevotellaceae_UCG 001	Epinephrine	0.181848242	0.666476849	0.833096062	FALSE
Low 30 Min	Prevotellaceae_UCG 001	Epinephrine	-0.610789394	0.107721237	0.830729167	FALSE
Low 60 Min	Prevotellaceae_UCG 001	Epinephrine	0.167667677	0.691465352	0.934871032	FALSE
High 0 Min	Prevotellaceae_UCG 001	Epinephrine	0.414869907	0.306767817	0.613535635	FALSE
High 30 Min	Prevotellaceae_UCG 001	Epinephrine	-0.24743583	0.554646423	0.74765625	FALSE
High 60 Min	Prevotellaceae_UCG 001	Epinephrine	-0.120490673	0.776257069	0.887150936	FALSE
Low 30 Min	Prevotellaceae_UCG 001	Dopac	0.412393049	0.309958736	0.830729167	FALSE
Low Control	Prevotellaceae_UCG 001	Dopamine	-0.380952381	0.359871032	0.794048423	FALSE
Low 0 Min	Prevotellaceae_UCG 001	Dopamine	-0.766480808	0.026520014	0.150098726	FALSE
Low 30 Min	Prevotellaceae_UCG 001	Dopamine	0.261904762	0.53640873	0.830729167	FALSE
Low 60 Min	Prevotellaceae_UCG 001	Dopamine	0.036147202	0.932283012	0.934871032	FALSE
High Control	Prevotellaceae_UCG 001	Dopamine	-0.658694444	0.075689688	0.301442841	FALSE
High 0 Min	Prevotellaceae_UCG 001	Dopamine	-0.436371651	0.279737095	0.613535635	FALSE
High 30 Min	Prevotellaceae_UCG 001	Dopamine	-0.323359091	0.434639449	0.74765625	FALSE
High 60 Min	Prevotellaceae_UCG 001	Dopamine	0.738095238	0.045833333	0.183333333	FALSE
Low Control	Prevotellaceae_UCG 001	5 HIAA	-0.251501515	0.547942604	0.794048423	FALSE
Low 0 Min	Prevotellaceae_UCG 001	5 HIAA	0.263477778	0.528366471	0.833096062	FALSE
Low 30 Min	Prevotellaceae_UCG 001	5 HIAA	-0.216883212	0.605916304	0.830729167	FALSE
Low 60 Min	Prevotellaceae_UCG 001	5 HIAA	0.1595843	0.70582082	0.934871032	FALSE
High Control	Prevotellaceae_UCG 001	5 HIAA	0.120490673	0.776257069	0.776257069	FALSE
High 0 Min	Prevotellaceae_UCG 001	5 HIAA	0.586836868	0.126198986	0.529742646	FALSE
High 30 Min	Prevotellaceae_UCG 001	5 HIAA	0.538931818	0.168118035	0.74765625	FALSE
High 60 Min	Prevotellaceae_UCG 001	5 HIAA	0.761904762	0.036755952	0.183333333	FALSE
Low Control	Prevotellaceae_UCG 001	HVA	0.1595843	0.70582082	0.794048423	FALSE
Low 0 Min	Prevotellaceae_UCG 001	HVA	-0.196411446	0.641090242	0.833096062	FALSE
Low 30 Min	Prevotellaceae_UCG 001	HVA	0.122757154	0.772132216	0.840128968	FALSE
Low 60 Min	Prevotellaceae_UCG 001	HVA	0.45509798	0.257192085	0.934871032	FALSE
High Control	Prevotellaceae_UCG 001	HVA	0.61378577	0.105525894	0.301442841	FALSE
High 0 Min	Prevotellaceae_UCG 001	HVA	0.23030726	0.583200692	0.649410201	FALSE
High 30 Min	Prevotellaceae_UCG 001	HVA	0.266710755	0.5231267	0.74765625	FALSE
High 60 Min	Prevotellaceae_UCG 001	HVA	-0.171860016	0.684051292	0.887150936	FALSE
Low Control	Prevotellaceae_UCG 001	5HT	0.428571429	0.299206349	0.794048423	FALSE
Low 0 Min	Prevotellaceae_UCG 001	5HT	0.19047619	0.664583333	0.833096062	FALSE
Low 30 Min	Prevotellaceae_UCG 001	5HT	-0.095238095	0.840128968	0.840128968	FALSE
Low 60 Min	Prevotellaceae_UCG 001	5HT	-0.095238095	0.840128968	0.934871032	FALSE
High Control	Prevotellaceae_UCG 001	5HT	-0.261904762	0.53640873	0.603459821	FALSE
High 0 Min	Prevotellaceae_UCG 001	5HT	-0.191620202	0.649410201	0.649410201	FALSE
High 30 Min	Prevotellaceae_UCG 001	5HT	-0.214285714	0.619097222	0.74765625	FALSE
High 60 Min	Prevotellaceae_UCG 001	5HT	0.523809524	0.196626984	0.524338624	FALSE
Low Control	Prevotellaceae_UCG 001	Corticosterone	-0.166666667	0.703323413	0.794048423	FALSE
Low 0 Min	Prevotellaceae_UCG 001	Corticosterone	-0.023809524	0.976785714	0.976785714	FALSE
Low 30 Min	Prevotellaceae_UCG 001	Corticosterone	-0.380952381	0.359871032	0.830729167	FALSE
Low 60 Min	Prevotellaceae_UCG 001	Corticosterone	-0.047619048	0.934871032	0.934871032	FALSE
High Control	Prevotellaceae_UCG 001	Corticosterone	-0.666666667	0.083085317	0.301442841	FALSE
High 0 Min	Prevotellaceae_UCG 001	Corticosterone	0.251501515	0.547942604	0.649410201	FALSE
High 30 Min	Prevotellaceae_UCG 001	Corticosterone	-0.023809524	0.976785714	0.976785714	FALSE
High 60 Min	Prevotellaceae_UCG 001	Corticosterone	0.047619048	0.934871032	0.934871032	FALSE
Low Control	Prevotellaceae_UCG 001	UNKN #1	-0.2749287	0.509895545	0.794048423	FALSE
Low 0 Min	Prevotellaceae_UCG 001	UNKN #1	0.109108945	0.797038574	0.885598416	FALSE
Low 30 Min	Prevotellaceae_UCG 001	UNKN #1	-0.251976315	0.547161612	0.830729167	FALSE
High Control	Prevotellaceae_UCG 001	UNKN #1	-0.412393049	0.309958736	0.398518374	FALSE
High 0 Min	Prevotellaceae_UCG 001	UNKN #1	0.21952852	0.601417436	0.649410201	FALSE
High 30 Min	Prevotellaceae_UCG 001	UNKN #1	0.545544726	0.161938228	0.74765625	FALSE
High 60 Min	Prevotellaceae_UCG 001	UNKN #1	-0.251976315	0.547161612	0.887150936	FALSE
Low 0 Min	Prevotellaceae_UCG 001	UNKN #2	0.755928946	0.030019745	0.150098726	FALSE
Low 30 Min	Prevotellaceae_UCG 001	UNKN #2	-0.507092553	0.199621673	0.830729167	FALSE
Low 60 Min	Prevotellaceae_UCG 001	UNKN #2	0.169533173	0.68816358	0.934871032	FALSE
High Control	Prevotellaceae_UCG 001	UNKN #2	0.577350269	0.133974596	0.301442841	FALSE
High 0 Min	Prevotellaceae_UCG 001	UNKN #2	0.555724984	0.152670431	0.529742646	FALSE
High 30 Min	Prevotellaceae_UCG 001	UNKN #2	0.421417791	0.298408478	0.74765625	FALSE
Low Control	Prevotellaceae_UCG 001	Histidine	-0.19047619	0.664583333	0.794048423	FALSE
Low 0 Min	Prevotellaceae_UCG 001	Histidine	0.357142857	0.389384921	0.833096062	FALSE
Low 30 Min	Prevotellaceae_UCG 001	Histidine	-0.19047619	0.664583333	0.830729167	FALSE
Low 60 Min	Prevotellaceae_UCG 001	Histidine	-0.571428571	0.151140873	0.934871032	FALSE
High Control	Prevotellaceae_UCG 001	Histidine	-0.452380952	0.267460317	0.398518374	FALSE
High 0 Min	Prevotellaceae_UCG 001	Histidine	0.323359091	0.434639449	0.649410201	FALSE
High 30 Min	Prevotellaceae_UCG 001	Histidine	-0.19047619	0.664583333	0.74765625	FALSE
High 60 Min	Prevotellaceae_UCG 001	Histidine	-0.19047619	0.664583333	0.887150936	FALSE
Low Control	Phascolarctobacterium	L DOPA	0.24743583	0.554646423	0.769557703	FALSE
Low 0 Min	Phascolarctobacterium	L DOPA	-0.24743583	0.554646423	0.924410705	FALSE
High Control	Phascolarctobacterium	L DOPA	-0.702362986	0.052078819	0.234354684	FALSE
High 0 Min	Phascolarctobacterium	L DOPA	0.327326835	0.428691507	0.862350081	FALSE
Low Control	Phascolarctobacterium	Epinephrine	0.608815547	0.109181492	0.29765625	FALSE
Low 0 Min	Phascolarctobacterium	Epinephrine	0.43643578	0.279658291	0.857383014	FALSE
Low 30 Min	Phascolarctobacterium	Epinephrine	0.024096386	0.954836763	0.965275133	FALSE
Low 60 Min	Phascolarctobacterium	Epinephrine	-0.203596465	0.628674673	0.755832636	FALSE
High 0 Min	Phascolarctobacterium	Epinephrine	0.577350269	0.133974596	0.669872981	FALSE
High 30 Min	Phascolarctobacterium	Epinephrine	-0.151210785	0.720771871	0.810868355	FALSE
High 60 Min	Phascolarctobacterium	Epinephrine	-0.481962693	0.226510556	0.324074074	FALSE
Low 30 Min	Phascolarctobacterium	Dopac	0.58081787	0.131102285	0.679461614	FALSE
Low Control	Phascolarctobacterium	Dopamine	0.19047619	0.664583333	0.769557703	FALSE
Low 0 Min	Phascolarctobacterium	Dopamine	-0.383240404	0.348683741	0.857383014	FALSE
Low 30 Min	Phascolarctobacterium	Dopamine	0.251501515	0.547942604	0.782775148	FALSE
Low 60 Min	Phascolarctobacterium	Dopamine	0.228932279	0.585514087	0.755832636	FALSE
High Control	Phascolarctobacterium	Dopamine	-0.347311616	0.399263874	0.654910714	FALSE
High 0 Min	Phascolarctobacterium	Dopamine	-0.265079481	0.525768133	0.862350081	FALSE
High 30 Min	Phascolarctobacterium	Dopamine	-0.071857576	0.865730124	0.865730124	FALSE
High 60 Min	Phascolarctobacterium	Dopamine	0.476190476	0.243055556	0.324074074	FALSE
Low Control	Phascolarctobacterium	5 HIAA	0.598813131	0.116753544	0.29765625	FALSE
Low 0 Min	Phascolarctobacterium	5 HIAA	0.107786364	0.799460427	0.999325533	FALSE
Low 30 Min	Phascolarctobacterium	5 HIAA	-0.503039542	0.203838484	0.679461614	FALSE
Low 60 Min	Phascolarctobacterium	5 HIAA	-0.392822893	0.335719974	0.719742063	FALSE
High Control	Phascolarctobacterium	5 HIAA	-0.783189376	0.021515531	0.193639775	FALSE
High 0 Min	Phascolarctobacterium	5 HIAA	0.380952381	0.359871032	0.862350081	FALSE
High 30 Min	Phascolarctobacterium	5 HIAA	0.251501515	0.547942604	0.810868355	FALSE
High 60 Min	Phascolarctobacterium	5 HIAA	0.047619048	0.934871032	0.934871032	FALSE
Low Control	Phascolarctobacterium	HVA	0.171860016	0.684051292	0.769557703	FALSE
Low 0 Min	Phascolarctobacterium	HVA	0.049102862	0.908080017	1	FALSE
Low 30 Min	Phascolarctobacterium	HVA	-0.018524166	0.965275133	0.965275133	FALSE
Low 60 Min	Phascolarctobacterium	HVA	0.131738889	0.755832636	0.755832636	FALSE
High Control	Phascolarctobacterium	HVA	-0.245514308	0.557824825	0.654910714	FALSE
High 0 Min	Phascolarctobacterium	HVA	0.156637875	0.711072595	0.888840743	FALSE
High 30 Min	Phascolarctobacterium	HVA	-0.327326835	0.428691507	0.810868355	FALSE
High 60 Min	Phascolarctobacterium	HVA	-0.822472932	0.012191076	0.097528609	FALSE
Low Control	Phascolarctobacterium	5HT	-0.238095238	0.582142857	0.769557703	FALSE
Low 0 Min	Phascolarctobacterium	5HT	0.357142857	0.389384921	0.857383014	FALSE
Low 30 Min	Phascolarctobacterium	5HT	0.131738889	0.755832636	0.944790795	FALSE
Low 60 Min	Phascolarctobacterium	5HT	-0.380952381	0.359871032	0.719742063	FALSE
High Control	Phascolarctobacterium	5HT	-0.571428571	0.151140873	0.453422619	FALSE
High 0 Min	Phascolarctobacterium	5HT	0.023809524	0.976785714	0.976785714	FALSE
High 30 Min	Phascolarctobacterium	5HT	0.333333333	0.427876984	0.810868355	FALSE
High 60 Min	Phascolarctobacterium	5HT	0.095238095	0.840128968	0.934871032	FALSE
Low Control	Phascolarctobacterium	Corticosterone	-0.047619048	0.934871032	0.934871032	FALSE
Low 0 Min	Phascolarctobacterium	Corticosterone	0.166666667	0.703323413	0.999325533	FALSE
Low 30 Min	Phascolarctobacterium	Corticosterone	0.311382828	0.452798757	0.754664596	FALSE
Low 60 Min	Phascolarctobacterium	Corticosterone	-0.428571429	0.299206349	0.719742063	FALSE
High Control	Phascolarctobacterium	Corticosterone	-0.238095238	0.582142857	0.654910714	FALSE
High 0 Min	Phascolarctobacterium	Corticosterone	0.071428571	0.881994048	0.976785714	FALSE
High 30 Min	Phascolarctobacterium	Corticosterone	0.19047619	0.664583333	0.810868355	FALSE
High 60 Min	Phascolarctobacterium	Corticosterone	-0.547619048	0.170982143	0.324074074	FALSE
Low Control	Phascolarctobacterium	UNKN #1	0.866025404	0.00542395	0.048815553	TRUE
Low 0 Min	Phascolarctobacterium	UNKN #1	0.327326835	0.428691507	0.857383014	FALSE
Low 30 Min	Phascolarctobacterium	UNKN #1	0.5069794	0.199738769	0.679461614	FALSE
High Control	Phascolarctobacterium	UNKN #1	0.08247861	0.846052524	0.846052524	FALSE
High 0 Min	Phascolarctobacterium	UNKN #1	0.21821789	0.603645057	0.862350081	FALSE
High 30 Min	Phascolarctobacterium	UNKN #1	-0.654653671	0.078140749	0.703266745	FALSE
High 60 Min	Phascolarctobacterium	UNKN #1	0.503952631	0.202884449	0.324074074	FALSE
Low 0 Min	Phascolarctobacterium	UNKN #2	0	1	1	FALSE
Low 30 Min	Phascolarctobacterium	UNKN #2	-0.396774141	0.330440901	0.697367482	FALSE
Low 60 Min	Phascolarctobacterium	UNKN #2	-0.143451146	0.734696285	0.755832636	FALSE
High Control	Phascolarctobacterium	UNKN #2	0.24743583	0.554646423	0.654910714	FALSE
High 0 Min	Phascolarctobacterium	UNKN #2	0.282341454	0.498071105	0.862350081	FALSE
High 30 Min	Phascolarctobacterium	UNKN #2	0.217094014	0.605557394	0.810868355	FALSE
Low Control	Phascolarctobacterium	Histidine	-0.595238095	0.132291667	0.29765625	FALSE
Low 0 Min	Phascolarctobacterium	Histidine	0.404761905	0.326835317	0.857383014	FALSE
Low 30 Min	Phascolarctobacterium	Histidine	-0.383240404	0.348683741	0.697367482	FALSE
Low 60 Min	Phascolarctobacterium	Histidine	-0.619047619	0.114980159	0.719742063	FALSE
High Control	Phascolarctobacterium	Histidine	0.404761905	0.326835317	0.654910714	FALSE
High 0 Min	Phascolarctobacterium	Histidine	0.714285714	0.057589286	0.575892857	FALSE
High 30 Min	Phascolarctobacterium	Histidine	0.261904762	0.53640873	0.810868355	FALSE
High 60 Min	Phascolarctobacterium	Histidine	-0.476190476	0.243055556	0.324074074	FALSE
Low Control	Bacteroidales_unclassified	L DOPA	-0.082973981	0.845136372	0.932287918	FALSE
Low 0 Min	Bacteroidales_unclassified	L DOPA	0.577350269	0.133974596	0.334936491	FALSE
High Control	Bacteroidales_unclassified	L DOPA	-0.280945194	0.500290231	0.643230297	FALSE
High 0 Min	Bacteroidales_unclassified	L DOPA	0.545544726	0.161938228	0.619917471	FALSE
Low Control	Bacteroidales_unclassified	Epinephrine	0.51677336	0.189737639	0.853819377	FALSE
Low 0 Min	Bacteroidales_unclassified	Epinephrine	0.788009048	0.020191039	0.201910387	FALSE
Low 30 Min	Bacteroidales_unclassified	Epinephrine	-0.011976263	0.977546655	0.977546655	FALSE
Low 60 Min	Bacteroidales_unclassified	Epinephrine	0.167667677	0.691465352	0.954833487	FALSE
High 0 Min	Bacteroidales_unclassified	Epinephrine	0.412393049	0.309958736	0.619917471	FALSE
High 30 Min	Bacteroidales_unclassified	Epinephrine	0.02749287	0.948476839	0.948476839	FALSE
High 60 Min	Bacteroidales_unclassified	Epinephrine	-0.36147202	0.378964074	0.934871032	FALSE
Low 30 Min	Bacteroidales_unclassified	Dopac	-0.08247861	0.846052524	0.94005836	FALSE
Low Control	Bacteroidales_unclassified	Dopamine	-0.04790505	0.910315357	0.932287918	FALSE
Low 0 Min	Bacteroidales_unclassified	Dopamine	-0.526955555	0.179628967	0.359257934	FALSE
Low 30 Min	Bacteroidales_unclassified	Dopamine	-0.119047619	0.793005952	0.94005836	FALSE
Low 60 Min	Bacteroidales_unclassified	Dopamine	-0.024098135	0.954833487	0.954833487	FALSE
High Control	Bacteroidales_unclassified	Dopamine	-0.622765656	0.099100808	0.384709821	FALSE
High 0 Min	Bacteroidales_unclassified	Dopamine	-0.638600568	0.088332088	0.619917471	FALSE
High 30 Min	Bacteroidales_unclassified	Dopamine	-0.395216666	0.332517108	0.539806548	FALSE
High 60 Min	Bacteroidales_unclassified	Dopamine	-0.047619048	0.934871032	0.934871032	FALSE
Low Control	Bacteroidales_unclassified	5 HIAA	-0.036144578	0.932287918	0.932287918	FALSE
Low 0 Min	Bacteroidales_unclassified	5 HIAA	0.311382828	0.452798757	0.754664596	FALSE
Low 30 Min	Bacteroidales_unclassified	5 HIAA	-0.13253974	0.75438302	0.94005836	FALSE
Low 60 Min	Bacteroidales_unclassified	5 HIAA	0.270065739	0.517709726	0.954833487	FALSE
High Control	Bacteroidales_unclassified	5 HIAA	0.084343471	0.842604396	0.846052524	FALSE
High 0 Min	Bacteroidales_unclassified	5 HIAA	0.428571429	0.299206349	0.619917471	FALSE
High 30 Min	Bacteroidales_unclassified	5 HIAA	0.395216666	0.332517108	0.539806548	FALSE
High 60 Min	Bacteroidales_unclassified	5 HIAA	0.238095238	0.582142857	0.934871032	FALSE
Low Control	Bacteroidales_unclassified	HVA	0.166717495	0.693148731	0.932287918	FALSE
Low 0 Min	Bacteroidales_unclassified	HVA	0.233238593	0.578279092	0.826112989	FALSE
Low 30 Min	Bacteroidales_unclassified	HVA	0.515580047	0.190941646	0.636472152	FALSE
Low 60 Min	Bacteroidales_unclassified	HVA	0.467074242	0.243269917	0.954833487	FALSE
High Control	Bacteroidales_unclassified	HVA	0.45420147	0.258249936	0.464849884	FALSE
High 0 Min	Bacteroidales_unclassified	HVA	0.265079481	0.525768133	0.738425926	FALSE
High 30 Min	Bacteroidales_unclassified	HVA	0.7516394	0.031519437	0.18289967	FALSE
High 60 Min	Bacteroidales_unclassified	HVA	0.220962877	0.598982606	0.934871032	FALSE
Low Control	Bacteroidales_unclassified	5HT	0.22754899	0.587844565	0.932287918	FALSE
Low 0 Min	Bacteroidales_unclassified	5HT	0.642857143	0.096180556	0.320601852	FALSE
Low 30 Min	Bacteroidales_unclassified	5HT	-0.238095238	0.582142857	0.94005836	FALSE
Low 60 Min	Bacteroidales_unclassified	5HT	-0.071428571	0.881994048	0.954833487	FALSE
High Control	Bacteroidales_unclassified	5HT	-0.333333333	0.427876984	0.641815476	FALSE
High 0 Min	Bacteroidales_unclassified	5HT	-0.19047619	0.664583333	0.738425926	FALSE
High 30 Min	Bacteroidales_unclassified	5HT	-0.642857143	0.096180556	0.288541667	FALSE
High 60 Min	Bacteroidales_unclassified	5HT	-0.166666667	0.703323413	0.934871032	FALSE
Low Control	Bacteroidales_unclassified	Corticosterone	-0.718575757	0.04462261	0.40160349	FALSE
Low 0 Min	Bacteroidales_unclassified	Corticosterone	-0.095238095	0.840128968	1	FALSE
Low 30 Min	Bacteroidales_unclassified	Corticosterone	-0.547619048	0.170982143	0.636472152	FALSE
Low 60 Min	Bacteroidales_unclassified	Corticosterone	0.142857143	0.75203373	0.954833487	FALSE
High Control	Bacteroidales_unclassified	Corticosterone	-0.547619048	0.170982143	0.384709821	FALSE
High 0 Min	Bacteroidales_unclassified	Corticosterone	0.142857143	0.75203373	0.75203373	FALSE
High 30 Min	Bacteroidales_unclassified	Corticosterone	-0.071428571	0.881994048	0.948476839	FALSE
High 60 Min	Bacteroidales_unclassified	Corticosterone	0.095238095	0.840128968	0.934871032	FALSE
Low Control	Bacteroidales_unclassified	UNKN #1	0.17977696	0.670110714	0.932287918	FALSE
Low 0 Min	Bacteroidales_unclassified	UNKN #1	-0.654653671	0.078140749	0.320601852	FALSE
Low 30 Min	Bacteroidales_unclassified	UNKN #1	-0.125988158	0.766260066	0.94005836	FALSE
High Control	Bacteroidales_unclassified	UNKN #1	0.08247861	0.846052524	0.846052524	FALSE
High 0 Min	Bacteroidales_unclassified	UNKN #1	0.327326835	0.428691507	0.714485845	FALSE
High 30 Min	Bacteroidales_unclassified	UNKN #1	0.327326835	0.428691507	0.551174795	FALSE
High 60 Min	Bacteroidales_unclassified	UNKN #1	-0.503952631	0.202884449	0.934871032	FALSE
Low 0 Min	Bacteroidales_unclassified	UNKN #2	0	1	1	FALSE
Low 30 Min	Bacteroidales_unclassified	UNKN #2	0.281718085	0.49906138	0.94005836	FALSE
Low 60 Min	Bacteroidales_unclassified	UNKN #2	0.052164053	0.902369684	0.954833487	FALSE
High Control	Bacteroidales_unclassified	UNKN #2	0.577350269	0.133974596	0.384709821	FALSE
High 0 Min	Bacteroidales_unclassified	UNKN #2	0.503304332	0.203561578	0.619917471	FALSE
High 30 Min	Bacteroidales_unclassified	UNKN #2	0.727903458	0.040644371	0.18289967	FALSE
Low Control	Bacteroidales_unclassified	Histidine	0.27545404	0.509054073	0.932287918	FALSE
Low 0 Min	Bacteroidales_unclassified	Histidine	0.047619048	0.934871032	1	FALSE
Low 30 Min	Bacteroidales_unclassified	Histidine	-0.595238095	0.132291667	0.636472152	FALSE
Low 60 Min	Bacteroidales_unclassified	Histidine	-0.285714286	0.500793651	0.954833487	FALSE
High Control	Bacteroidales_unclassified	Histidine	-0.619047619	0.114980159	0.384709821	FALSE
High 0 Min	Bacteroidales_unclassified	Histidine	0.214285714	0.619097222	0.738425926	FALSE
High 30 Min	Bacteroidales_unclassified	Histidine	0.380952381	0.359871032	0.539806548	FALSE
High 60 Min	Bacteroidales_unclassified	Histidine	-0.19047619	0.664583333	0.934871032	FALSE
Low Control	Alistipes	L DOPA	0.412393049	0.309958736	0.996875	FALSE
Low 0 Min	Alistipes	L DOPA	0.24743583	0.554646423	0.977546655	FALSE
High Control	Alistipes	L DOPA	-0.063851181	0.880604038	0.880604038	FALSE
High 0 Min	Alistipes	L DOPA	0.32929278	0.425757176	0.780534322	FALSE
Low Control	Alistipes	Epinephrine	0.36782606	0.370007988	0.996875	FALSE
Low 0 Min	Alistipes	Epinephrine	-0.206094674	0.624375396	0.977546655	FALSE
Low 30 Min	Alistipes	Epinephrine	-0.56626506	0.143389619	0.716948094	FALSE
Low 60 Min	Alistipes	Epinephrine	0.083833838	0.843546492	0.934871032	FALSE
High 0 Min	Alistipes	Epinephrine	0.58081787	0.131102285	0.655511423	FALSE
High 30 Min	Alistipes	Epinephrine	0.345724922	0.40156736	0.734221475	FALSE
High 60 Min	Alistipes	Epinephrine	0.228932279	0.585514087	0.840128968	FALSE
Low 30 Min	Alistipes	Dopac	0.248921944	0.552192641	0.86398116	FALSE
Low Control	Alistipes	Dopamine	0.19047619	0.664583333	0.996875	FALSE
Low 0 Min	Alistipes	Dopamine	0.023952525	0.95510619	0.977546655	FALSE
Low 30 Min	Alistipes	Dopamine	0.119762626	0.777583044	0.86398116	FALSE
Low 60 Min	Alistipes	Dopamine	0.602453366	0.113964481	0.455857923	FALSE
High Control	Alistipes	Dopamine	0.083833838	0.843546492	0.880604038	FALSE
High 0 Min	Alistipes	Dopamine	-0.266671564	0.523190101	0.780534322	FALSE
High 30 Min	Alistipes	Dopamine	-0.174698795	0.679043425	0.734221475	FALSE
High 60 Min	Alistipes	Dopamine	-0.333333333	0.427876984	0.840128968	FALSE
Low Control	Alistipes	5 HIAA	0.203596465	0.628674673	0.996875	FALSE
Low 0 Min	Alistipes	5 HIAA	-0.011976263	0.977546655	0.977546655	FALSE
Low 30 Min	Alistipes	5 HIAA	0.1393965	0.74199766	0.86398116	FALSE
Low 60 Min	Alistipes	5 HIAA	-0.650612916	0.080637609	0.455857923	FALSE
High Control	Alistipes	5 HIAA	0.530158962	0.17650983	0.487363967	FALSE
High 0 Min	Alistipes	5 HIAA	0.419169192	0.301266633	0.780534322	FALSE
High 30 Min	Alistipes	5 HIAA	0.144578313	0.732669604	0.734221475	FALSE
High 60 Min	Alistipes	5 HIAA	-0.428571429	0.299206349	0.840128968	FALSE
Low Control	Alistipes	HVA	0.012275715	0.976985346	1	FALSE
Low 0 Min	Alistipes	HVA	-0.405098608	0.319447382	0.977546655	FALSE
Low 30 Min	Alistipes	HVA	0.043223054	0.919057655	0.919057655	FALSE
Low 60 Min	Alistipes	HVA	-0.323359091	0.434639449	0.801269841	FALSE
High Control	Alistipes	HVA	0.491028616	0.216606208	0.487363967	FALSE
High 0 Min	Alistipes	HVA	0.206064391	0.624427457	0.780534322	FALSE
High 30 Min	Alistipes	HVA	0.402468953	0.322901265	0.734221475	FALSE
High 60 Min	Alistipes	HVA	-0.110481439	0.794526821	0.840128968	FALSE
Low Control	Alistipes	5HT	0.547619048	0.170982143	0.996875	FALSE
Low 0 Min	Alistipes	5HT	-0.047619048	0.934871032	0.977546655	FALSE
Low 30 Min	Alistipes	5HT	-0.239525252	0.567772152	0.86398116	FALSE
Low 60 Min	Alistipes	5HT	-0.285714286	0.500793651	0.801269841	FALSE
High Control	Alistipes	5HT	-0.714285714	0.057589286	0.259151786	FALSE
High 0 Min	Alistipes	5HT	0	1	1	FALSE
High 30 Min	Alistipes	5HT	-0.143715151	0.734221475	0.734221475	FALSE
High 60 Min	Alistipes	5HT	-0.095238095	0.840128968	0.840128968	FALSE
Low Control	Alistipes	Corticosterone	0	1	1	FALSE
Low 0 Min	Alistipes	Corticosterone	-0.523809524	0.196626984	0.977546655	FALSE
Low 30 Min	Alistipes	Corticosterone	-0.131738889	0.755832636	0.86398116	FALSE
Low 60 Min	Alistipes	Corticosterone	-0.071428571	0.881994048	0.934871032	FALSE
High Control	Alistipes	Corticosterone	-0.880952381	0.007242063	0.065178571	FALSE
High 0 Min	Alistipes	Corticosterone	0.083833838	0.843546492	0.93727388	FALSE
High 30 Min	Alistipes	Corticosterone	0.718575757	0.04462261	0.40160349	FALSE
High 60 Min	Alistipes	Corticosterone	0.261904762	0.53640873	0.840128968	FALSE
Low Control	Alistipes	UNKN #1	0.233689395	0.577523469	0.996875	FALSE
Low 0 Min	Alistipes	UNKN #1	-0.43643578	0.279658291	0.977546655	FALSE
Low 30 Min	Alistipes	UNKN #1	-0.2534897	0.544674937	0.86398116	FALSE
High Control	Alistipes	UNKN #1	-0.08247861	0.846052524	0.880604038	FALSE
High 0 Min	Alistipes	UNKN #1	0.21952852	0.601417436	0.780534322	FALSE
High 30 Min	Alistipes	UNKN #1	-0.27441065	0.510725853	0.734221475	FALSE
High 60 Min	Alistipes	UNKN #1	-0.251976315	0.547161612	0.840128968	FALSE
Low 0 Min	Alistipes	UNKN #2	0.251976315	0.547161612	0.977546655	FALSE
Low 30 Min	Alistipes	UNKN #2	-0.623502221	0.09858404	0.716948094	FALSE
Low 60 Min	Alistipes	UNKN #2	-0.299943305	0.470426782	0.801269841	FALSE
High Control	Alistipes	UNKN #2	0.24743583	0.554646423	0.831969635	FALSE
High 0 Min	Alistipes	UNKN #2	0.284037214	0.495381083	0.780534322	FALSE
High 30 Min	Alistipes	UNKN #2	0.154163219	0.715491172	0.734221475	FALSE
Low Control	Alistipes	Histidine	0.047619048	0.934871032	1	FALSE
Low 0 Min	Alistipes	Histidine	-0.166666667	0.703323413	0.977546655	FALSE
Low 30 Min	Alistipes	Histidine	-0.131738889	0.755832636	0.86398116	FALSE
Low 60 Min	Alistipes	Histidine	-0.047619048	0.934871032	0.934871032	FALSE
High Control	Alistipes	Histidine	-0.333333333	0.427876984	0.770178571	FALSE
High 0 Min	Alistipes	Histidine	0.682646969	0.062092692	0.620926924	FALSE
High 30 Min	Alistipes	Histidine	0.538931818	0.168118035	0.734221475	FALSE
High 60 Min	Alistipes	Histidine	-0.142857143	0.75203373	0.840128968	FALSE
Low Control	Shuttleworthia	L DOPA	-0.24743583	0.554646423	0.831969635	FALSE
Low 0 Min	Shuttleworthia	L DOPA	0.08247861	0.846052524	0.932691475	FALSE
High Control	Shuttleworthia	L DOPA	0.319255903	0.440826384	0.977546655	FALSE
High 0 Min	Shuttleworthia	L DOPA	0.223606798	0.594503048	0.751667763	FALSE
Low Control	Shuttleworthia	Epinephrine	0.025367314	0.952456686	0.952456686	FALSE
Low 0 Min	Shuttleworthia	Epinephrine	-0.242464322	0.562882927	0.703603658	FALSE
Low 30 Min	Shuttleworthia	Epinephrine	-0.610789394	0.107721237	0.538606183	FALSE
Low 60 Min	Shuttleworthia	Epinephrine	0.27545404	0.509054073	0.975550872	FALSE
High 0 Min	Shuttleworthia	Epinephrine	0.591607978	0.12238654	0.407955132	FALSE
High 30 Min	Shuttleworthia	Epinephrine	-0.013828997	0.974073936	0.974073936	FALSE
High 60 Min	Shuttleworthia	Epinephrine	0.240981346	0.565348061	0.708484159	FALSE
Low 30 Min	Shuttleworthia	Dopac	0.24743583	0.554646423	0.781470459	FALSE
Low Control	Shuttleworthia	Dopamine	-0.738095238	0.045833333	0.4125	FALSE
Low 0 Min	Shuttleworthia	Dopamine	-0.574860606	0.136058262	0.703603658	FALSE
Low 30 Min	Shuttleworthia	Dopamine	0.19047619	0.664583333	0.781470459	FALSE
Low 60 Min	Shuttleworthia	Dopamine	-0.048196269	0.90977184	0.975550872	FALSE
High Control	Shuttleworthia	Dopamine	-0.011976263	0.977546655	0.977546655	FALSE
High 0 Min	Shuttleworthia	Dopamine	-0.765490437	0.02683716	0.268371598	FALSE
High 30 Min	Shuttleworthia	Dopamine	-0.457831325	0.253980267	0.45716448	FALSE
High 60 Min	Shuttleworthia	Dopamine	0.404761905	0.326835317	0.708484159	FALSE
Low Control	Shuttleworthia	5 HIAA	-0.407192929	0.316709185	0.700892857	FALSE
Low 0 Min	Shuttleworthia	5 HIAA	-0.035928788	0.932691475	0.932691475	FALSE
Low 30 Min	Shuttleworthia	5 HIAA	-0.072294404	0.864919559	0.864919559	FALSE
Low 60 Min	Shuttleworthia	5 HIAA	-0.085930008	0.839672609	0.975550872	FALSE
High Control	Shuttleworthia	5 HIAA	-0.048196269	0.90977184	0.977546655	FALSE
High 0 Min	Shuttleworthia	5 HIAA	0.414757531	0.306912248	0.751667763	FALSE
High 30 Min	Shuttleworthia	5 HIAA	0.397590361	0.329355259	0.494032888	FALSE
High 60 Min	Shuttleworthia	5 HIAA	0.285714286	0.500793651	0.708484159	FALSE
Low Control	Shuttleworthia	HVA	0.392822893	0.335719974	0.700892857	FALSE
Low 0 Min	Shuttleworthia	HVA	-0.343720031	0.404486183	0.703603658	FALSE
Low 30 Min	Shuttleworthia	HVA	0.220962877	0.598982606	0.781470459	FALSE
Low 60 Min	Shuttleworthia	HVA	0.610789394	0.107721237	0.861769894	FALSE
High Control	Shuttleworthia	HVA	-0.147308585	0.727766104	0.977546655	FALSE
High 0 Min	Shuttleworthia	HVA	0.321012119	0.438173845	0.751667763	FALSE
High 30 Min	Shuttleworthia	HVA	0.597605415	0.117687299	0.45716448	FALSE
High 60 Min	Shuttleworthia	HVA	-0.208687162	0.619923639	0.708484159	FALSE
Low Control	Shuttleworthia	5HT	0.357142857	0.389384921	0.700892857	FALSE
Low 0 Min	Shuttleworthia	5HT	0.452380952	0.267460317	0.703603658	FALSE
Low 30 Min	Shuttleworthia	5HT	-0.261904762	0.53640873	0.781470459	FALSE
Low 60 Min	Shuttleworthia	5HT	-0.333333333	0.427876984	0.975550872	FALSE
High Control	Shuttleworthia	5HT	-0.047619048	0.934871032	0.977546655	FALSE
High 0 Min	Shuttleworthia	5HT	-0.073192505	0.863253393	0.863253393	FALSE
High 30 Min	Shuttleworthia	5HT	-0.467074242	0.243269917	0.45716448	FALSE
High 60 Min	Shuttleworthia	5HT	0.333333333	0.427876984	0.708484159	FALSE
Low Control	Shuttleworthia	Corticosterone	-0.142857143	0.75203373	0.892131696	FALSE
Low 0 Min	Shuttleworthia	Corticosterone	0.261904762	0.53640873	0.703603658	FALSE
Low 30 Min	Shuttleworthia	Corticosterone	-0.261904762	0.53640873	0.781470459	FALSE
Low 60 Min	Shuttleworthia	Corticosterone	-0.333333333	0.427876984	0.975550872	FALSE
High Control	Shuttleworthia	Corticosterone	0.19047619	0.664583333	0.977546655	FALSE
High 0 Min	Shuttleworthia	Corticosterone	0.219577516	0.60133421	0.751667763	FALSE
High 30 Min	Shuttleworthia	Corticosterone	0.251501515	0.547942604	0.704497633	FALSE
High 60 Min	Shuttleworthia	Corticosterone	0.404761905	0.326835317	0.708484159	FALSE
Low Control	Shuttleworthia	UNKN #1	-0.439885919	0.275434755	0.700892857	FALSE
Low 0 Min	Shuttleworthia	UNKN #1	-0.327326835	0.428691507	0.703603658	FALSE
Low 30 Min	Shuttleworthia	UNKN #1	-0.251976315	0.547161612	0.781470459	FALSE
High Control	Shuttleworthia	UNKN #1	0.577350269	0.133974596	0.977546655	FALSE
High 0 Min	Shuttleworthia	UNKN #1	0.670820393	0.06860781	0.343039051	FALSE
High 30 Min	Shuttleworthia	UNKN #1	0.05488213	0.897302454	0.974073936	FALSE
High 60 Min	Shuttleworthia	UNKN #1	-0.125988158	0.766260066	0.766260066	FALSE
Low 0 Min	Shuttleworthia	UNKN #2	0.503952631	0.202884449	0.703603658	FALSE
Low 30 Min	Shuttleworthia	UNKN #2	-0.619779787	0.101211562	0.538606183	FALSE
Low 60 Min	Shuttleworthia	UNKN #2	0.013041013	0.975550872	0.975550872	FALSE
High Control	Shuttleworthia	UNKN #2	-0.412393049	0.309958736	0.977546655	FALSE
High 0 Min	Shuttleworthia	UNKN #2	0.264156168	0.527265386	0.751667763	FALSE
High 30 Min	Shuttleworthia	UNKN #2	0.642346746	0.085888712	0.45716448	FALSE
Low Control	Shuttleworthia	Histidine	0.119047619	0.793005952	0.892131696	FALSE
Low 0 Min	Shuttleworthia	Histidine	0.357142857	0.389384921	0.703603658	FALSE
Low 30 Min	Shuttleworthia	Histidine	-0.166666667	0.703323413	0.781470459	FALSE
Low 60 Min	Shuttleworthia	Histidine	0.166666667	0.703323413	0.975550872	FALSE
High Control	Shuttleworthia	Histidine	-0.166666667	0.703323413	0.977546655	FALSE
High 0 Min	Shuttleworthia	Histidine	0.170782513	0.685954753	0.762171948	FALSE
High 30 Min	Shuttleworthia	Histidine	0.55090808	0.157018422	0.45716448	FALSE
High 60 Min	Shuttleworthia	Histidine	-0.214285714	0.619097222	0.708484159	FALSE
Low Control	Prevotellaceae_uncultured	L DOPA	-0.08247861	0.846052524	0.951809089	FALSE
Low 0 Min	Prevotellaceae_uncultured	L DOPA	-0.24743583	0.554646423	0.957825082	FALSE
High Control	Prevotellaceae_uncultured	L DOPA	-0.65519368	0.07781054	0.30613109	FALSE
High 0 Min	Prevotellaceae_uncultured	L DOPA	0	1	1	FALSE
Low Control	Prevotellaceae_uncultured	Epinephrine	0.355142403	0.387980339	0.802543259	FALSE
Low 0 Min	Prevotellaceae_uncultured	Epinephrine	0.193971458	0.645323246	0.957825082	FALSE
Low 30 Min	Prevotellaceae_uncultured	Epinephrine	-0.035928788	0.932691475	1	FALSE
Low 60 Min	Prevotellaceae_uncultured	Epinephrine	-0.011976263	0.977546655	0.977546655	FALSE
High 0 Min	Prevotellaceae_uncultured	Epinephrine	0.577350269	0.133974596	0.669872981	FALSE
High 30 Min	Prevotellaceae_uncultured	Epinephrine	0.096225045	0.820688663	1	FALSE
High 60 Min	Prevotellaceae_uncultured	Epinephrine	-0.192785077	0.647384452	0.86317927	FALSE
Low 30 Min	Prevotellaceae_uncultured	Dopac	0.24743583	0.554646423	0.924410705	FALSE
Low Control	Prevotellaceae_uncultured	Dopamine	0	1	1	FALSE
Low 0 Min	Prevotellaceae_uncultured	Dopamine	0.155691414	0.712761708	0.957825082	FALSE
Low 30 Min	Prevotellaceae_uncultured	Dopamine	-0.30952381	0.461805556	0.924410705	FALSE
Low 60 Min	Prevotellaceae_uncultured	Dopamine	0.096392539	0.820380411	0.977546655	FALSE
High Control	Prevotellaceae_uncultured	Dopamine	-0.536144578	0.170760316	0.307368569	FALSE
High 0 Min	Prevotellaceae_uncultured	Dopamine	0.036147202	0.932283012	1	FALSE
High 30 Min	Prevotellaceae_uncultured	Dopamine	-0.263477778	0.528366471	1	FALSE
High 60 Min	Prevotellaceae_uncultured	Dopamine	0.5	0.216170635	0.576455026	FALSE
Low Control	Prevotellaceae_uncultured	5 HIAA	0.263477778	0.528366471	0.802543259	FALSE
Low 0 Min	Prevotellaceae_uncultured	5 HIAA	0.419169192	0.301266633	0.957825082	FALSE
Low 30 Min	Prevotellaceae_uncultured	5 HIAA	-0.024098135	0.954833487	1	FALSE
Low 60 Min	Prevotellaceae_uncultured	5 HIAA	0.306892885	0.459685191	0.919370383	FALSE
High Control	Prevotellaceae_uncultured	5 HIAA	0.006060717	0.988636433	1	FALSE
High 0 Min	Prevotellaceae_uncultured	5 HIAA	-0.071428571	0.881994048	1	FALSE
High 30 Min	Prevotellaceae_uncultured	5 HIAA	0.155691414	0.712761708	1	FALSE
High 60 Min	Prevotellaceae_uncultured	5 HIAA	0.095238095	0.840128968	0.934871032	FALSE
Low Control	Prevotellaceae_uncultured	HVA	0.282341454	0.498071105	0.802543259	FALSE
Low 0 Min	Prevotellaceae_uncultured	HVA	0.135032869	0.74987425	0.957825082	FALSE
Low 30 Min	Prevotellaceae_uncultured	HVA	-0.368271462	0.369383788	0.924410705	FALSE
Low 60 Min	Prevotellaceae_uncultured	HVA	-0.035928788	0.932691475	0.977546655	FALSE
High Control	Prevotellaceae_uncultured	HVA	0.043223054	0.919057655	1	FALSE
High 0 Min	Prevotellaceae_uncultured	HVA	0.012049067	0.977410185	1	FALSE
High 30 Min	Prevotellaceae_uncultured	HVA	0.012123216	0.977271197	1	FALSE
High 60 Min	Prevotellaceae_uncultured	HVA	-0.699715778	0.05336247	0.426899757	FALSE
Low Control	Prevotellaceae_uncultured	5HT	0.285714286	0.500793651	0.802543259	FALSE
Low 0 Min	Prevotellaceae_uncultured	5HT	0.023809524	0.976785714	0.976785714	FALSE
Low 30 Min	Prevotellaceae_uncultured	5HT	0	1	1	FALSE
Low 60 Min	Prevotellaceae_uncultured	5HT	-0.19047619	0.664583333	0.977546655	FALSE
High Control	Prevotellaceae_uncultured	5HT	-0.574860606	0.136058262	0.30613109	FALSE
High 0 Min	Prevotellaceae_uncultured	5HT	0.619047619	0.114980159	0.669872981	FALSE
High 30 Min	Prevotellaceae_uncultured	5HT	0.142857143	0.75203373	1	FALSE
High 60 Min	Prevotellaceae_uncultured	5HT	0.261904762	0.53640873	0.858253968	FALSE
Low Control	Prevotellaceae_uncultured	Corticosterone	-0.261904762	0.53640873	0.802543259	FALSE
Low 0 Min	Prevotellaceae_uncultured	Corticosterone	0.071428571	0.881994048	0.976785714	FALSE
Low 30 Min	Prevotellaceae_uncultured	Corticosterone	0.285714286	0.500793651	0.924410705	FALSE
Low 60 Min	Prevotellaceae_uncultured	Corticosterone	-0.452380952	0.267460317	0.713227513	FALSE
High Control	Prevotellaceae_uncultured	Corticosterone	-0.742528282	0.034855039	0.30613109	FALSE
High 0 Min	Prevotellaceae_uncultured	Corticosterone	0.095238095	0.840128968	1	FALSE
High 30 Min	Prevotellaceae_uncultured	Corticosterone	0.666666667	0.083085317	0.747767857	FALSE
High 60 Min	Prevotellaceae_uncultured	Corticosterone	-0.357142857	0.389384921	0.778769841	FALSE
Low Control	Prevotellaceae_uncultured	UNKN #1	0.206196525	0.624200312	0.802543259	FALSE
Low 0 Min	Prevotellaceae_uncultured	UNKN #1	0.763762616	0.027396044	0.273960439	FALSE
Low 30 Min	Prevotellaceae_uncultured	UNKN #1	-0.503952631	0.202884449	0.924410705	FALSE
High Control	Prevotellaceae_uncultured	UNKN #1	0	1	1	FALSE
High 0 Min	Prevotellaceae_uncultured	UNKN #1	0.109108945	0.797038574	1	FALSE
High 30 Min	Prevotellaceae_uncultured	UNKN #1	-0.109108945	0.797038574	1	FALSE
High 60 Min	Prevotellaceae_uncultured	UNKN #1	0.503952631	0.202884449	0.576455026	FALSE
Low 0 Min	Prevotellaceae_uncultured	UNKN #2	0.125988158	0.766260066	0.957825082	FALSE
Low 30 Min	Prevotellaceae_uncultured	UNKN #2	-0.394405319	0.333601087	0.924410705	FALSE
Low 60 Min	Prevotellaceae_uncultured	UNKN #2	0.665091677	0.071902554	0.459920635	FALSE
High Control	Prevotellaceae_uncultured	UNKN #2	0.58081787	0.131102285	0.30613109	FALSE
High 0 Min	Prevotellaceae_uncultured	UNKN #2	-0.208687162	0.619923639	1	FALSE
High 30 Min	Prevotellaceae_uncultured	UNKN #2	-0.191553542	0.649526182	1	FALSE
Low Control	Prevotellaceae_uncultured	Histidine	-0.261904762	0.53640873	0.802543259	FALSE
Low 0 Min	Prevotellaceae_uncultured	Histidine	0.214285714	0.619097222	0.957825082	FALSE
Low 30 Min	Prevotellaceae_uncultured	Histidine	0.19047619	0.664583333	0.949404762	FALSE
Low 60 Min	Prevotellaceae_uncultured	Histidine	-0.619047619	0.114980159	0.459920635	FALSE
High Control	Prevotellaceae_uncultured	Histidine	-0.22754899	0.587844565	0.881766847	FALSE
High 0 Min	Prevotellaceae_uncultured	Histidine	0.428571429	0.299206349	0.997354497	FALSE
High 30 Min	Prevotellaceae_uncultured	Histidine	0	1	1	FALSE
High 60 Min	Prevotellaceae_uncultured	Histidine	0.047619048	0.934871032	0.934871032	FALSE
Low Control	Bacteria_unclassified	L DOPA	0.24743583	0.554646423	0.848001777	FALSE
Low 0 Min	Bacteria_unclassified	L DOPA	0.08247861	0.846052524	0.976785714	FALSE
High Control	Bacteria_unclassified	L DOPA	0.300968755	0.468835537	0.612654811	FALSE
High 0 Min	Bacteria_unclassified	L DOPA	0.125	0.768054962	0.853394402	FALSE
Low Control	Bacteria_unclassified	Epinephrine	0.240989487	0.565334518	0.848001777	FALSE
Low 0 Min	Bacteria_unclassified	Epinephrine	-0.096985729	0.819288878	0.976785714	FALSE
Low 30 Min	Bacteria_unclassified	Epinephrine	-0.562884343	0.146331533	0.720568783	FALSE
Low 60 Min	Bacteria_unclassified	Epinephrine	-0.048192771	0.909778369	0.909778369	FALSE
High 0 Min	Bacteria_unclassified	Epinephrine	0.661437828	0.074051635	0.421660664	FALSE
High 30 Min	Bacteria_unclassified	Epinephrine	0.008999154	0.983127497	1	FALSE
High 60 Min	Bacteria_unclassified	Epinephrine	-0.206064391	0.624427457	0.874155678	FALSE
Low 30 Min	Bacteria_unclassified	Dopac	0.08247861	0.846052524	0.934871032	FALSE
Low Control	Bacteria_unclassified	Dopamine	-0.523809524	0.196626984	0.848001777	FALSE
Low 0 Min	Bacteria_unclassified	Dopamine	-0.718575757	0.04462261	0.4462261	FALSE
Low 30 Min	Bacteria_unclassified	Dopamine	0.047619048	0.934871032	0.934871032	FALSE
Low 60 Min	Bacteria_unclassified	Dopamine	-0.133335782	0.752942731	0.860505978	FALSE
High Control	Bacteria_unclassified	Dopamine	0.282256399	0.498206178	0.612654811	FALSE
High 0 Min	Bacteria_unclassified	Dopamine	-0.53835369	0.168664266	0.421660664	FALSE
High 30 Min	Bacteria_unclassified	Dopamine	-0.5488213	0.158922794	0.432373303	FALSE
High 60 Min	Bacteria_unclassified	Dopamine	-0.131738889	0.755832636	0.874155678	FALSE
Low Control	Bacteria_unclassified	5 HIAA	-0.04790505	0.910315357	1	FALSE
Low 0 Min	Bacteria_unclassified	5 HIAA	0.251501515	0.547942604	0.976785714	FALSE
Low 30 Min	Bacteria_unclassified	5 HIAA	0.144588808	0.732650741	0.915813426	FALSE
Low 60 Min	Bacteria_unclassified	5 HIAA	-0.209940549	0.617774954	0.860505978	FALSE
High Control	Bacteria_unclassified	5 HIAA	0.691410718	0.057511768	0.227000374	FALSE
High 0 Min	Bacteria_unclassified	5 HIAA	0.545544726	0.161938228	0.421660664	FALSE
High 30 Min	Bacteria_unclassified	5 HIAA	-0.101923956	0.810212004	1	FALSE
High 60 Min	Bacteria_unclassified	5 HIAA	-0.203596465	0.628674673	0.874155678	FALSE
Low Control	Bacteria_unclassified	HVA	0.405098608	0.319447382	0.848001777	FALSE
Low 0 Min	Bacteria_unclassified	HVA	-0.589234339	0.124275032	0.621375161	FALSE
Low 30 Min	Bacteria_unclassified	HVA	0.368271462	0.369383788	0.738767576	FALSE
Low 60 Min	Bacteria_unclassified	HVA	0.325301205	0.431723785	0.860505978	FALSE
High Control	Bacteria_unclassified	HVA	0.754731908	0.030433733	0.227000374	FALSE
High 0 Min	Bacteria_unclassified	HVA	0.220863052	0.599151955	0.748939943	FALSE
High 30 Min	Bacteria_unclassified	HVA	0.674603175	0.066482038	0.299169171	FALSE
High 60 Min	Bacteria_unclassified	HVA	-0.395182211	0.332563108	0.874155678	FALSE
Low Control	Bacteria_unclassified	5HT	0.30952381	0.461805556	0.848001777	FALSE
Low 0 Min	Bacteria_unclassified	5HT	0.261904762	0.53640873	0.976785714	FALSE
Low 30 Min	Bacteria_unclassified	5HT	-0.404761905	0.326835317	0.738767576	FALSE
Low 60 Min	Bacteria_unclassified	5HT	0.215572727	0.608149066	0.860505978	FALSE
High Control	Bacteria_unclassified	5HT	-0.463552535	0.247323263	0.445181873	FALSE
High 0 Min	Bacteria_unclassified	5HT	-0.027277236	0.948880546	0.948880546	FALSE
High 30 Min	Bacteria_unclassified	5HT	-0.763762616	0.027396044	0.246564395	FALSE
High 60 Min	Bacteria_unclassified	5HT	-0.287430303	0.490015485	0.874155678	FALSE
Low Control	Bacteria_unclassified	Corticosterone	0	1	1	FALSE
Low 0 Min	Bacteria_unclassified	Corticosterone	-0.023809524	0.976785714	0.976785714	FALSE
Low 30 Min	Bacteria_unclassified	Corticosterone	-0.5	0.216170635	0.720568783	FALSE
Low 60 Min	Bacteria_unclassified	Corticosterone	0.143715151	0.734221475	0.860505978	FALSE
High Control	Bacteria_unclassified	Corticosterone	-0.658732549	0.075666791	0.227000374	FALSE
High 0 Min	Bacteria_unclassified	Corticosterone	0.327326835	0.428691507	0.714485845	FALSE
High 30 Min	Bacteria_unclassified	Corticosterone	0.514370741	0.192165912	0.432373303	FALSE
High 60 Min	Bacteria_unclassified	Corticosterone	-0.011976263	0.977546655	0.977546655	FALSE
Low Control	Bacteria_unclassified	UNKN #1	-0.316168005	0.445506322	0.848001777	FALSE
Low 0 Min	Bacteria_unclassified	UNKN #1	0.109108945	0.797038574	0.976785714	FALSE
Low 30 Min	Bacteria_unclassified	UNKN #1	-0.503952631	0.202884449	0.720568783	FALSE
High Control	Bacteria_unclassified	UNKN #1	-0.084515425	0.842286562	0.842286562	FALSE
High 0 Min	Bacteria_unclassified	UNKN #1	0.625	0.097537994	0.421660664	FALSE
High 30 Min	Bacteria_unclassified	UNKN #1	-0.071428571	0.866526271	1	FALSE
High 60 Min	Bacteria_unclassified	UNKN #1	0.12674485	0.764886218	0.874155678	FALSE
Low 0 Min	Bacteria_unclassified	UNKN #2	0.503952631	0.202884449	0.676281497	FALSE
Low 30 Min	Bacteria_unclassified	UNKN #2	-0.281718085	0.49906138	0.831768966	FALSE
Low 60 Min	Bacteria_unclassified	UNKN #2	-0.32142379	0.437553031	0.860505978	FALSE
High Control	Bacteria_unclassified	UNKN #2	0.253546276	0.544582054	0.612654811	FALSE
High 0 Min	Bacteria_unclassified	UNKN #2	0.22501758	0.592117328	0.748939943	FALSE
High 30 Min	Bacteria_unclassified	UNKN #2	0	1	1	FALSE
Low Control	Bacteria_unclassified	Histidine	0.142857143	0.75203373	0.96690051	FALSE
Low 0 Min	Bacteria_unclassified	Histidine	0.071428571	0.881994048	0.976785714	FALSE
Low 30 Min	Bacteria_unclassified	Histidine	-0.214285714	0.619097222	0.884424603	FALSE
Low 60 Min	Bacteria_unclassified	Histidine	-0.395216666	0.332517108	0.860505978	FALSE
High Control	Bacteria_unclassified	Histidine	-0.512347538	0.194223421	0.437002698	FALSE
High 0 Min	Bacteria_unclassified	Histidine	0.463713017	0.247137817	0.494275634	FALSE
High 30 Min	Bacteria_unclassified	Histidine	0.327326835	0.428691507	0.771644713	FALSE
High 60 Min	Bacteria_unclassified	Histidine	-0.586836868	0.126198986	0.874155678	FALSE
Low Control	Mucispirillum	L DOPA	0.591607978	0.12238654	0.367159619	FALSE
Low 0 Min	Mucispirillum	L DOPA	0.08247861	0.846052524	0.95510619	FALSE
High Control	Mucispirillum	L DOPA	-0.489807252	0.217927171	0.788922048	FALSE
High 0 Min	Mucispirillum	L DOPA	0.25	0.550415039	0.697320731	FALSE
Low Control	Mucispirillum	Epinephrine	0.935775441	0.000630791	0.005677122	TRUE
Low 0 Min	Mucispirillum	Epinephrine	-0.036369648	0.93186702	0.95510619	FALSE
Low 30 Min	Mucispirillum	Epinephrine	-0.590361446	0.123376268	0.437007615	FALSE
Low 60 Min	Mucispirillum	Epinephrine	0.586836868	0.126198986	0.504795942	FALSE
High 0 Min	Mucispirillum	Epinephrine	0.472455591	0.237141843	0.496311956	FALSE
High 30 Min	Mucispirillum	Epinephrine	0.507092553	0.199621673	0.497388312	FALSE
High 60 Min	Mucispirillum	Epinephrine	0.072728608	0.864113964	0.864113964	FALSE
Low 30 Min	Mucispirillum	Dopac	0.58081787	0.131102285	0.437007615	FALSE
Low Control	Mucispirillum	Dopamine	0.024397502	0.954272834	0.954272834	FALSE
Low 0 Min	Mucispirillum	Dopamine	-0.023952525	0.95510619	0.95510619	FALSE
Low 30 Min	Mucispirillum	Dopamine	0.335335353	0.416791591	0.932691475	FALSE
Low 60 Min	Mucispirillum	Dopamine	0.686796837	0.059897456	0.479179645	FALSE
High Control	Mucispirillum	Dopamine	-0.720930736	0.043596952	0.392372564	FALSE
High 0 Min	Mucispirillum	Dopamine	-0.455530045	0.25668304	0.496311956	FALSE
High 30 Min	Mucispirillum	Dopamine	-0.196352277	0.641192791	0.820601916	FALSE
High 60 Min	Mucispirillum	Dopamine	-0.323359091	0.434639449	0.695423118	FALSE
Low Control	Mucispirillum	5 HIAA	-0.049088069	0.908107619	0.954272834	FALSE
Low 0 Min	Mucispirillum	5 HIAA	0.083833838	0.843546492	0.95510619	FALSE
Low 30 Min	Mucispirillum	5 HIAA	-0.296975151	0.475044737	0.932691475	FALSE
Low 60 Min	Mucispirillum	5 HIAA	-0.098205723	0.817044758	0.817044758	FALSE
High Control	Mucispirillum	5 HIAA	-0.320935104	0.438290027	0.788922048	FALSE
High 0 Min	Mucispirillum	5 HIAA	0.681930907	0.062476239	0.496311956	FALSE
High 30 Min	Mucispirillum	5 HIAA	0.036816052	0.931032254	0.931032254	FALSE
High 60 Min	Mucispirillum	5 HIAA	0.167667677	0.691465352	0.864113964	FALSE
Low Control	Mucispirillum	HVA	-0.389944819	0.33958973	0.764076893	FALSE
Low 0 Min	Mucispirillum	HVA	-0.552407193	0.155658084	0.778290419	FALSE
Low 30 Min	Mucispirillum	HVA	-0.148193329	0.726178846	0.932691475	FALSE
Low 60 Min	Mucispirillum	HVA	-0.22754899	0.587844565	0.803798186	FALSE
High Control	Mucispirillum	HVA	-0.44468196	0.269616256	0.788922048	FALSE
High 0 Min	Mucispirillum	HVA	0.110431526	0.794618137	0.797038574	FALSE
High 30 Min	Mucispirillum	HVA	0.795046392	0.018350367	0.165153302	FALSE
High 60 Min	Mucispirillum	HVA	0.568074428	0.141828646	0.567314583	FALSE
Low Control	Mucispirillum	5HT	-0.243975018	0.560375585	0.840563377	FALSE
Low 0 Min	Mucispirillum	5HT	-0.428571429	0.299206349	0.95510619	FALSE
Low 30 Min	Mucispirillum	5HT	0.071857576	0.865730124	0.932691475	FALSE
Low 60 Min	Mucispirillum	5HT	-0.261904762	0.53640873	0.803798186	FALSE
High Control	Mucispirillum	5HT	-0.025367314	0.952456686	0.952456686	FALSE
High 0 Min	Mucispirillum	5HT	-0.109108945	0.797038574	0.797038574	FALSE
High 30 Min	Mucispirillum	5HT	-0.439155033	0.27632684	0.497388312	FALSE
High 60 Min	Mucispirillum	5HT	-0.083833838	0.843546492	0.864113964	FALSE
Low Control	Mucispirillum	Corticosterone	-0.658732549	0.075666791	0.340500562	FALSE
Low 0 Min	Mucispirillum	Corticosterone	-0.80952381	0.021775794	0.217757937	FALSE
Low 30 Min	Mucispirillum	Corticosterone	-0.035928788	0.932691475	0.932691475	FALSE
Low 60 Min	Mucispirillum	Corticosterone	0.166666667	0.703323413	0.803798186	FALSE
High Control	Mucispirillum	Corticosterone	-0.038050972	0.928723265	0.952456686	FALSE
High 0 Min	Mucispirillum	Corticosterone	0.518267489	0.188235824	0.496311956	FALSE
High 30 Min	Mucispirillum	Corticosterone	0.146385011	0.729423925	0.820601916	FALSE
High 60 Min	Mucispirillum	Corticosterone	0.407192929	0.316709185	0.63341837	FALSE
Low Control	Mucispirillum	UNKN #1	0.323975798	0.433712707	0.780682873	FALSE
Low 0 Min	Mucispirillum	UNKN #1	0.327326835	0.428691507	0.95510619	FALSE
Low 30 Min	Mucispirillum	UNKN #1	0.063372425	0.881494454	0.932691475	FALSE
High Control	Mucispirillum	UNKN #1	0.35149982	0.39321139	0.788922048	FALSE
High 0 Min	Mucispirillum	UNKN #1	0.5	0.20703125	0.496311956	FALSE
High 30 Min	Mucispirillum	UNKN #1	0.559016994	0.149737335	0.497388312	FALSE
High 60 Min	Mucispirillum	UNKN #1	-0.760469101	0.02848113	0.227849039	FALSE
Low 0 Min	Mucispirillum	UNKN #2	0.251976315	0.547161612	0.95510619	FALSE
Low 30 Min	Mucispirillum	UNKN #2	-0.850230302	0.007483552	0.074835522	FALSE
Low 60 Min	Mucispirillum	UNKN #2	0.299943305	0.470426782	0.803798186	FALSE
High Control	Mucispirillum	UNKN #2	0.087874955	0.836080708	0.952456686	FALSE
High 0 Min	Mucispirillum	UNKN #2	0.421907963	0.297787173	0.496311956	FALSE
High 30 Min	Mucispirillum	UNKN #2	0.327139952	0.428970888	0.643456332	FALSE
Low Control	Mucispirillum	Histidine	-0.146385011	0.729423925	0.937830761	FALSE
Low 0 Min	Mucispirillum	Histidine	-0.19047619	0.664583333	0.95510619	FALSE
Low 30 Min	Mucispirillum	Histidine	-0.203596465	0.628674673	0.932691475	FALSE
Low 60 Min	Mucispirillum	Histidine	-0.19047619	0.664583333	0.803798186	FALSE
High Control	Mucispirillum	Histidine	-0.114152915	0.787815408	0.952456686	FALSE
High 0 Min	Mucispirillum	Histidine	0.245495127	0.557856585	0.697320731	FALSE
High 30 Min	Mucispirillum	Histidine	0.463552535	0.247323263	0.497388312	FALSE
High 60 Min	Mucispirillum	Histidine	0.407192929	0.316709185	0.63341837	FALSE
Low Control	Parabacteroides	L DOPA	-0.577350269	0.133974596	0.602885683	FALSE
Low 0 Min	Parabacteroides	L DOPA	0.283473355	0.496274922	0.786307199	FALSE
High Control	Parabacteroides	L DOPA	0.292602868	0.48187983	0.557856585	FALSE
High 0 Min	Parabacteroides	L DOPA	0.125	0.768054962	0.853394402	FALSE
Low Control	Parabacteroides	Epinephrine	-0.22830583	0.586569103	0.696484375	FALSE
Low 0 Min	Parabacteroides	Epinephrine	-0.25	0.550415039	0.786307199	FALSE
Low 30 Min	Parabacteroides	Epinephrine	-0.04790505	0.910315357	1	FALSE
Low 60 Min	Parabacteroides	Epinephrine	-0.131738889	0.755832636	0.863808727	FALSE
High 0 Min	Parabacteroides	Epinephrine	0.661437828	0.074051635	0.325126648	FALSE
High 30 Min	Parabacteroides	Epinephrine	0.53968254	0.167410165	0.502230494	FALSE
High 60 Min	Parabacteroides	Epinephrine	0.289882756	0.486151507	0.821367985	FALSE
Low 30 Min	Parabacteroides	Dopac	-0.412393049	0.309958736	1	FALSE
Low Control	Parabacteroides	Dopamine	-0.357142857	0.389384921	0.696484375	FALSE
Low 0 Min	Parabacteroides	Dopamine	0.301851715	0.467467131	0.786307199	FALSE
Low 30 Min	Parabacteroides	Dopamine	-0.047619048	0.934871032	1	FALSE
Low 60 Min	Parabacteroides	Dopamine	0.602453366	0.113964481	0.613525199	FALSE
High Control	Parabacteroides	Dopamine	0.246969585	0.555417052	0.557856585	FALSE
High 0 Min	Parabacteroides	Dopamine	-0.496941867	0.210269767	0.494275634	FALSE
High 30 Min	Parabacteroides	Dopamine	-0.020743495	0.961117102	0.987035729	FALSE
High 60 Min	Parabacteroides	Dopamine	-0.300049599	0.470261741	0.821367985	FALSE
Low Control	Parabacteroides	5 HIAA	-0.299406565	0.471260529	0.696484375	FALSE
Low 0 Min	Parabacteroides	5 HIAA	-0.535100767	0.171755571	0.572518569	FALSE
Low 30 Min	Parabacteroides	5 HIAA	0.289177616	0.487261272	1	FALSE
Low 60 Min	Parabacteroides	5 HIAA	-0.478752901	0.23007195	0.613525199	FALSE
High Control	Parabacteroides	5 HIAA	0.303686697	0.464628422	0.557856585	FALSE
High 0 Min	Parabacteroides	5 HIAA	0.627376434	0.095891444	0.325126648	FALSE
High 30 Min	Parabacteroides	5 HIAA	-0.006914498	0.987035729	0.987035729	FALSE
High 60 Min	Parabacteroides	5 HIAA	-0.027277236	0.948880546	0.948880546	FALSE
Low Control	Parabacteroides	HVA	0.478752901	0.23007195	0.690215849	FALSE
Low 0 Min	Parabacteroides	HVA	-0.140635988	0.73976385	0.821959834	FALSE
Low 30 Min	Parabacteroides	HVA	0.343720031	0.404486183	1	FALSE
Low 60 Min	Parabacteroides	HVA	-0.514979293	0.191549313	0.613525199	FALSE
High Control	Parabacteroides	HVA	0.45003516	0.263194518	0.557856585	FALSE
High 0 Min	Parabacteroides	HVA	0.220863052	0.599151955	0.748939943	FALSE
High 30 Min	Parabacteroides	HVA	0.685935525	0.060349219	0.271571487	FALSE
High 60 Min	Parabacteroides	HVA	0.042190796	0.920986085	0.948880546	FALSE
Low Control	Parabacteroides	5HT	0.333333333	0.427876984	0.696484375	FALSE
Low 0 Min	Parabacteroides	5HT	-0.681930907	0.062476239	0.479457222	FALSE
Low 30 Min	Parabacteroides	5HT	-0.30952381	0.461805556	1	FALSE
Low 60 Min	Parabacteroides	5HT	-0.285714286	0.500793651	0.667724868	FALSE
High Control	Parabacteroides	5HT	-0.545544726	0.161938228	0.557856585	FALSE
High 0 Min	Parabacteroides	5HT	0.027277236	0.948880546	0.948880546	FALSE
High 30 Min	Parabacteroides	5HT	-0.343660875	0.404572445	0.863994766	FALSE
High 60 Min	Parabacteroides	5HT	-0.163663418	0.69856686	0.93142248	FALSE
Low Control	Parabacteroides	Corticosterone	-0.214285714	0.619097222	0.696484375	FALSE
Low 0 Min	Parabacteroides	Corticosterone	-0.627376434	0.095891444	0.479457222	FALSE
Low 30 Min	Parabacteroides	Corticosterone	-0.095238095	0.840128968	1	FALSE
Low 60 Min	Parabacteroides	Corticosterone	-0.404761905	0.326835317	0.653670635	FALSE
High Control	Parabacteroides	Corticosterone	-0.409158544	0.314149428	0.557856585	FALSE
High 0 Min	Parabacteroides	Corticosterone	0.463713017	0.247137817	0.494275634	FALSE
High 30 Min	Parabacteroides	Corticosterone	-0.178703655	0.671995929	0.863994766	FALSE
High 60 Min	Parabacteroides	Corticosterone	0.545544726	0.161938228	0.821367985	FALSE
Low Control	Parabacteroides	UNKN #1	-0.041239305	0.922763927	0.922763927	FALSE
Low 0 Min	Parabacteroides	UNKN #1	-0.25	0.550415039	0.786307199	FALSE
Low 30 Min	Parabacteroides	UNKN #1	0	1	1	FALSE
High Control	Parabacteroides	UNKN #1	0.283473355	0.496274922	0.557856585	FALSE
High 0 Min	Parabacteroides	UNKN #1	0.625	0.097537994	0.325126648	FALSE
High 30 Min	Parabacteroides	UNKN #1	0.755928946	0.030019745	0.270177708	FALSE
High 60 Min	Parabacteroides	UNKN #1	-0.288675135	0.488052691	0.821367985	FALSE
Low 0 Min	Parabacteroides	UNKN #2	0	1	1	FALSE
Low 30 Min	Parabacteroides	UNKN #2	0.056343617	0.894579091	1	FALSE
Low 60 Min	Parabacteroides	UNKN #2	0.065205066	0.878086599	0.878086599	FALSE
High Control	Parabacteroides	UNKN #2	-0.283473355	0.496274922	0.557856585	FALSE
High 0 Min	Parabacteroides	UNKN #2	0.253144778	0.545241329	0.748939943	FALSE
High 30 Min	Parabacteroides	UNKN #2	0.258051474	0.537204123	0.863994766	FALSE
Low Control	Parabacteroides	Histidine	0.619047619	0.114980159	0.602885683	FALSE
Low 0 Min	Parabacteroides	Histidine	-0.163663418	0.69856686	0.821959834	FALSE
Low 30 Min	Parabacteroides	Histidine	-0.023809524	0.976785714	1	FALSE
Low 60 Min	Parabacteroides	Histidine	-0.333333333	0.427876984	0.667724868	FALSE
High Control	Parabacteroides	Histidine	-0.245495127	0.557856585	0.557856585	FALSE
High 0 Min	Parabacteroides	Histidine	0.327326835	0.428691507	0.714485845	FALSE
High 30 Min	Parabacteroides	Histidine	0.178703655	0.671995929	0.863994766	FALSE
High 60 Min	Parabacteroides	Histidine	-0.272772363	0.513354991	0.821367985	FALSE
Low Control	Barnesiella	L DOPA	-0.248921944	0.552192641	0.709961967	FALSE
Low 0 Min	Barnesiella	L DOPA	0.591607978	0.12238654	0.850946006	FALSE
High Control	Barnesiella	L DOPA	0.398254982	0.328472492	0.861871214	FALSE
High 0 Min	Barnesiella	L DOPA	-0.335410197	0.416681052	0.858663813	FALSE
Low Control	Barnesiella	Epinephrine	-0.146738114	0.728789993	0.755832636	FALSE
Low 0 Min	Barnesiella	Epinephrine	0.173916398	0.680422629	0.905817617	FALSE
Low 30 Min	Barnesiella	Epinephrine	-0.518676652	0.187825664	0.626085548	FALSE
Low 60 Min	Barnesiella	Epinephrine	0.133335782	0.752942731	0.752942731	FALSE
High 0 Min	Barnesiella	Epinephrine	0.591607978	0.12238654	0.407955132	FALSE
High 30 Min	Barnesiella	Epinephrine	0.373382916	0.362254444	0.897302454	FALSE
High 60 Min	Barnesiella	Epinephrine	-0.430310933	0.287233722	0.869368806	FALSE
Low 30 Min	Barnesiella	Dopac	0.340194604	0.409640816	0.65669313	FALSE
Low Control	Barnesiella	Dopamine	-0.77845707	0.022867334	0.205806006	FALSE
Low 0 Min	Barnesiella	Dopamine	-0.171808243	0.684142718	0.905817617	FALSE
Low 30 Min	Barnesiella	Dopamine	0.540131478	0.166987625	0.626085548	FALSE
Low 60 Min	Barnesiella	Dopamine	0.743902439	0.034338768	0.274710143	FALSE
High Control	Barnesiella	Dopamine	0.222891566	0.595713761	0.861871214	FALSE
High 0 Min	Barnesiella	Dopamine	-0.271625639	0.515198288	0.858663813	FALSE
High 30 Min	Barnesiella	Dopamine	-0.228915663	0.585542063	0.897302454	FALSE
High 60 Min	Barnesiella	Dopamine	0.215572727	0.608149066	0.869368806	FALSE
Low Control	Barnesiella	5 HIAA	-0.301204819	0.46846953	0.709961967	FALSE
Low 0 Min	Barnesiella	5 HIAA	-0.269984382	0.517840837	0.905817617	FALSE
Low 30 Min	Barnesiella	5 HIAA	0.422433591	0.297121621	0.65669313	FALSE
Low 60 Min	Barnesiella	5 HIAA	-0.211216796	0.615589512	0.752942731	FALSE
High Control	Barnesiella	5 HIAA	0.36970376	0.367379735	0.861871214	FALSE
High 0 Min	Barnesiella	5 HIAA	0.292770022	0.481617814	0.858663813	FALSE
High 30 Min	Barnesiella	5 HIAA	0.168674699	0.689682476	0.897302454	FALSE
High 60 Min	Barnesiella	5 HIAA	0.610789394	0.107721237	0.861769894	FALSE
Low Control	Barnesiella	HVA	0.493977763	0.213433759	0.640301277	FALSE
Low 0 Min	Barnesiella	HVA	-0.050315461	0.905817617	0.905817617	FALSE
Low 30 Min	Barnesiella	HVA	0.126582278	0.765181337	0.765181337	FALSE
Low 60 Min	Barnesiella	HVA	-0.57576815	0.135296642	0.47069288	FALSE
High Control	Barnesiella	HVA	0.246988882	0.55538515	0.861871214	FALSE
High 0 Min	Barnesiella	HVA	0.01234662	0.97685244	0.97685244	FALSE
High 30 Min	Barnesiella	HVA	0.414664982	0.307031221	0.897302454	FALSE
High 60 Min	Barnesiella	HVA	-0.234639438	0.575932134	0.869368806	FALSE
Low Control	Barnesiella	5HT	-0.251501515	0.547942604	0.709961967	FALSE
Low 0 Min	Barnesiella	5HT	-0.341565026	0.407633739	0.905817617	FALSE
Low 30 Min	Barnesiella	5HT	-0.343720031	0.404486183	0.65669313	FALSE
Low 60 Min	Barnesiella	5HT	-0.253030414	0.545429171	0.752942731	FALSE
High Control	Barnesiella	5HT	-0.095810101	0.821452403	0.88799065	FALSE
High 0 Min	Barnesiella	5HT	0.048795004	0.908654488	0.97685244	FALSE
High 30 Min	Barnesiella	5HT	-0.095810101	0.821452403	0.897302454	FALSE
High 60 Min	Barnesiella	5HT	-0.023952525	0.95510619	0.95510619	FALSE
Low Control	Barnesiella	Corticosterone	-0.131738889	0.755832636	0.755832636	FALSE
Low 0 Min	Barnesiella	Corticosterone	-0.53674504	0.170189201	0.850946006	FALSE
Low 30 Min	Barnesiella	Corticosterone	0.306892885	0.459685191	0.65669313	FALSE
Low 60 Min	Barnesiella	Corticosterone	-0.168686942	0.689660807	0.752942731	FALSE
High Control	Barnesiella	Corticosterone	-0.059881313	0.88799065	0.88799065	FALSE
High 0 Min	Barnesiella	Corticosterone	0.097590007	0.818177203	0.97685244	FALSE
High 30 Min	Barnesiella	Corticosterone	0.622765656	0.099100808	0.89190727	FALSE
High 60 Min	Barnesiella	Corticosterone	-0.083833838	0.843546492	0.95510619	FALSE
Low Control	Barnesiella	UNKN #1	-0.636133857	0.089962683	0.404832074	FALSE
Low 0 Min	Barnesiella	UNKN #1	-0.335410197	0.416681052	0.905817617	FALSE
Low 30 Min	Barnesiella	UNKN #1	0.194870941	0.643761807	0.715290897	FALSE
High Control	Barnesiella	UNKN #1	0.248921944	0.552192641	0.861871214	FALSE
High 0 Min	Barnesiella	UNKN #1	0.670820393	0.06860781	0.378333957	FALSE
High 30 Min	Barnesiella	UNKN #1	0.05488213	0.897302454	0.897302454	FALSE
High 60 Min	Barnesiella	UNKN #1	-0.190117275	0.652026604	0.869368806	FALSE
Low 0 Min	Barnesiella	UNKN #2	0.129099445	0.760614665	0.905817617	FALSE
Low 30 Min	Barnesiella	UNKN #2	-0.522893604	0.183626181	0.626085548	FALSE
Low 60 Min	Barnesiella	UNKN #2	0.356375482	0.38621652	0.752942731	FALSE
High Control	Barnesiella	UNKN #2	-0.58081787	0.131102285	0.861871214	FALSE
High 0 Min	Barnesiella	UNKN #2	-0.050315461	0.905817617	0.97685244	FALSE
High 30 Min	Barnesiella	UNKN #2	0.096352012	0.820454994	0.897302454	FALSE
Low Control	Barnesiella	Histidine	0.311382828	0.452798757	0.709961967	FALSE
Low 0 Min	Barnesiella	Histidine	-0.073192505	0.863253393	0.905817617	FALSE
Low 30 Min	Barnesiella	Histidine	0.208687162	0.619923639	0.715290897	FALSE
Low 60 Min	Barnesiella	Histidine	-0.530158962	0.17650983	0.47069288	FALSE
High Control	Barnesiella	Histidine	-0.179643939	0.670344277	0.861871214	FALSE
High 0 Min	Barnesiella	Histidine	0.658732549	0.075666791	0.378333957	FALSE
High 30 Min	Barnesiella	Histidine	0.347311616	0.399263874	0.897302454	FALSE
High 60 Min	Barnesiella	Histidine	-0.239525252	0.567772152	0.869368806	FALSE
Low Control	Helicobacter	L DOPA	-0.497843888	0.209311808	0.896015898	FALSE
Low 0 Min	Helicobacter	L DOPA	-0.577350269	0.133974596	0.669872981	FALSE
Low Control	Helicobacter	Epinephrine	-0.12759836	0.763337231	0.896015898	FALSE
Low 0 Min	Helicobacter	Epinephrine	0.339450051	0.410733043	0.843546492	FALSE
Low 30 Min	Helicobacter	Epinephrine	0.133978278	0.751780707	0.971706258	FALSE
Low 60 Min	Helicobacter	Epinephrine	0.245440347	0.557947292	0.818177203	FALSE
Low 30 Min	Helicobacter	Dopac	-0.35149982	0.39321139	0.677211853	FALSE
Low Control	Helicobacter	Dopamine	-0.191620202	0.649410201	0.896015898	FALSE
Low 0 Min	Helicobacter	Dopamine	0.107786364	0.799460427	0.843546492	FALSE
Low 30 Min	Helicobacter	Dopamine	-0.342458745	0.406327112	0.677211853	FALSE
Low 60 Min	Helicobacter	Dopamine	-0.1234662	0.77084275	0.818177203	FALSE
Low Control	Helicobacter	5 HIAA	-0.295180723	0.477845256	0.896015898	FALSE
Low 0 Min	Helicobacter	5 HIAA	0.083833838	0.843546492	0.843546492	FALSE
Low 30 Min	Helicobacter	5 HIAA	-0.706057228	0.050318702	0.503187019	FALSE
Low 60 Min	Helicobacter	5 HIAA	0.528312336	0.1783043	0.646786761	FALSE
Low Control	Helicobacter	HVA	0.055572498	0.896015898	0.896015898	FALSE
Low 0 Min	Helicobacter	HVA	-0.085930008	0.839672609	0.843546492	FALSE
Low 30 Min	Helicobacter	HVA	-0.078473287	0.853465524	0.971706258	FALSE
Low 60 Min	Helicobacter	HVA	0.294528416	0.478864909	0.818177203	FALSE
Low Control	Helicobacter	5HT	0.419169192	0.301266633	0.896015898	FALSE
Low 0 Min	Helicobacter	5HT	0.357142857	0.389384921	0.843546492	FALSE
Low 30 Min	Helicobacter	5HT	0.45661166	0.255410932	0.638527331	FALSE
Low 60 Min	Helicobacter	5HT	0.097590007	0.818177203	0.818177203	FALSE
Low Control	Helicobacter	Corticosterone	-0.131738889	0.755832636	0.896015898	FALSE
Low 0 Min	Helicobacter	Corticosterone	-0.119047619	0.793005952	0.843546492	FALSE
Low 30 Min	Helicobacter	Corticosterone	-0.583448233	0.12894663	0.638527331	FALSE
Low 60 Min	Helicobacter	Corticosterone	0.146385011	0.729423925	0.818177203	FALSE
Low Control	Helicobacter	UNKN #1	-0.096802978	0.819625132	0.896015898	FALSE
Low 0 Min	Helicobacter	UNKN #1	-0.109108945	0.797038574	0.843546492	FALSE
Low 30 Min	Helicobacter	UNKN #1	0.067115606	0.874535632	0.971706258	FALSE
Low 0 Min	Helicobacter	UNKN #2	-0.629940788	0.094132767	0.669872981	FALSE
Low 30 Min	Helicobacter	UNKN #2	0	1	1	FALSE
Low 60 Min	Helicobacter	UNKN #2	0.467707173	0.242545036	0.646786761	FALSE
Low Control	Helicobacter	Histidine	-0.167667677	0.691465352	0.896015898	FALSE
Low 0 Min	Helicobacter	Histidine	-0.214285714	0.619097222	0.843546492	FALSE
Low 30 Min	Helicobacter	Histidine	-0.507346289	0.199359224	0.638527331	FALSE
Low 60 Min	Helicobacter	Histidine	-0.512347538	0.194223421	0.646786761	FALSE
Low Control	Ruminococcaceae_ge	L DOPA	0.414869907	0.306767817	0.748163493	FALSE
Low 0 Min	Ruminococcaceae_ge	L DOPA	0.24743583	0.554646423	0.885203883	FALSE
High Control	Ruminococcaceae_ge	L DOPA	-0.158841557	0.707143755	0.795536724	FALSE
High 0 Min	Ruminococcaceae_ge	L DOPA	0.125	0.768054962	0.87868829	FALSE
Low Control	Ruminococcaceae_ge	Epinephrine	0.791109835	0.019366467	0.1742982	FALSE
Low 0 Min	Ruminococcaceae_ge	Epinephrine	-0.096985729	0.819288878	0.885203883	FALSE
Low 30 Min	Ruminococcaceae_ge	Epinephrine	-0.490880694	0.216765971	0.859048872	FALSE
Low 60 Min	Ruminococcaceae_ge	Epinephrine	-0.337349398	0.413821336	0.658783805	FALSE
High 0 Min	Ruminococcaceae_ge	Epinephrine	0.661437828	0.074051635	0.479457222	FALSE
High 30 Min	Ruminococcaceae_ge	Epinephrine	0.008999154	0.983127497	0.983127497	FALSE
High 60 Min	Ruminococcaceae_ge	Epinephrine	-0.13253974	0.75438302	0.960147392	FALSE
Low 30 Min	Ruminococcaceae_ge	Dopac	0.253546276	0.544582054	0.859048872	FALSE
Low Control	Ruminococcaceae_ge	Dopamine	-0.131738889	0.755832636	0.976847146	FALSE
Low 0 Min	Ruminococcaceae_ge	Dopamine	-0.574860606	0.136058262	0.453527541	FALSE
Low 30 Min	Ruminococcaceae_ge	Dopamine	0.048795004	0.908654488	0.929311028	FALSE
Low 60 Min	Ruminococcaceae_ge	Dopamine	0.284853716	0.494087854	0.658783805	FALSE
High Control	Ruminococcaceae_ge	Dopamine	0.078403043	0.853595617	0.853595617	FALSE
High 0 Min	Ruminococcaceae_ge	Dopamine	-0.289882756	0.486151507	0.87868829	FALSE
High 30 Min	Ruminococcaceae_ge	Dopamine	-0.023520913	0.955914551	0.983127497	FALSE
High 60 Min	Ruminococcaceae_ge	Dopamine	0.571428571	0.151140873	0.403042328	FALSE
Low Control	Ruminococcaceae_ge	5 HIAA	-0.024096386	0.954836763	0.976847146	FALSE
Low 0 Min	Ruminococcaceae_ge	5 HIAA	-0.083833838	0.843546492	0.885203883	FALSE
Low 30 Min	Ruminococcaceae_ge	5 HIAA	0.345705359	0.401595798	0.859048872	FALSE
Low 60 Min	Ruminococcaceae_ge	5 HIAA	-0.426055821	0.292554718	0.602533265	FALSE
High Control	Ruminococcaceae_ge	5 HIAA	-0.773020683	0.024483883	0.116191897	FALSE
High 0 Min	Ruminococcaceae_ge	5 HIAA	0.054554473	0.897913138	0.897913138	FALSE
High 30 Min	Ruminococcaceae_ge	5 HIAA	0.415536127	0.305912225	0.983127497	FALSE
High 60 Min	Ruminococcaceae_ge	5 HIAA	0	1	1	FALSE
Low Control	Ruminococcaceae_ge	HVA	-0.012349444	0.976847146	0.976847146	FALSE
Low 0 Min	Ruminococcaceae_ge	HVA	-0.061378577	0.885203883	0.885203883	FALSE
Low 30 Min	Ruminococcaceae_ge	HVA	0.037736595	0.929311028	0.929311028	FALSE
Low 60 Min	Ruminococcaceae_ge	HVA	0.036144578	0.932287918	0.932287918	FALSE
High Control	Ruminococcaceae_ge	HVA	-0.755416162	0.030196661	0.116191897	FALSE
High 0 Min	Ruminococcaceae_ge	HVA	0.345098519	0.402478326	0.87868829	FALSE
High 30 Min	Ruminococcaceae_ge	HVA	-0.166666667	0.693238812	0.983127497	FALSE
High 60 Min	Ruminococcaceae_ge	HVA	-0.650612916	0.080637609	0.376531066	FALSE
Low Control	Ruminococcaceae_ge	5HT	0.395216666	0.332517108	0.748163493	FALSE
Low 0 Min	Ruminococcaceae_ge	5HT	0.333333333	0.427876984	0.855753968	FALSE
Low 30 Min	Ruminococcaceae_ge	5HT	-0.341565026	0.407633739	0.859048872	FALSE
Low 60 Min	Ruminococcaceae_ge	5HT	-0.574860606	0.136058262	0.54423305	FALSE
High Control	Ruminococcaceae_ge	5HT	0.311739843	0.452253005	0.781014081	FALSE
High 0 Min	Ruminococcaceae_ge	5HT	0.21821789	0.603645057	0.87868829	FALSE
High 30 Min	Ruminococcaceae_ge	5HT	0.452022773	0.260829776	0.983127497	FALSE
High 60 Min	Ruminococcaceae_ge	5HT	0.261904762	0.53640873	0.858253968	FALSE
Low Control	Ruminococcaceae_ge	Corticosterone	-0.55090808	0.157018422	0.706582899	FALSE
Low 0 Min	Ruminococcaceae_ge	Corticosterone	0.357142857	0.389384921	0.855753968	FALSE
Low 30 Min	Ruminococcaceae_ge	Corticosterone	-0.121987509	0.773532403	0.929311028	FALSE
Low 60 Min	Ruminococcaceae_ge	Corticosterone	-0.706599495	0.050063395	0.400507157	FALSE
High Control	Ruminococcaceae_ge	Corticosterone	0.732588632	0.038730632	0.116191897	FALSE
High 0 Min	Ruminococcaceae_ge	Corticosterone	-0.163663418	0.69856686	0.87868829	FALSE
High 30 Min	Ruminococcaceae_ge	Corticosterone	0.171456914	0.684763221	0.983127497	FALSE
High 60 Min	Ruminococcaceae_ge	Corticosterone	-0.261904762	0.53640873	0.858253968	FALSE
Low Control	Ruminococcaceae_ge	UNKN #1	0.076059483	0.857937524	0.976847146	FALSE
Low 0 Min	Ruminococcaceae_ge	UNKN #1	-0.109108945	0.797038574	0.885203883	FALSE
Low 30 Min	Ruminococcaceae_ge	UNKN #1	-0.645497224	0.083864616	0.838646165	FALSE
High Control	Ruminococcaceae_ge	UNKN #1	0.215979699	0.607455397	0.781014081	FALSE
High 0 Min	Ruminococcaceae_ge	UNKN #1	0.25	0.550415039	0.87868829	FALSE
High 30 Min	Ruminococcaceae_ge	UNKN #1	0.071428571	0.866526271	0.983127497	FALSE
High 60 Min	Ruminococcaceae_ge	UNKN #1	0.629940788	0.094132767	0.376531066	FALSE
Low 0 Min	Ruminococcaceae_ge	UNKN #2	0.629940788	0.094132767	0.453527541	FALSE
Low 30 Min	Ruminococcaceae_ge	UNKN #2	-0.288675135	0.488052691	0.859048872	FALSE
Low 60 Min	Ruminococcaceae_ge	UNKN #2	-0.098395038	0.81669662	0.932287918	FALSE
High Control	Ruminococcaceae_ge	UNKN #2	-0.215979699	0.607455397	0.781014081	FALSE
High 0 Min	Ruminococcaceae_ge	UNKN #2	-0.11250879	0.790819461	0.87868829	FALSE
High 30 Min	Ruminococcaceae_ge	UNKN #2	0.376203687	0.358347018	0.983127497	FALSE
Low Control	Ruminococcaceae_ge	Histidine	-0.023952525	0.95510619	0.976847146	FALSE
Low 0 Min	Ruminococcaceae_ge	Histidine	0.619047619	0.114980159	0.453527541	FALSE
Low 30 Min	Ruminococcaceae_ge	Histidine	0.219577516	0.60133421	0.859048872	FALSE
Low 60 Min	Ruminococcaceae_ge	Histidine	-0.419169192	0.301266633	0.602533265	FALSE
High Control	Ruminococcaceae_ge	Histidine	0.654653671	0.078140749	0.175816686	FALSE
High 0 Min	Ruminococcaceae_ge	Histidine	0.627376434	0.095891444	0.479457222	FALSE
High 30 Min	Ruminococcaceae_ge	Histidine	0.296152851	0.47632727	0.983127497	FALSE
High 60 Min	Ruminococcaceae_ge	Histidine	0.095238095	0.840128968	0.960147392	FALSE
Low Control	Bifidobacterium	L DOPA	0.250435161	0.549698082	0.907480648	FALSE
Low 0 Min	Bifidobacterium	L DOPA	0.414869907	0.306767817	0.758002505	FALSE
High Control	Bifidobacterium	L DOPA	-0.535045244	0.171808598	0.515425795	FALSE
High 0 Min	Bifidobacterium	L DOPA	0.65858556	0.075755136	0.691116384	FALSE
Low Control	Bifidobacterium	Epinephrine	0.077024425	0.856149396	0.932283012	FALSE
Low 0 Min	Bifidobacterium	Epinephrine	-0.012196029	0.977134713	0.977134713	FALSE
Low 30 Min	Bifidobacterium	Epinephrine	-0.323359091	0.434639449	0.934871032	FALSE
Low 60 Min	Bifidobacterium	Epinephrine	0.491026767	0.216608204	1	FALSE
High 0 Min	Bifidobacterium	Epinephrine	-0.248921944	0.552192641	0.864113964	FALSE
High 30 Min	Bifidobacterium	Epinephrine	-0.549350266	0.15843888	0.659831458	FALSE
High 60 Min	Bifidobacterium	Epinephrine	0.083443127	0.844268863	0.874535632	FALSE
Low 30 Min	Bifidobacterium	Dopac	0.412393049	0.309958736	0.934871032	FALSE
Low Control	Bifidobacterium	Dopamine	-0.542208029	0.165040701	0.907480648	FALSE
Low 0 Min	Bifidobacterium	Dopamine	-0.361445783	0.379001252	0.758002505	FALSE
Low 30 Min	Bifidobacterium	Dopamine	0.047619048	0.934871032	0.934871032	FALSE
Low 60 Min	Bifidobacterium	Dopamine	0.216883212	0.605916304	1	FALSE
High Control	Bifidobacterium	Dopamine	-0.76834982	0.025927834	0.135088854	FALSE
High 0 Min	Bifidobacterium	Dopamine	-0.072728608	0.864113964	0.864113964	FALSE
High 30 Min	Bifidobacterium	Dopamine	-0.073632104	0.862438006	0.950951409	FALSE
High 60 Min	Bifidobacterium	Dopamine	0.887856007	0.003235981	0.025887845	TRUE
Low Control	Bifidobacterium	5 HIAA	-0.036364304	0.931877014	0.932283012	FALSE
Low 0 Min	Bifidobacterium	5 HIAA	0.451807229	0.261085702	0.758002505	FALSE
Low 30 Min	Bifidobacterium	5 HIAA	0.036147202	0.932283012	0.934871032	FALSE
Low 60 Min	Bifidobacterium	5 HIAA	-0.012275715	0.976985346	1	FALSE
High Control	Bifidobacterium	5 HIAA	-0.276078815	0.508054016	0.762081024	FALSE
High 0 Min	Bifidobacterium	5 HIAA	0.083833838	0.843546492	0.864113964	FALSE
High 30 Min	Bifidobacterium	5 HIAA	0.159536225	0.705906429	0.950951409	FALSE
High 60 Min	Bifidobacterium	5 HIAA	0.405877032	0.318428338	0.636856676	FALSE
Low Control	Bifidobacterium	HVA	0.217429054	0.604987099	0.907480648	FALSE
Low 0 Min	Bifidobacterium	HVA	0.080271387	0.850136436	0.94459604	FALSE
Low 30 Min	Bifidobacterium	HVA	0.184135731	0.662470247	0.934871032	FALSE
Low 60 Min	Bifidobacterium	HVA	0.359287879	0.382064677	1	FALSE
High Control	Bifidobacterium	HVA	-0.321453686	0.437507961	0.762081024	FALSE
High 0 Min	Bifidobacterium	HVA	0.121214347	0.774939526	0.864113964	FALSE
High 30 Min	Bifidobacterium	HVA	-0.409945796	0.313126982	0.704535709	FALSE
High 60 Min	Bifidobacterium	HVA	-0.490458044	0.21722279	0.579260772	FALSE
Low Control	Bifidobacterium	5HT	-0.036147202	0.932283012	0.932283012	FALSE
Low 0 Min	Bifidobacterium	5HT	0.095810101	0.821452403	0.94459604	FALSE
Low 30 Min	Bifidobacterium	5HT	-0.261904762	0.53640873	0.934871032	FALSE
Low 60 Min	Bifidobacterium	5HT	-0.380952381	0.359871032	1	FALSE
High Control	Bifidobacterium	5HT	0.031173984	0.941586638	0.941586638	FALSE
High 0 Min	Bifidobacterium	5HT	-0.45509798	0.257192085	0.691116384	FALSE
High 30 Min	Bifidobacterium	5HT	0.048795004	0.908654488	0.950951409	FALSE
High 60 Min	Bifidobacterium	5HT	0.786386749	0.020631016	0.082524065	FALSE
Low Control	Bifidobacterium	Corticosterone	0.349422952	0.396207683	0.907480648	FALSE
Low 0 Min	Bifidobacterium	Corticosterone	0.371264141	0.365202058	0.758002505	FALSE
Low 30 Min	Bifidobacterium	Corticosterone	-0.285714286	0.500793651	0.934871032	FALSE
Low 60 Min	Bifidobacterium	Corticosterone	0.119047619	0.793005952	1	FALSE
High Control	Bifidobacterium	Corticosterone	-0.109108945	0.797038574	0.896668396	FALSE
High 0 Min	Bifidobacterium	Corticosterone	-0.347311616	0.399263874	0.798527748	FALSE
High 30 Min	Bifidobacterium	Corticosterone	-0.487950036	0.219943819	0.659831458	FALSE
High 60 Min	Bifidobacterium	Corticosterone	-0.215622173	0.608064774	0.810753032	FALSE
Low Control	Bifidobacterium	UNKN #1	-0.243478629	0.561199023	0.907480648	FALSE
Low 0 Min	Bifidobacterium	UNKN #1	0.21952852	0.601417436	0.94459604	FALSE
Low 30 Min	Bifidobacterium	UNKN #1	-0.503952631	0.202884449	0.934871032	FALSE
High Control	Bifidobacterium	UNKN #1	0.215979699	0.607455397	0.781014081	FALSE
High 0 Min	Bifidobacterium	UNKN #1	-0.43905704	0.276446554	0.691116384	FALSE
High 30 Min	Bifidobacterium	UNKN #1	-0.111803399	0.792109004	0.950951409	FALSE
High 60 Min	Bifidobacterium	UNKN #1	0.067115606	0.874535632	0.874535632	FALSE
Low 0 Min	Bifidobacterium	UNKN #2	0.38023455	0.352796805	0.758002505	FALSE
Low 30 Min	Bifidobacterium	UNKN #2	-0.056343617	0.894579091	0.934871032	FALSE
Low 60 Min	Bifidobacterium	UNKN #2	0	1	1	FALSE
High Control	Bifidobacterium	UNKN #2	0.755928946	0.030019745	0.135088854	FALSE
High 0 Min	Bifidobacterium	UNKN #2	0.568074428	0.141828646	0.691116384	FALSE
High 30 Min	Bifidobacterium	UNKN #2	-0.026171196	0.950951409	0.950951409	FALSE
Low Control	Bifidobacterium	Histidine	-0.337373885	0.413785279	0.907480648	FALSE
Low 0 Min	Bifidobacterium	Histidine	-0.083833838	0.843546492	0.94459604	FALSE
Low 30 Min	Bifidobacterium	Histidine	-0.142857143	0.75203373	0.934871032	FALSE
Low 60 Min	Bifidobacterium	Histidine	0.095238095	0.840128968	1	FALSE
High Control	Bifidobacterium	Histidine	-0.327326835	0.428691507	0.762081024	FALSE
High 0 Min	Bifidobacterium	Histidine	0.083833838	0.843546492	0.864113964	FALSE
High 30 Min	Bifidobacterium	Histidine	-0.634335047	0.091162664	0.659831458	FALSE
High 60 Min	Bifidobacterium	Histidine	-0.253673145	0.544373792	0.810753032	FALSE
Low Control	Subdoligranulum	L DOPA	-0.084515425	0.842286562	0.947205801	FALSE
Low 0 Min	Subdoligranulum	L DOPA	0.24743583	0.554646423	0.693308029	FALSE
High Control	Subdoligranulum	L DOPA	0.217692112	0.604539453	0.906809179	FALSE
High 0 Min	Subdoligranulum	L DOPA	0	1	1	FALSE
Low Control	Subdoligranulum	Epinephrine	0.558865888	0.149871283	0.674420773	FALSE
Low 0 Min	Subdoligranulum	Epinephrine	0.618284022	0.102278533	0.511392665	FALSE
Low 30 Min	Subdoligranulum	Epinephrine	-0.171808243	0.684142718	0.959170437	FALSE
Low 60 Min	Subdoligranulum	Epinephrine	-0.409638554	0.313525824	0.418034433	FALSE
High 0 Min	Subdoligranulum	Epinephrine	-0.35149982	0.39321139	0.772524705	FALSE
High 30 Min	Subdoligranulum	Epinephrine	-0.431959398	0.285185108	0.730192452	FALSE
High 60 Min	Subdoligranulum	Epinephrine	-0.366523263	0.371836483	0.743672965	FALSE
Low 30 Min	Subdoligranulum	Dopac	0.591607978	0.12238654	0.611932698	FALSE
Low Control	Subdoligranulum	Dopamine	-0.439155033	0.27632684	0.677912639	FALSE
Low 0 Min	Subdoligranulum	Dopamine	-0.071857576	0.865730124	0.865730124	FALSE
Low 30 Min	Subdoligranulum	Dopamine	-0.073192505	0.863253393	0.959170437	FALSE
Low 60 Min	Subdoligranulum	Dopamine	0.678800345	0.064169559	0.128339118	FALSE
High Control	Subdoligranulum	Dopamine	0.019139754	0.964121725	0.964121725	FALSE
High 0 Min	Subdoligranulum	Dopamine	0.18614236	0.658961325	0.941373322	FALSE
High 30 Min	Subdoligranulum	Dopamine	-0.486098866	0.221963474	0.730192452	FALSE
High 60 Min	Subdoligranulum	Dopamine	0.687440063	0.059561397	0.238245586	FALSE
Low Control	Subdoligranulum	5 HIAA	-0.282256399	0.498206178	0.677912639	FALSE
Low 0 Min	Subdoligranulum	5 HIAA	0.898219696	0.002438797	0.024387968	TRUE
Low 30 Min	Subdoligranulum	5 HIAA	0.01234662	0.97685244	0.97685244	FALSE
Low 60 Min	Subdoligranulum	5 HIAA	-0.740966645	0.035447475	0.114010522	FALSE
High Control	Subdoligranulum	5 HIAA	0.564845783	0.144620665	0.906809179	FALSE
High 0 Min	Subdoligranulum	5 HIAA	0.393193374	0.335223335	0.772524705	FALSE
High 30 Min	Subdoligranulum	5 HIAA	-0.38417491	0.347409518	0.730192452	FALSE
High 60 Min	Subdoligranulum	5 HIAA	0.822472932	0.012191076	0.097528609	FALSE
Low Control	Subdoligranulum	HVA	0.264156168	0.527265386	0.677912639	FALSE
Low 0 Min	Subdoligranulum	HVA	0.45420147	0.258249936	0.598412698	FALSE
Low 30 Min	Subdoligranulum	HVA	-0.251577303	0.547817915	0.913029858	FALSE
Low 60 Min	Subdoligranulum	HVA	-0.722891566	0.042753946	0.114010522	FALSE
High Control	Subdoligranulum	HVA	-0.287735386	0.48953416	0.906809179	FALSE
High 0 Min	Subdoligranulum	HVA	-0.500658762	0.206337073	0.772524705	FALSE
High 30 Min	Subdoligranulum	HVA	-0.428571429	0.289403225	0.730192452	FALSE
High 60 Min	Subdoligranulum	HVA	0.037974684	0.928865892	0.928865892	FALSE
Low Control	Subdoligranulum	5HT	0.365962527	0.372624727	0.677912639	FALSE
Low 0 Min	Subdoligranulum	5HT	0.476190476	0.243055556	0.598412698	FALSE
Low 30 Min	Subdoligranulum	5HT	-0.121987509	0.773532403	0.959170437	FALSE
Low 60 Min	Subdoligranulum	5HT	-0.73055202	0.039555628	0.114010522	FALSE
High Control	Subdoligranulum	5HT	0.076101943	0.85785883	0.964121725	FALSE
High 0 Min	Subdoligranulum	5HT	-0.304407774	0.463514823	0.772524705	FALSE
High 30 Min	Subdoligranulum	5HT	0.264978867	0.525931214	0.742281359	FALSE
High 60 Min	Subdoligranulum	5HT	0.392822893	0.335719974	0.743672965	FALSE
Low Control	Subdoligranulum	Corticosterone	-0.683130051	0.06183473	0.556512569	FALSE
Low 0 Min	Subdoligranulum	Corticosterone	0.333333333	0.427876984	0.693308029	FALSE
Low 30 Min	Subdoligranulum	Corticosterone	0.26837252	0.520440978	0.913029858	FALSE
Low 60 Min	Subdoligranulum	Corticosterone	-0.586836868	0.126198986	0.201918377	FALSE
High Control	Subdoligranulum	Corticosterone	-0.126836572	0.764719724	0.964121725	FALSE
High 0 Min	Subdoligranulum	Corticosterone	0.405877032	0.318428338	0.772524705	FALSE
High 30 Min	Subdoligranulum	Corticosterone	-0.233804882	0.577329946	0.742281359	FALSE
High 60 Min	Subdoligranulum	Corticosterone	-0.135032869	0.74987425	0.856999143	FALSE
Low Control	Subdoligranulum	UNKN #1	0.028171808	0.947205801	0.947205801	FALSE
Low 0 Min	Subdoligranulum	UNKN #1	0.109108945	0.797038574	0.865730124	FALSE
Low 30 Min	Subdoligranulum	UNKN #1	-0.645497224	0.083864616	0.611932698	FALSE
High Control	Subdoligranulum	UNKN #1	0.35149982	0.39321139	0.906809179	FALSE
High 0 Min	Subdoligranulum	UNKN #1	0	1	1	FALSE
High 30 Min	Subdoligranulum	UNKN #1	-0.071428571	0.866526271	0.866526271	FALSE
High 60 Min	Subdoligranulum	UNKN #1	-0.194870941	0.643761807	0.856999143	FALSE
Low 0 Min	Subdoligranulum	UNKN #2	-0.251976315	0.547161612	0.693308029	FALSE
Low 30 Min	Subdoligranulum	UNKN #2	-0.288675135	0.488052691	0.913029858	FALSE
Low 60 Min	Subdoligranulum	UNKN #2	-0.308304452	0.457515653	0.522875032	FALSE
High Control	Subdoligranulum	UNKN #2	0.263624865	0.528127663	0.906809179	FALSE
High 0 Min	Subdoligranulum	UNKN #2	0.483918604	0.224354408	0.772524705	FALSE
High 30 Min	Subdoligranulum	UNKN #2	-0.158841557	0.707143755	0.795536724	FALSE
Low Control	Subdoligranulum	Histidine	0.26837252	0.520440978	0.677912639	FALSE
Low 0 Min	Subdoligranulum	Histidine	-0.428571429	0.299206349	0.598412698	FALSE
Low 30 Min	Subdoligranulum	Histidine	0.317167524	0.443989242	0.913029858	FALSE
Low 60 Min	Subdoligranulum	Histidine	0.203596465	0.628674673	0.628674673	FALSE
High Control	Subdoligranulum	Histidine	-0.45661166	0.255410932	0.906809179	FALSE
High 0 Min	Subdoligranulum	Histidine	-0.076101943	0.85785883	1	FALSE
High 30 Min	Subdoligranulum	Histidine	0.342913828	0.405662474	0.730192452	FALSE
High 60 Min	Subdoligranulum	Histidine	0.270065739	0.517709726	0.828335562	FALSE
Low 60 Min	Escherichia Shigella	Epinephrine	-0.015680609	0.970603678	0.970603678	FALSE
Low 60 Min	Escherichia Shigella	Dopamine	0.023663898	0.955646752	0.970603678	FALSE
Low 60 Min	Escherichia Shigella	5 HIAA	-0.377708081	0.356270957	0.950055884	FALSE
Low 60 Min	Escherichia Shigella	HVA	-0.10976426	0.795839114	0.970603678	FALSE
Low 60 Min	Escherichia Shigella	5HT	0.202630898	0.630338812	0.970603678	FALSE
Low 60 Min	Escherichia Shigella	Corticosterone	0.592305702	0.121834514	0.487338055	FALSE
Low 60 Min	Escherichia Shigella	UNKN #2	-0.682987777	0.061910637	0.487338055	FALSE
Low 60 Min	Escherichia Shigella	Histidine	0.155869922	0.712443054	0.970603678	FALSE
Low Control	Ruminococcaceae_UCG 014	L DOPA	0.283473355	0.496274922	0.660027845	FALSE
Low 0 Min	Ruminococcaceae_UCG 014	L DOPA	0.577350269	0.133974596	0.446581987	FALSE
High Control	Ruminococcaceae_UCG 014	L DOPA	-0.702246883	0.052134725	0.234606263	FALSE
High 0 Min	Ruminococcaceae_UCG 014	L DOPA	0.571428571	0.138959957	0.877315059	FALSE
Low Control	Ruminococcaceae_UCG 014	Epinephrine	0.305150052	0.462369606	0.660027845	FALSE
Low 0 Min	Ruminococcaceae_UCG 014	Epinephrine	0.072739297	0.864094135	0.864094135	FALSE
Low 30 Min	Ruminococcaceae_UCG 014	Epinephrine	-0.506024096	0.20072881	0.501822026	FALSE
Low 60 Min	Ruminococcaceae_UCG 014	Epinephrine	0.196352277	0.641192791	0.97685244	FALSE
High 0 Min	Ruminococcaceae_UCG 014	Epinephrine	-0.215979699	0.607455397	0.890553818	FALSE
High 30 Min	Ruminococcaceae_UCG 014	Epinephrine	0.324407567	0.433064369	0.75078735	FALSE
High 60 Min	Ruminococcaceae_UCG 014	Epinephrine	-0.52633357	0.180237988	0.72095195	FALSE
Low 30 Min	Ruminococcaceae_UCG 014	Dopac	0.248921944	0.552192641	0.630857947	FALSE
Low Control	Ruminococcaceae_UCG 014	Dopamine	0.109108945	0.797038574	0.797038574	FALSE
Low 0 Min	Ruminococcaceae_UCG 014	Dopamine	-0.718575757	0.04462261	0.22311305	FALSE
Low 30 Min	Ruminococcaceae_UCG 014	Dopamine	0.299406565	0.471260529	0.630857947	FALSE
Low 60 Min	Ruminococcaceae_UCG 014	Dopamine	0.01234662	0.97685244	0.97685244	FALSE
High Control	Ruminococcaceae_UCG 014	Dopamine	-0.795790885	0.018162034	0.163458308	FALSE
High 0 Min	Ruminococcaceae_UCG 014	Dopamine	0.20508712	0.626108234	0.890553818	FALSE
High 30 Min	Ruminococcaceae_UCG 014	Dopamine	0.295479503	0.477378505	0.75078735	FALSE
High 60 Min	Ruminococcaceae_UCG 014	Dopamine	0.355142403	0.387980339	0.938736426	FALSE
Low Control	Ruminococcaceae_UCG 014	5 HIAA	0.49393917	0.213475118	0.640425353	FALSE
Low 0 Min	Ruminococcaceae_UCG 014	5 HIAA	0.263477778	0.528366471	0.864094135	FALSE
Low 30 Min	Ruminococcaceae_UCG 014	5 HIAA	-0.315157303	0.447042543	0.630857947	FALSE
Low 60 Min	Ruminococcaceae_UCG 014	5 HIAA	0.188682977	0.654526429	0.97685244	FALSE
High Control	Ruminococcaceae_UCG 014	5 HIAA	-0.414118223	0.307734539	0.461601808	FALSE
High 0 Min	Ruminococcaceae_UCG 014	5 HIAA	0.21821789	0.603645057	0.890553818	FALSE
High 30 Min	Ruminococcaceae_UCG 014	5 HIAA	0.828627302	0.011020655	0.099185899	FALSE
High 60 Min	Ruminococcaceae_UCG 014	5 HIAA	0.583448233	0.12894663	0.72095195	FALSE
Low Control	Ruminococcaceae_UCG 014	HVA	0.22501758	0.592117328	0.666131994	FALSE
Low 0 Min	Ruminococcaceae_UCG 014	HVA	-0.110481439	0.794526821	0.864094135	FALSE
Low 30 Min	Ruminococcaceae_UCG 014	HVA	0.537200818	0.169756389	0.501822026	FALSE
Low 60 Min	Ruminococcaceae_UCG 014	HVA	0.478608676	0.230232642	0.97685244	FALSE
High Control	Ruminococcaceae_UCG 014	HVA	-0.168763185	0.689525875	0.689525875	FALSE
High 0 Min	Ruminococcaceae_UCG 014	HVA	-0.086767628	0.838125405	0.912450894	FALSE
High 30 Min	Ruminococcaceae_UCG 014	HVA	0.260091438	0.533875405	0.75078735	FALSE
High 60 Min	Ruminococcaceae_UCG 014	HVA	0.032697203	0.938736426	0.938736426	FALSE
Low Control	Ruminococcaceae_UCG 014	5HT	0.272772363	0.513354991	0.660027845	FALSE
Low 0 Min	Ruminococcaceae_UCG 014	5HT	0.357142857	0.389384921	0.778769841	FALSE
Low 30 Min	Ruminococcaceae_UCG 014	5HT	-0.239525252	0.567772152	0.630857947	FALSE
Low 60 Min	Ruminococcaceae_UCG 014	5HT	-0.097590007	0.818177203	0.97685244	FALSE
High Control	Ruminococcaceae_UCG 014	5HT	-0.463713017	0.247137817	0.461601808	FALSE
High 0 Min	Ruminococcaceae_UCG 014	5HT	-0.046760976	0.912450894	0.912450894	FALSE
High 30 Min	Ruminococcaceae_UCG 014	5HT	0.025540472	0.952132436	0.952132436	FALSE
High 60 Min	Ruminococcaceae_UCG 014	5HT	-0.152203887	0.71899453	0.938736426	FALSE
Low Control	Ruminococcaceae_UCG 014	Corticosterone	0.354604072	0.388751488	0.660027845	FALSE
Low 0 Min	Ruminococcaceae_UCG 014	Corticosterone	0.19047619	0.664583333	0.864094135	FALSE
Low 30 Min	Ruminococcaceae_UCG 014	Corticosterone	-0.55090808	0.157018422	0.501822026	FALSE
Low 60 Min	Ruminococcaceae_UCG 014	Corticosterone	0.121987509	0.773532403	0.97685244	FALSE
High Control	Ruminococcaceae_UCG 014	Corticosterone	-0.43643578	0.279658291	0.461601808	FALSE
High 0 Min	Ruminococcaceae_UCG 014	Corticosterone	0.21821789	0.603645057	0.890553818	FALSE
High 30 Min	Ruminococcaceae_UCG 014	Corticosterone	0.22986425	0.583945716	0.75078735	FALSE
High 60 Min	Ruminococcaceae_UCG 014	Corticosterone	-0.038050972	0.928723265	0.938736426	FALSE
Low Control	Ruminococcaceae_UCG 014	UNKN #1	0.56694671	0.142800439	0.640425353	FALSE
Low 0 Min	Ruminococcaceae_UCG 014	UNKN #1	-0.109108945	0.797038574	0.864094135	FALSE
Low 30 Min	Ruminococcaceae_UCG 014	UNKN #1	0.063372425	0.881494454	0.881494454	FALSE
High Control	Ruminococcaceae_UCG 014	UNKN #1	0.283473355	0.496274922	0.638067757	FALSE
High 0 Min	Ruminococcaceae_UCG 014	UNKN #1	-0.5	0.20703125	0.877315059	FALSE
High 30 Min	Ruminococcaceae_UCG 014	UNKN #1	-0.058520574	0.890524183	0.952132436	FALSE
High 60 Min	Ruminococcaceae_UCG 014	UNKN #1	0.201346817	0.63255401	0.938736426	FALSE
Low 0 Min	Ruminococcaceae_UCG 014	UNKN #2	0.755928946	0.030019745	0.22311305	FALSE
Low 30 Min	Ruminococcaceae_UCG 014	UNKN #2	-0.340092121	0.409791081	0.630857947	FALSE
Low 60 Min	Ruminococcaceae_UCG 014	UNKN #2	0.053452248	0.899967772	0.97685244	FALSE
High Control	Ruminococcaceae_UCG 014	UNKN #2	0.472455591	0.237141843	0.461601808	FALSE
High 0 Min	Ruminococcaceae_UCG 014	UNKN #2	0.45003516	0.263194518	0.877315059	FALSE
High 30 Min	Ruminococcaceae_UCG 014	UNKN #2	0.506849315	0.199873433	0.75078735	FALSE
Low Control	Ruminococcaceae_UCG 014	Histidine	-0.518267489	0.188235824	0.640425353	FALSE
Low 0 Min	Ruminococcaceae_UCG 014	Histidine	0.380952381	0.359871032	0.778769841	FALSE
Low 30 Min	Ruminococcaceae_UCG 014	Histidine	-0.610789394	0.107721237	0.501822026	FALSE
Low 60 Min	Ruminococcaceae_UCG 014	Histidine	-0.463552535	0.247323263	0.97685244	FALSE
High Control	Ruminococcaceae_UCG 014	Histidine	-0.190940654	0.650592821	0.689525875	FALSE
High 0 Min	Ruminococcaceae_UCG 014	Histidine	-0.155869922	0.712443054	0.890553818	FALSE
High 30 Min	Ruminococcaceae_UCG 014	Histidine	-0.319255903	0.440826384	0.75078735	FALSE
High 60 Min	Ruminococcaceae_UCG 014	Histidine	0.22830583	0.586569103	0.938736426	FALSE
Low Control	Faecalibacterium	L DOPA	-0.083478387	0.844203668	0.875367601	FALSE
Low 0 Min	Faecalibacterium	L DOPA	-0.422577127	0.296939999	0.760614665	FALSE
High Control	Faecalibacterium	L DOPA	-0.535045244	0.171808598	0.503127017	FALSE
High 0 Min	Faecalibacterium	L DOPA	-0.116247639	0.783991359	0.905035684	FALSE
Low Control	Faecalibacterium	Epinephrine	-0.134792744	0.750308245	0.875367601	FALSE
Low 0 Min	Faecalibacterium	Epinephrine	-0.372677996	0.363233921	0.760614665	FALSE
Low 30 Min	Faecalibacterium	Epinephrine	-0.21686747	0.605943108	0.865633012	FALSE
Low 60 Min	Faecalibacterium	Epinephrine	-0.024544035	0.953998414	0.953998414	FALSE
High 0 Min	Faecalibacterium	Epinephrine	0.615124685	0.104553245	0.261383113	FALSE
High 30 Min	Faecalibacterium	Epinephrine	0.239460372	0.567880248	0.827004264	FALSE
High 60 Min	Faecalibacterium	Epinephrine	-0.359447316	0.381837961	0.509117281	FALSE
Low 30 Min	Faecalibacterium	Dopac	-0.082973981	0.845136372	0.939040413	FALSE
Low Control	Faecalibacterium	Dopamine	-0.469913625	0.240026627	0.875367601	FALSE
Low 0 Min	Faecalibacterium	Dopamine	-0.159536225	0.705906429	0.760614665	FALSE
Low 30 Min	Faecalibacterium	Dopamine	-0.251501515	0.547942604	0.865633012	FALSE
Low 60 Min	Faecalibacterium	Dopamine	-0.543251278	0.164067248	0.39571722	FALSE
High Control	Faecalibacterium	Dopamine	-0.352813693	0.391321013	0.503127017	FALSE
High 0 Min	Faecalibacterium	Dopamine	-0.231073275	0.581913219	0.831304598	FALSE
High 30 Min	Faecalibacterium	Dopamine	0.073632104	0.862438006	0.970242757	FALSE
High 60 Min	Faecalibacterium	Dopamine	-0.025367314	0.952456686	0.952456686	FALSE
Low Control	Faecalibacterium	5 HIAA	-0.066667891	0.875367601	0.875367601	FALSE
Low 0 Min	Faecalibacterium	5 HIAA	0.196352277	0.641192791	0.760614665	FALSE
Low 30 Min	Faecalibacterium	5 HIAA	0.133335782	0.752942731	0.939040413	FALSE
Low 60 Min	Faecalibacterium	5 HIAA	0.578627796	0.132912346	0.39571722	FALSE
High Control	Faecalibacterium	5 HIAA	-0.354958477	0.388243734	0.503127017	FALSE
High 0 Min	Faecalibacterium	5 HIAA	0.710284805	0.048348934	0.241744672	FALSE
High 30 Min	Faecalibacterium	5 HIAA	0.196352277	0.641192791	0.827004264	FALSE
High 60 Min	Faecalibacterium	5 HIAA	-0.380509717	0.352419362	0.509117281	FALSE
Low Control	Faecalibacterium	HVA	0.267127124	0.522453287	0.875367601	FALSE
Low 0 Min	Faecalibacterium	HVA	-0.289313898	0.487046711	0.760614665	FALSE
Low 30 Min	Faecalibacterium	HVA	0.376658045	0.357719427	0.865633012	FALSE
Low 60 Min	Faecalibacterium	HVA	0.319072451	0.441103847	0.588138463	FALSE
High Control	Faecalibacterium	HVA	-0.168763185	0.689525875	0.689525875	FALSE
High 0 Min	Faecalibacterium	HVA	-0.070605723	0.868053588	0.905035684	FALSE
High 30 Min	Faecalibacterium	HVA	-0.236029398	0.573606638	0.827004264	FALSE
High 60 Min	Faecalibacterium	HVA	-0.634325738	0.091168898	0.509117281	FALSE
Low Control	Faecalibacterium	5HT	0.168686942	0.689660807	0.875367601	FALSE
Low 0 Min	Faecalibacterium	5HT	0.146385011	0.729423925	0.760614665	FALSE
Low 30 Min	Faecalibacterium	5HT	-0.407192929	0.316709185	0.865633012	FALSE
Low 60 Min	Faecalibacterium	5HT	0.634335047	0.091162664	0.39571722	FALSE
High Control	Faecalibacterium	5HT	0.654653671	0.078140749	0.503127017	FALSE
High 0 Min	Faecalibacterium	5HT	-0.050734629	0.905035684	0.905035684	FALSE
High 30 Min	Faecalibacterium	5HT	0.512347538	0.194223421	0.827004264	FALSE
High 60 Min	Faecalibacterium	5HT	-0.291724116	0.483258208	0.552295095	FALSE
Low Control	Faecalibacterium	Corticosterone	0.385570154	0.345511059	0.875367601	FALSE
Low 0 Min	Faecalibacterium	Corticosterone	0.463552535	0.247323263	0.760614665	FALSE
Low 30 Min	Faecalibacterium	Corticosterone	-0.431145454	0.286195735	0.865633012	FALSE
Low 60 Min	Faecalibacterium	Corticosterone	0.463552535	0.247323263	0.39571722	FALSE
High Control	Faecalibacterium	Corticosterone	0.43643578	0.279658291	0.503127017	FALSE
High 0 Min	Faecalibacterium	Corticosterone	0.481978975	0.226492563	0.452985126	FALSE
High 30 Min	Faecalibacterium	Corticosterone	0.561142542	0.147860122	0.827004264	FALSE
High 60 Min	Faecalibacterium	Corticosterone	-0.36782606	0.370007988	0.509117281	FALSE
Low Control	Faecalibacterium	UNKN #1	-0.2156525	0.608013076	0.875367601	FALSE
Low 0 Min	Faecalibacterium	UNKN #1	0.223606798	0.594503048	0.760614665	FALSE
Low 30 Min	Faecalibacterium	UNKN #1	-0.570351825	0.139877324	0.865633012	FALSE
High Control	Faecalibacterium	UNKN #1	-0.539949247	0.16715907	0.503127017	FALSE
High 0 Min	Faecalibacterium	UNKN #1	0.639362013	0.087832229	0.261383113	FALSE
High 30 Min	Faecalibacterium	UNKN #1	0	1	1	FALSE
High 60 Min	Faecalibacterium	UNKN #1	0.536924844	0.170018386	0.509117281	FALSE
Low 0 Min	Faecalibacterium	UNKN #2	-0.129099445	0.760614665	0.760614665	FALSE
Low 30 Min	Faecalibacterium	UNKN #2	0	1	1	FALSE
Low 60 Min	Faecalibacterium	UNKN #2	0.173719807	0.6807693	0.778022058	FALSE
High Control	Faecalibacterium	UNKN #2	-0.215979699	0.607455397	0.683387321	FALSE
High 0 Min	Faecalibacterium	UNKN #2	0.255038183	0.542134808	0.831304598	FALSE
High 30 Min	Faecalibacterium	UNKN #2	-0.274797559	0.510105683	0.827004264	FALSE
Low Control	Faecalibacterium	Histidine	-0.397619221	0.329316903	0.875367601	FALSE
Low 0 Min	Faecalibacterium	Histidine	-0.317167524	0.443989242	0.760614665	FALSE
Low 30 Min	Faecalibacterium	Histidine	-0.299406565	0.471260529	0.865633012	FALSE
Low 60 Min	Faecalibacterium	Histidine	-0.487950036	0.219943819	0.39571722	FALSE
High Control	Faecalibacterium	Histidine	0.483196757	0.225148917	0.503127017	FALSE
High 0 Min	Faecalibacterium	Histidine	0.73565212	0.037509541	0.241744672	FALSE
High 30 Min	Faecalibacterium	Histidine	-0.195180015	0.643225539	0.827004264	FALSE
High 60 Min	Faecalibacterium	Histidine	-0.507346289	0.199359224	0.509117281	FALSE
Low Control	Sellimonas	L DOPA	-0.35149982	0.39321139	0.727675746	FALSE
Low 0 Min	Sellimonas	L DOPA	0.248921944	0.552192641	0.791957453	FALSE
High Control	Sellimonas	L DOPA	0.619323537	0.101536339	0.846052524	FALSE
High 0 Min	Sellimonas	L DOPA	-0.314970394	0.447326874	0.777641376	FALSE
Low Control	Sellimonas	Epinephrine	0.290540541	0.485117164	0.727675746	FALSE
Low 0 Min	Sellimonas	Epinephrine	-0.378076896	0.355762831	0.791957453	FALSE
Low 30 Min	Sellimonas	Epinephrine	-0.04790505	0.910315357	0.976785714	FALSE
Low 60 Min	Sellimonas	Epinephrine	0.155691414	0.712761708	0.712761708	FALSE
High 0 Min	Sellimonas	Epinephrine	0.666666667	0.070987654	0.313775889	FALSE
High 30 Min	Sellimonas	Epinephrine	-0.139135345	0.742468514	0.954602375	FALSE
High 60 Min	Sellimonas	Epinephrine	-0.234585779	0.576021973	1	FALSE
Low 30 Min	Sellimonas	Dopac	-0.412393049	0.309958736	0.670510913	FALSE
Low Control	Sellimonas	Dopamine	-0.621499205	0.099992966	0.299978898	FALSE
Low 0 Min	Sellimonas	Dopamine	-0.34939759	0.396244333	0.791957453	FALSE
Low 30 Min	Sellimonas	Dopamine	-0.285714286	0.500793651	0.670510913	FALSE
Low 60 Min	Sellimonas	Dopamine	0.734993106	0.03777021	0.151080841	FALSE
High Control	Sellimonas	Dopamine	0.248921944	0.552192641	0.846052524	FALSE
High 0 Min	Sellimonas	Dopamine	-0.132174113	0.755044762	0.986711593	FALSE
High 30 Min	Sellimonas	Dopamine	0.159497951	0.705974589	0.954602375	FALSE
High 60 Min	Sellimonas	Dopamine	0.658732549	0.075666791	0.302667166	FALSE
Low Control	Sellimonas	5 HIAA	-0.689031146	0.058734952	0.273986059	FALSE
Low 0 Min	Sellimonas	5 HIAA	0.192771084	0.647408775	0.791957453	FALSE
Low 30 Min	Sellimonas	5 HIAA	0.337373885	0.413785279	0.670510913	FALSE
Low 60 Min	Sellimonas	5 HIAA	-0.196411446	0.641090242	0.712761708	FALSE
High Control	Sellimonas	5 HIAA	0.333913548	0.418893883	0.846052524	FALSE
High 0 Min	Sellimonas	5 HIAA	0.494871659	0.212476988	0.531192471	FALSE
High 30 Min	Sellimonas	5 HIAA	0.165877869	0.69463716	0.954602375	FALSE
High 60 Min	Sellimonas	5 HIAA	0.731925055	0.038998274	0.302667166	FALSE
Low Control	Sellimonas	HVA	-0.045776084	0.914289669	0.914289669	FALSE
Low 0 Min	Sellimonas	HVA	-0.253163604	0.545210409	0.791957453	FALSE
Low 30 Min	Sellimonas	HVA	0.282341454	0.498071105	0.670510913	FALSE
Low 60 Min	Sellimonas	HVA	-0.27545404	0.509054073	0.712761708	FALSE
High Control	Sellimonas	HVA	0.510291907	0.196325789	0.846052524	FALSE
High 0 Min	Sellimonas	HVA	-0.020869597	0.960880866	0.986711593	FALSE
High 30 Min	Sellimonas	HVA	-0.432699544	0.284267626	0.954602375	FALSE
High 60 Min	Sellimonas	HVA	-0.088052056	0.835753763	1	FALSE
Low Control	Sellimonas	5HT	0.076101943	0.85785883	0.914289669	FALSE
Low 0 Min	Sellimonas	5HT	0.155691414	0.712761708	0.791957453	FALSE
Low 30 Min	Sellimonas	5HT	-0.261904762	0.53640873	0.670510913	FALSE
Low 60 Min	Sellimonas	5HT	-0.452380952	0.267460317	0.712761708	FALSE
High Control	Sellimonas	5HT	0.08247861	0.846052524	0.846052524	FALSE
High 0 Min	Sellimonas	5HT	0.096225045	0.820688663	0.986711593	FALSE
High 30 Min	Sellimonas	5HT	0.304407774	0.463514823	0.954602375	FALSE
High 60 Min	Sellimonas	5HT	0.317167524	0.443989242	1	FALSE
Low Control	Sellimonas	Corticosterone	-0.684917491	0.060885791	0.273986059	FALSE
Low 0 Min	Sellimonas	Corticosterone	0.251501515	0.547942604	0.791957453	FALSE
Low 30 Min	Sellimonas	Corticosterone	-0.571428571	0.151140873	0.665405576	FALSE
Low 60 Min	Sellimonas	Corticosterone	-0.261904762	0.53640873	0.712761708	FALSE
High Control	Sellimonas	Corticosterone	0.08247861	0.846052524	0.846052524	FALSE
High 0 Min	Sellimonas	Corticosterone	0.30242157	0.466584825	0.777641376	FALSE
High 30 Min	Sellimonas	Corticosterone	0.279040459	0.503323594	0.954602375	FALSE
High 60 Min	Sellimonas	Corticosterone	0.024397502	0.954272834	1	FALSE
Low Control	Sellimonas	UNKN #1	-0.292916517	0.481388228	0.727675746	FALSE
Low 0 Min	Sellimonas	UNKN #1	0	1	1	FALSE
Low 30 Min	Sellimonas	UNKN #1	-0.629940788	0.094132767	0.665405576	FALSE
High Control	Sellimonas	UNKN #1	0.142857143	0.73576486	0.846052524	FALSE
High 0 Min	Sellimonas	UNKN #1	0.629940788	0.094132767	0.313775889	FALSE
High 30 Min	Sellimonas	UNKN #1	-0.92998111	0.000813758	0.007323823	TRUE
High 60 Min	Sellimonas	UNKN #1	0	1	1	FALSE
Low 0 Min	Sellimonas	UNKN #2	0.633724251	0.091572217	0.791957453	FALSE
Low 30 Min	Sellimonas	UNKN #2	0.507092553	0.199621673	0.665405576	FALSE
Low 60 Min	Sellimonas	UNKN #2	0.326025332	0.430638769	0.712761708	FALSE
High Control	Sellimonas	UNKN #2	-0.142857143	0.73576486	0.846052524	FALSE
High 0 Min	Sellimonas	UNKN #2	-0.007087388	0.986711593	0.986711593	FALSE
High 30 Min	Sellimonas	UNKN #2	-0.034014392	0.936272189	0.976220693	FALSE
Low Control	Sellimonas	Histidine	0.050734629	0.905035684	0.914289669	FALSE
Low 0 Min	Sellimonas	Histidine	0.167667677	0.691465352	0.791957453	FALSE
Low 30 Min	Sellimonas	Histidine	0.023809524	0.976785714	0.976785714	FALSE
Low 60 Min	Sellimonas	Histidine	-0.761904762	0.036755952	0.151080841	FALSE
High Control	Sellimonas	Histidine	-0.412393049	0.309958736	0.846052524	FALSE
High 0 Min	Sellimonas	Histidine	0.783546794	0.021415506	0.214155064	FALSE
High 30 Min	Sellimonas	Histidine	-0.012683657	0.976220693	0.976220693	FALSE
High 60 Min	Sellimonas	Histidine	0.097590007	0.818177203	1	FALSE
Low Control	Blautia	L DOPA	-0.500870323	0.206114397	0.618343191	FALSE
Low 0 Min	Blautia	L DOPA	0.412393049	0.309958736	0.698527415	FALSE
High Control	Blautia	L DOPA	-0.353899164	0.389762273	0.846052524	FALSE
High 0 Min	Blautia	L DOPA	0.125	0.768054962	0.797038574	FALSE
Low Control	Blautia	Epinephrine	-0.397959529	0.328864784	0.739945764	FALSE
Low 0 Min	Blautia	Epinephrine	-0.21821789	0.603645057	0.698527415	FALSE
Low 30 Min	Blautia	Epinephrine	-0.430372319	0.287157307	0.840295189	FALSE
Low 60 Min	Blautia	Epinephrine	0.05488213	0.897302454	0.916072973	FALSE
High 0 Min	Blautia	Epinephrine	0.661437828	0.074051635	0.334068134	FALSE
High 30 Min	Blautia	Epinephrine	-0.285714286	0.492726245	0.71311683	FALSE
High 60 Min	Blautia	Epinephrine	-0.02469324	0.953718993	0.953718993	FALSE
Low 30 Min	Blautia	Dopac	0.176949582	0.675080099	0.840295189	FALSE
Low Control	Blautia	Dopamine	0.156637875	0.711072595	0.887313022	FALSE
Low 0 Min	Blautia	Dopamine	-0.55090808	0.157018422	0.698527415	FALSE
Low 30 Min	Blautia	Dopamine	-0.089391653	0.833281407	0.840295189	FALSE
Low 60 Min	Blautia	Dopamine	-0.828236446	0.011092774	0.044371097	TRUE
High Control	Blautia	Dopamine	-0.248921944	0.552192641	0.846052524	FALSE
High 0 Min	Blautia	Dopamine	-0.621177334	0.10022044	0.334068134	FALSE
High 30 Min	Blautia	Dopamine	-0.248921944	0.552192641	0.71311683	FALSE
High 60 Min	Blautia	Dopamine	0.53674504	0.170189201	0.736871574	FALSE
Low Control	Blautia	5 HIAA	-0.11515363	0.785988074	0.887313022	FALSE
Low 0 Min	Blautia	5 HIAA	0.203596465	0.628674673	0.698527415	FALSE
Low 30 Min	Blautia	5 HIAA	0.142175357	0.736991806	0.840295189	FALSE
Low 60 Min	Blautia	5 HIAA	0.45003516	0.263194518	0.526389036	FALSE
High Control	Blautia	5 HIAA	-0.250435161	0.549698082	0.846052524	FALSE
High 0 Min	Blautia	5 HIAA	0.463713017	0.247137817	0.494275634	FALSE
High 30 Min	Blautia	5 HIAA	-0.58081787	0.131102285	0.608653347	FALSE
High 60 Min	Blautia	5 HIAA	0.146385011	0.729423925	0.833627343	FALSE
Low Control	Blautia	HVA	0.279551641	0.502508828	0.887313022	FALSE
Low 0 Min	Blautia	HVA	-0.355995747	0.386759323	0.698527415	FALSE
Low 30 Min	Blautia	HVA	0.085593026	0.840295189	0.840295189	FALSE
Low 60 Min	Blautia	HVA	0.356733845	0.385704576	0.617127322	FALSE
High Control	Blautia	HVA	0.085048651	0.841301086	0.846052524	FALSE
High 0 Min	Blautia	HVA	0.55215763	0.155884096	0.389710239	FALSE
High 30 Min	Blautia	HVA	-0.503952631	0.202884449	0.608653347	FALSE
High 60 Min	Blautia	HVA	-0.515733471	0.190786621	0.736871574	FALSE
Low Control	Blautia	5HT	0.590404299	0.123342169	0.555039761	FALSE
Low 0 Min	Blautia	5HT	0.285714286	0.500793651	0.698527415	FALSE
Low 30 Min	Blautia	5HT	-0.280945194	0.500290231	0.840295189	FALSE
Low 60 Min	Blautia	5HT	0.845594325	0.008170172	0.044371097	TRUE
High Control	Blautia	5HT	-0.577350269	0.133974596	0.846052524	FALSE
High 0 Min	Blautia	5HT	0.109108945	0.797038574	0.797038574	FALSE
High 30 Min	Blautia	5HT	0.24743583	0.554646423	0.71311683	FALSE
High 60 Min	Blautia	5HT	0.439155033	0.27632684	0.736871574	FALSE
Low Control	Blautia	Corticosterone	-0.060245337	0.887313022	0.887313022	FALSE
Low 0 Min	Blautia	Corticosterone	0.142857143	0.75203373	0.75203373	FALSE
Low 30 Min	Blautia	Corticosterone	-0.255404722	0.541534165	0.840295189	FALSE
Low 60 Min	Blautia	Corticosterone	0.463713017	0.247137817	0.526389036	FALSE
High Control	Blautia	Corticosterone	-0.412393049	0.309958736	0.846052524	FALSE
High 0 Min	Blautia	Corticosterone	0.300049599	0.470261741	0.783769568	FALSE
High 30 Min	Blautia	Corticosterone	-0.08247861	0.846052524	0.846052524	FALSE
High 60 Min	Blautia	Corticosterone	-0.219577516	0.60133421	0.801778947	FALSE
Low Control	Blautia	UNKN #1	0.06260879	0.88291493	0.887313022	FALSE
Low 0 Min	Blautia	UNKN #1	-0.545544726	0.161938228	0.698527415	FALSE
Low 30 Min	Blautia	UNKN #1	-0.540589903	0.166556752	0.840295189	FALSE
High Control	Blautia	UNKN #1	0.142857143	0.73576486	0.846052524	FALSE
High 0 Min	Blautia	UNKN #1	0.625	0.097537994	0.334068134	FALSE
High 30 Min	Blautia	UNKN #1	-0.377964473	0.355917684	0.71311683	FALSE
High 60 Min	Blautia	UNKN #1	0.25819889	0.536963324	0.801778947	FALSE
Low 0 Min	Blautia	UNKN #2	0.251976315	0.547161612	0.698527415	FALSE
Low 30 Min	Blautia	UNKN #2	-0.362638731	0.377312416	0.840295189	FALSE
Low 60 Min	Blautia	UNKN #2	0.044821073	0.916072973	0.916072973	FALSE
High Control	Blautia	UNKN #2	-0.142857143	0.73576486	0.846052524	FALSE
High 0 Min	Blautia	UNKN #2	0.126572389	0.765199291	0.797038574	FALSE
High 30 Min	Blautia	UNKN #2	-0.530848746	0.175842029	0.608653347	FALSE
Low Control	Blautia	Histidine	0.722944039	0.042731523	0.384583711	FALSE
Low 0 Min	Blautia	Histidine	-0.357142857	0.389384921	0.698527415	FALSE
Low 30 Min	Blautia	Histidine	-0.127702361	0.763148533	0.840295189	FALSE
Low 60 Min	Blautia	Histidine	0.136386181	0.747429395	0.916072973	FALSE
High Control	Blautia	Histidine	0.08247861	0.846052524	0.846052524	FALSE
High 0 Min	Blautia	Histidine	-0.163663418	0.69856686	0.797038574	FALSE
High 30 Min	Blautia	Histidine	0.08247861	0.846052524	0.846052524	FALSE
High 60 Min	Blautia	Histidine	0.26837252	0.520440978	0.801778947	FALSE
Low Control	Ruminococcaceae_unclassified	L DOPA	-0.215979699	0.607455397	0.896668396	FALSE
Low 0 Min	Ruminococcaceae_unclassified	L DOPA	-0.577350269	0.133974596	0.889794209	FALSE
High Control	Ruminococcaceae_unclassified	L DOPA	-0.353899164	0.389762273	0.846052524	FALSE
High 0 Min	Ruminococcaceae_unclassified	L DOPA	-0.071428571	0.866526271	0.981555733	FALSE
Low Control	Ruminococcaceae_unclassified	Epinephrine	0.365349722	0.373487023	0.840345801	FALSE
Low 0 Min	Ruminococcaceae_unclassified	Epinephrine	-0.121232161	0.7749071	0.934871032	FALSE
Low 30 Min	Ruminococcaceae_unclassified	Epinephrine	-0.599712294	0.116061077	0.580305387	FALSE
Low 60 Min	Ruminococcaceae_unclassified	Epinephrine	0.459354098	0.252199724	0.790595237	FALSE
High 0 Min	Ruminococcaceae_unclassified	Epinephrine	0.755928946	0.030019745	0.300197453	FALSE
High 30 Min	Ruminococcaceae_unclassified	Epinephrine	0.134987312	0.749956585	0.912450894	FALSE
High 60 Min	Ruminococcaceae_unclassified	Epinephrine	-0.738150739	0.036531201	0.292249606	FALSE
Low 30 Min	Ruminococcaceae_unclassified	Dopac	-0.35149982	0.39321139	0.790692512	FALSE
Low Control	Ruminococcaceae_unclassified	Dopamine	-0.155869922	0.712443054	0.896668396	FALSE
Low 0 Min	Ruminococcaceae_unclassified	Dopamine	-0.083833838	0.843546492	0.934871032	FALSE
Low 30 Min	Ruminococcaceae_unclassified	Dopamine	0.076101943	0.85785883	0.85785883	FALSE
Low 60 Min	Ruminococcaceae_unclassified	Dopamine	-0.096280531	0.820586545	0.820586545	FALSE
High Control	Ruminococcaceae_unclassified	Dopamine	-0.248921944	0.552192641	0.846052524	FALSE
High 0 Min	Ruminococcaceae_unclassified	Dopamine	-0.007887966	0.985210677	0.985210677	FALSE
High 30 Min	Ruminococcaceae_unclassified	Dopamine	-0.344973389	0.402660408	0.823424241	FALSE
High 60 Min	Ruminococcaceae_unclassified	Dopamine	0.126836572	0.764719724	0.987738898	FALSE
Low Control	Ruminococcaceae_unclassified	5 HIAA	-0.43905704	0.276446554	0.829339661	FALSE
Low 0 Min	Ruminococcaceae_unclassified	5 HIAA	0.107786364	0.799460427	0.934871032	FALSE
Low 30 Min	Ruminococcaceae_unclassified	5 HIAA	0.134792744	0.750308245	0.833675828	FALSE
Low 60 Min	Ruminococcaceae_unclassified	5 HIAA	0.11117049	0.793266392	0.820586545	FALSE
High Control	Ruminococcaceae_unclassified	5 HIAA	-0.250435161	0.549698082	0.846052524	FALSE
High 0 Min	Ruminococcaceae_unclassified	5 HIAA	-0.062347969	0.88340016	0.981555733	FALSE
High 30 Min	Ruminococcaceae_unclassified	5 HIAA	0.250889737	0.548949494	0.823424241	FALSE
High 60 Min	Ruminococcaceae_unclassified	5 HIAA	0.532713604	0.174043414	0.696173656	FALSE
Low Control	Ruminococcaceae_unclassified	HVA	-0.128581474	0.761553884	0.896668396	FALSE
Low 0 Min	Ruminococcaceae_unclassified	HVA	-0.466477185	0.243954717	0.889794209	FALSE
Low 30 Min	Ruminococcaceae_unclassified	HVA	0.320432589	0.439048415	0.790692512	FALSE
Low 60 Min	Ruminococcaceae_unclassified	HVA	0.204157377	0.627708576	0.820586545	FALSE
High Control	Ruminococcaceae_unclassified	HVA	0.085048651	0.841301086	0.846052524	FALSE
High 0 Min	Ruminococcaceae_unclassified	HVA	0.481165935	0.227391926	0.757246765	FALSE
High 30 Min	Ruminococcaceae_unclassified	HVA	0.5	0.20703125	0.823424241	FALSE
High 60 Min	Ruminococcaceae_unclassified	HVA	0.006539441	0.987738898	0.987738898	FALSE
Low Control	Ruminococcaceae_unclassified	5HT	0.545544726	0.161938228	0.728722028	FALSE
Low 0 Min	Ruminococcaceae_unclassified	5HT	0.047619048	0.934871032	0.934871032	FALSE
Low 30 Min	Ruminococcaceae_unclassified	5HT	-0.202938516	0.62980849	0.790692512	FALSE
Low 60 Min	Ruminococcaceae_unclassified	5HT	0.304407774	0.463514823	0.790595237	FALSE
High Control	Ruminococcaceae_unclassified	5HT	-0.577350269	0.133974596	0.846052524	FALSE
High 0 Min	Ruminococcaceae_unclassified	5HT	0.654653671	0.078140749	0.390703747	FALSE
High 30 Min	Ruminococcaceae_unclassified	5HT	-0.296152851	0.47632727	0.823424241	FALSE
High 60 Min	Ruminococcaceae_unclassified	5HT	-0.380509717	0.352419362	0.939784966	FALSE
Low Control	Ruminococcaceae_unclassified	Corticosterone	-0.654653671	0.078140749	0.703266745	FALSE
Low 0 Min	Ruminococcaceae_unclassified	Corticosterone	-0.047619048	0.934871032	0.934871032	FALSE
Low 30 Min	Ruminococcaceae_unclassified	Corticosterone	-0.710284805	0.048348934	0.483489344	FALSE
Low 60 Min	Ruminococcaceae_unclassified	Corticosterone	0.811754063	0.014411077	0.115288617	FALSE
High Control	Ruminococcaceae_unclassified	Corticosterone	-0.412393049	0.309958736	0.846052524	FALSE
High 0 Min	Ruminococcaceae_unclassified	Corticosterone	-0.062347969	0.88340016	0.981555733	FALSE
High 30 Min	Ruminococcaceae_unclassified	Corticosterone	0.046760976	0.912450894	0.912450894	FALSE
High 60 Min	Ruminococcaceae_unclassified	Corticosterone	-0.190254859	0.65178696	0.987738898	FALSE
Low Control	Ruminococcaceae_unclassified	UNKN #1	-0.044995771	0.915746735	0.915746735	FALSE
Low 0 Min	Ruminococcaceae_unclassified	UNKN #1	0.21821789	0.603645057	0.934871032	FALSE
Low 30 Min	Ruminococcaceae_unclassified	UNKN #1	-0.201346817	0.63255401	0.790692512	FALSE
High Control	Ruminococcaceae_unclassified	UNKN #1	0.142857143	0.73576486	0.846052524	FALSE
High 0 Min	Ruminococcaceae_unclassified	UNKN #1	0.142857143	0.73576486	0.981555733	FALSE
High 30 Min	Ruminococcaceae_unclassified	UNKN #1	0.571428571	0.138959957	0.823424241	FALSE
High 60 Min	Ruminococcaceae_unclassified	UNKN #1	0.067115606	0.874535632	0.987738898	FALSE
Low 0 Min	Ruminococcaceae_unclassified	UNKN #2	-0.377964473	0.355917684	0.889794209	FALSE
Low 30 Min	Ruminococcaceae_unclassified	UNKN #2	-0.300150113	0.470105695	0.790692512	FALSE
Low 60 Min	Ruminococcaceae_unclassified	UNKN #2	-0.284832132	0.494122023	0.790595237	FALSE
High Control	Ruminococcaceae_unclassified	UNKN #2	-0.142857143	0.73576486	0.846052524	FALSE
High 0 Min	Ruminococcaceae_unclassified	UNKN #2	-0.417889792	0.302898706	0.757246765	FALSE
High 30 Min	Ruminococcaceae_unclassified	UNKN #2	0.292602868	0.48187983	0.823424241	FALSE
Low Control	Ruminococcaceae_unclassified	Histidine	0.109108945	0.797038574	0.896668396	FALSE
Low 0 Min	Ruminococcaceae_unclassified	Histidine	-0.428571429	0.299206349	0.889794209	FALSE
Low 30 Min	Ruminococcaceae_unclassified	Histidine	-0.253673145	0.544373792	0.790692512	FALSE
Low 60 Min	Ruminococcaceae_unclassified	Histidine	0.355142403	0.387980339	0.790595237	FALSE
High Control	Ruminococcaceae_unclassified	Histidine	0.08247861	0.846052524	0.846052524	FALSE
High 0 Min	Ruminococcaceae_unclassified	Histidine	0.264978867	0.525931214	0.981555733	FALSE
High 30 Min	Ruminococcaceae_unclassified	Histidine	0.062347969	0.88340016	0.912450894	FALSE
High 60 Min	Ruminococcaceae_unclassified	Histidine	-0.240989487	0.565334518	0.987738898	FALSE
Low Control	Muribaculaceae_ge	L DOPA	-0.248921944	0.552192641	0.709961967	FALSE
Low 0 Min	Muribaculaceae_ge	L DOPA	0.24743583	0.554646423	1	FALSE
Low Control	Muribaculaceae_ge	Epinephrine	0.255196721	0.541874985	0.709961967	FALSE
Low 0 Min	Muribaculaceae_ge	Epinephrine	-0.21821789	0.603645057	1	FALSE
Low 30 Min	Muribaculaceae_ge	Epinephrine	-0.634741919	0.090890436	0.846052524	FALSE
Low 60 Min	Muribaculaceae_ge	Epinephrine	-0.131738889	0.755832636	0.934871032	FALSE
Low 30 Min	Muribaculaceae_ge	Dopac	0.08247861	0.846052524	0.846052524	FALSE
Low Control	Muribaculaceae_ge	Dopamine	-0.371264141	0.365202058	0.709961967	FALSE
Low 0 Min	Muribaculaceae_ge	Dopamine	-0.73055202	0.039555628	0.297806983	FALSE
Low 30 Min	Muribaculaceae_ge	Dopamine	0.119047619	0.793005952	0.846052524	FALSE
Low 60 Min	Muribaculaceae_ge	Dopamine	-0.204834144	0.626543548	0.934871032	FALSE
Low Control	Muribaculaceae_ge	5 HIAA	0.13253012	0.754400429	0.754400429	FALSE
Low 0 Min	Muribaculaceae_ge	5 HIAA	0	1	1	FALSE
Low 30 Min	Muribaculaceae_ge	5 HIAA	0.144588808	0.732650741	0.846052524	FALSE
Low 60 Min	Muribaculaceae_ge	5 HIAA	-0.073654292	0.862396853	0.934871032	FALSE
Low Control	Muribaculaceae_ge	HVA	0.728617201	0.040349204	0.363142838	FALSE
Low 0 Min	Muribaculaceae_ge	HVA	-0.687440063	0.059561397	0.297806983	FALSE
Low 30 Min	Muribaculaceae_ge	HVA	0.208687162	0.619923639	0.846052524	FALSE
Low 60 Min	Muribaculaceae_ge	HVA	0.22754899	0.587844565	0.934871032	FALSE
Low Control	Muribaculaceae_ge	5HT	0.395216666	0.332517108	0.709961967	FALSE
Low 0 Min	Muribaculaceae_ge	5HT	0.023809524	0.976785714	1	FALSE
Low 30 Min	Muribaculaceae_ge	5HT	-0.261904762	0.53640873	0.846052524	FALSE
Low 60 Min	Muribaculaceae_ge	5HT	0.333333333	0.427876984	0.934871032	FALSE
Low Control	Muribaculaceae_ge	Corticosterone	-0.263477778	0.528366471	0.709961967	FALSE
Low 0 Min	Muribaculaceae_ge	Corticosterone	-0.238095238	0.582142857	1	FALSE
Low 30 Min	Muribaculaceae_ge	Corticosterone	-0.5	0.216170635	0.846052524	FALSE
Low 60 Min	Muribaculaceae_ge	Corticosterone	0.047619048	0.934871032	0.934871032	FALSE
Low Control	Muribaculaceae_ge	UNKN #1	0.186691458	0.65800208	0.74025234	FALSE
Low 0 Min	Muribaculaceae_ge	UNKN #1	0	1	1	FALSE
Low 30 Min	Muribaculaceae_ge	UNKN #1	-0.377964473	0.355917684	0.846052524	FALSE
Low 0 Min	Muribaculaceae_ge	UNKN #2	0.629940788	0.094132767	0.313775889	FALSE
Low 30 Min	Muribaculaceae_ge	UNKN #2	-0.394405319	0.333601087	0.846052524	FALSE
Low 60 Min	Muribaculaceae_ge	UNKN #2	-0.091287093	0.829785231	0.934871032	FALSE
Low Control	Muribaculaceae_ge	Histidine	0.263477778	0.528366471	0.709961967	FALSE
Low 0 Min	Muribaculaceae_ge	Histidine	0.119047619	0.793005952	1	FALSE
Low 30 Min	Muribaculaceae_ge	Histidine	-0.19047619	0.664583333	0.846052524	FALSE
Low 60 Min	Muribaculaceae_ge	Histidine	-0.619047619	0.114980159	0.91984127	FALSE
Low Control	Ruminiclostridium_9	L DOPA	0.755928946	0.030019745	0.245062573	FALSE
Low 0 Min	Ruminiclostridium_9	L DOPA	-0.497843888	0.209311808	0.65436065	FALSE
High Control	Ruminiclostridium_9	L DOPA	-0.535045244	0.171808598	0.309255477	FALSE
High 0 Min	Ruminiclostridium_9	L DOPA	-0.377964473	0.355917684	0.554646423	FALSE
Low Control	Ruminiclostridium_9	Epinephrine	0.697485832	0.05445835	0.245062573	FALSE
Low 0 Min	Ruminiclostridium_9	Epinephrine	-0.451253069	0.26174426	0.65436065	FALSE
Low 30 Min	Ruminiclostridium_9	Epinephrine	-0.803869671	0.016195775	0.086734128	FALSE
Low 60 Min	Ruminiclostridium_9	Epinephrine	-0.015680609	0.970603678	0.970603678	FALSE
High 0 Min	Ruminiclostridium_9	Epinephrine	1	2.74E-47	2.74E-46	TRUE
High 30 Min	Ruminiclostridium_9	Epinephrine	0.425210032	0.293618023	0.864061832	FALSE
High 60 Min	Ruminiclostridium_9	Epinephrine	-0.345705359	0.401595798	0.642553276	FALSE
Low 30 Min	Ruminiclostridium_9	Dopac	0.263624865	0.528127663	0.71899453	FALSE
Low Control	Ruminiclostridium_9	Dopamine	-0.062347969	0.88340016	0.88340016	FALSE
Low 0 Min	Ruminiclostridium_9	Dopamine	0.265060241	0.525799317	0.782775148	FALSE
Low 30 Min	Ruminiclostridium_9	Dopamine	0.710284805	0.048348934	0.11322375	FALSE
Low 60 Min	Ruminiclostridium_9	Dopamine	0.023663898	0.955646752	0.970603678	FALSE
High Control	Ruminiclostridium_9	Dopamine	-0.595863126	0.11904177	0.309255477	FALSE
High 0 Min	Ruminiclostridium_9	Dopamine	-0.333913548	0.418893883	0.554646423	FALSE
High 30 Min	Ruminiclostridium_9	Dopamine	0.150925857	0.721282003	0.864061832	FALSE
High 60 Min	Ruminiclostridium_9	Dopamine	-0.439155033	0.27632684	0.642553276	FALSE
Low Control	Ruminiclostridium_9	5 HIAA	0.227368824	0.588148324	0.840387503	FALSE
Low 0 Min	Ruminiclostridium_9	5 HIAA	-0.096385542	0.820393287	1	FALSE
Low 30 Min	Ruminiclostridium_9	5 HIAA	0.718894632	0.044482886	0.11322375	FALSE
Low 60 Min	Ruminiclostridium_9	5 HIAA	-0.377708081	0.356270957	0.950055884	FALSE
High Control	Ruminiclostridium_9	5 HIAA	-0.212975086	0.612582658	0.68915549	FALSE
High 0 Min	Ruminiclostridium_9	5 HIAA	0.24743583	0.554646423	0.554646423	FALSE
High 30 Min	Ruminiclostridium_9	5 HIAA	0.535100767	0.171755571	0.84706121	FALSE
High 60 Min	Ruminiclostridium_9	5 HIAA	-0.121987509	0.773532403	0.884037032	FALSE
Low Control	Ruminiclostridium_9	HVA	-0.136617817	0.747011114	0.840387503	FALSE
Low 0 Min	Ruminiclostridium_9	HVA	-0.327260268	0.428791012	0.782775148	FALSE
Low 30 Min	Ruminiclostridium_9	HVA	0.693180703	0.056611875	0.11322375	FALSE
Low 60 Min	Ruminiclostridium_9	HVA	-0.10976426	0.795839114	0.970603678	FALSE
High Control	Ruminiclostridium_9	HVA	0.128581474	0.761553884	0.761553884	FALSE
High 0 Min	Ruminiclostridium_9	HVA	0.500870323	0.206114397	0.515285992	FALSE
High 30 Min	Ruminiclostridium_9	HVA	0.180555556	0.668744083	0.864061832	FALSE
High 60 Min	Ruminiclostridium_9	HVA	0.402523684	0.322829201	0.642553276	FALSE
Low Control	Ruminiclostridium_9	5HT	-0.483196757	0.225148917	0.67544675	FALSE
Low 0 Min	Ruminiclostridium_9	5HT	-0.251501515	0.547942604	0.782775148	FALSE
Low 30 Min	Ruminiclostridium_9	5HT	-0.799070406	0.017346826	0.086734128	FALSE
Low 60 Min	Ruminiclostridium_9	5HT	0.202630898	0.630338812	0.970603678	FALSE
High Control	Ruminiclostridium_9	5HT	-0.763762616	0.027396044	0.174287845	FALSE
High 0 Min	Ruminiclostridium_9	5HT	0.577350269	0.133974596	0.446581987	FALSE
High 30 Min	Ruminiclostridium_9	5HT	0.245495127	0.557856585	0.864061832	FALSE
High 60 Min	Ruminiclostridium_9	5HT	-0.463552535	0.247323263	0.642553276	FALSE
Low Control	Ruminiclostridium_9	Corticosterone	-0.202630898	0.630338812	0.840387503	FALSE
Low 0 Min	Ruminiclostridium_9	Corticosterone	0.04790505	0.910315357	1	FALSE
Low 30 Min	Ruminiclostridium_9	Corticosterone	-0.152203887	0.71899453	0.71899453	FALSE
Low 60 Min	Ruminiclostridium_9	Corticosterone	0.592305702	0.121834514	0.487338055	FALSE
High Control	Ruminiclostridium_9	Corticosterone	-0.732588632	0.038730632	0.174287845	FALSE
High 0 Min	Ruminiclostridium_9	Corticosterone	0.24743583	0.554646423	0.554646423	FALSE
High 30 Min	Ruminiclostridium_9	Corticosterone	0.518267489	0.188235824	0.84706121	FALSE
High 60 Min	Ruminiclostridium_9	Corticosterone	-0.024397502	0.954272834	0.954272834	FALSE
Low Control	Ruminiclostridium_9	UNKN #1	0.143986466	0.733733596	0.840387503	FALSE
Low 0 Min	Ruminiclostridium_9	UNKN #1	0	1	1	FALSE
Low 30 Min	Ruminiclostridium_9	UNKN #1	-0.201346817	0.63255401	0.71899453	FALSE
High Control	Ruminiclostridium_9	UNKN #1	0.215979699	0.607455397	0.68915549	FALSE
High 0 Min	Ruminiclostridium_9	UNKN #1	0.755928946	0.030019745	0.150098726	FALSE
High 30 Min	Ruminiclostridium_9	UNKN #1	0.125	0.768054962	0.864061832	FALSE
High 60 Min	Ruminiclostridium_9	UNKN #1	-0.129099445	0.760614665	0.884037032	FALSE
Low 0 Min	Ruminiclostridium_9	UNKN #2	-0.570351825	0.139877324	0.65436065	FALSE
Low 30 Min	Ruminiclostridium_9	UNKN #2	-0.180090068	0.669561036	0.71899453	FALSE
Low 60 Min	Ruminiclostridium_9	UNKN #2	-0.682987777	0.061910637	0.487338055	FALSE
High Control	Ruminiclostridium_9	UNKN #2	0.539949247	0.16715907	0.309255477	FALSE
High 0 Min	Ruminiclostridium_9	UNKN #2	-0.425243256	0.29357622	0.554646423	FALSE
High 30 Min	Ruminiclostridium_9	UNKN #2	0.219452151	0.601547163	0.864061832	FALSE
Low Control	Ruminiclostridium_9	Histidine	-0.187043906	0.657386587	0.840387503	FALSE
Low 0 Min	Ruminiclostridium_9	Histidine	-0.73055202	0.039555628	0.395556279	FALSE
Low 30 Min	Ruminiclostridium_9	Histidine	0.266356802	0.523699418	0.71899453	FALSE
Low 60 Min	Ruminiclostridium_9	Histidine	0.155869922	0.712443054	0.970603678	FALSE
High Control	Ruminiclostridium_9	Histidine	-0.311739843	0.452253005	0.678379508	FALSE
High 0 Min	Ruminiclostridium_9	Histidine	0.24743583	0.554646423	0.554646423	FALSE
High 30 Min	Ruminiclostridium_9	Histidine	-0.027277236	0.948880546	0.948880546	FALSE
High 60 Min	Ruminiclostridium_9	Histidine	0.780720058	0.022214515	0.177716117	FALSE
Low Control	Bacteroidia_unclassified	L DOPA	-0.084515425	0.842286562	0.878496839	FALSE
Low 0 Min	Bacteroidia_unclassified	L DOPA	-0.142857143	0.73576486	0.919706075	FALSE
High Control	Bacteroidia_unclassified	L DOPA	-0.702246883	0.052134725	0.234606263	FALSE
High 0 Min	Bacteroidia_unclassified	L DOPA	0.290619097	0.484993695	0.614323347	FALSE
Low Control	Bacteroidia_unclassified	Epinephrine	-0.064984406	0.878496839	0.878496839	FALSE
Low 0 Min	Bacteroidia_unclassified	Epinephrine	0	1	1	FALSE
Low 30 Min	Bacteroidia_unclassified	Epinephrine	-0.662688936	0.073311583	0.366557915	FALSE
Low 60 Min	Bacteroidia_unclassified	Epinephrine	0.315157303	0.447042543	0.894085085	FALSE
High 0 Min	Bacteroidia_unclassified	Epinephrine	0.615124685	0.104553245	0.614323347	FALSE
High 30 Min	Bacteroidia_unclassified	Epinephrine	-0.125988158	0.766260066	0.768054962	FALSE
High 60 Min	Bacteroidia_unclassified	Epinephrine	-0.156637875	0.711072595	0.793005952	FALSE
Low 30 Min	Bacteroidia_unclassified	Dopac	0.084515425	0.842286562	0.882383759	FALSE
Low Control	Bacteroidia_unclassified	Dopamine	-0.170782513	0.685954753	0.878496839	FALSE
Low 0 Min	Bacteroidia_unclassified	Dopamine	0.58081787	0.131102285	0.334936491	FALSE
Low 30 Min	Bacteroidia_unclassified	Dopamine	0.243975018	0.560375585	0.882383759	FALSE
Low 60 Min	Bacteroidia_unclassified	Dopamine	0.609756098	0.108484275	0.493368676	FALSE
High Control	Bacteroidia_unclassified	Dopamine	-0.589982897	0.123677717	0.278274863	FALSE
High 0 Min	Bacteroidia_unclassified	Dopamine	-0.359447316	0.381837961	0.614323347	FALSE
High 30 Min	Bacteroidia_unclassified	Dopamine	0.192087455	0.648597409	0.768054962	FALSE
High 60 Min	Bacteroidia_unclassified	Dopamine	-0.238095238	0.582142857	0.793005952	FALSE
Low Control	Bacteroidia_unclassified	5 HIAA	-0.196352277	0.641192791	0.878496839	FALSE
Low 0 Min	Bacteroidia_unclassified	5 HIAA	-0.58081787	0.131102285	0.334936491	FALSE
Low 30 Min	Bacteroidia_unclassified	5 HIAA	-0.283972259	0.495484019	0.882383759	FALSE
Low 60 Min	Bacteroidia_unclassified	5 HIAA	-0.410009074	0.313044868	0.834786316	FALSE
High Control	Bacteroidia_unclassified	5 HIAA	-0.207059111	0.62271812	0.700557885	FALSE
High 0 Min	Bacteroidia_unclassified	5 HIAA	0.494662632	0.212700517	0.614323347	FALSE
High 30 Min	Bacteroidia_unclassified	5 HIAA	0.5488213	0.158922794	0.715152572	FALSE
High 60 Min	Bacteroidia_unclassified	5 HIAA	0.119047619	0.793005952	0.793005952	FALSE
Low Control	Bacteroidia_unclassified	HVA	0.276735033	0.507004434	0.878496839	FALSE
Low 0 Min	Bacteroidia_unclassified	HVA	0.595340558	0.119449724	0.334936491	FALSE
Low 30 Min	Bacteroidia_unclassified	HVA	-0.062894326	0.882383759	0.882383759	FALSE
Low 60 Min	Bacteroidia_unclassified	HVA	-0.090910761	0.830479191	0.977410185	FALSE
High Control	Bacteroidia_unclassified	HVA	0.379717167	0.353506995	0.530260492	FALSE
High 0 Min	Bacteroidia_unclassified	HVA	0.250329381	0.549872331	0.614323347	FALSE
High 30 Min	Bacteroidia_unclassified	HVA	0.138888889	0.742912932	0.768054962	FALSE
High 60 Min	Bacteroidia_unclassified	HVA	-0.184135731	0.662470247	0.793005952	FALSE
Low Control	Bacteroidia_unclassified	5HT	0.439155033	0.27632684	0.878496839	FALSE
Low 0 Min	Bacteroidia_unclassified	5HT	-0.577350269	0.133974596	0.334936491	FALSE
Low 30 Min	Bacteroidia_unclassified	5HT	0.121987509	0.773532403	0.882383759	FALSE
Low 60 Min	Bacteroidia_unclassified	5HT	-0.228932279	0.585514087	0.936822539	FALSE
High Control	Bacteroidia_unclassified	5HT	-0.627376434	0.095891444	0.278274863	FALSE
High 0 Min	Bacteroidia_unclassified	5HT	0.101469258	0.811047018	0.811047018	FALSE
High 30 Min	Bacteroidia_unclassified	5HT	-0.272772363	0.513354991	0.768054962	FALSE
High 60 Min	Bacteroidia_unclassified	5HT	-0.333333333	0.427876984	0.793005952	FALSE
Low Control	Bacteroidia_unclassified	Corticosterone	-0.170782513	0.685954753	0.878496839	FALSE
Low 0 Min	Bacteroidia_unclassified	Corticosterone	0.08247861	0.846052524	0.94005836	FALSE
Low 30 Min	Bacteroidia_unclassified	Corticosterone	-0.341565026	0.407633739	0.882383759	FALSE
Low 60 Min	Bacteroidia_unclassified	Corticosterone	-0.012049067	0.977410185	0.977410185	FALSE
High Control	Bacteroidia_unclassified	Corticosterone	-0.763762616	0.027396044	0.234606263	FALSE
High 0 Min	Bacteroidia_unclassified	Corticosterone	0.317091431	0.444104661	0.614323347	FALSE
High 30 Min	Bacteroidia_unclassified	Corticosterone	-0.272772363	0.513354991	0.768054962	FALSE
High 60 Min	Bacteroidia_unclassified	Corticosterone	0.19047619	0.664583333	0.793005952	FALSE
Low Control	Bacteroidia_unclassified	UNKN #1	-0.211288564	0.615466689	0.878496839	FALSE
Low 0 Min	Bacteroidia_unclassified	UNKN #1	0.377964473	0.355917684	0.59319614	FALSE
Low 30 Min	Bacteroidia_unclassified	UNKN #1	0.129099445	0.760614665	0.882383759	FALSE
High Control	Bacteroidia_unclassified	UNKN #1	-0.283473355	0.496274922	0.638067757	FALSE
High 0 Min	Bacteroidia_unclassified	UNKN #1	0.348742916	0.397190928	0.614323347	FALSE
High 30 Min	Bacteroidia_unclassified	UNKN #1	0.125	0.768054962	0.768054962	FALSE
High 60 Min	Bacteroidia_unclassified	UNKN #1	-0.125988158	0.766260066	0.793005952	FALSE
Low 0 Min	Bacteroidia_unclassified	UNKN #2	-0.21821789	0.603645057	0.862350081	FALSE
Low 30 Min	Bacteroidia_unclassified	UNKN #2	-0.866025404	0.00542395	0.054239503	FALSE
Low 60 Min	Bacteroidia_unclassified	UNKN #2	0.026398184	0.950526395	0.977410185	FALSE
High Control	Bacteroidia_unclassified	UNKN #2	0.472455591	0.237141843	0.426855318	FALSE
High 0 Min	Bacteroidia_unclassified	UNKN #2	0.248498743	0.552891013	0.614323347	FALSE
High 30 Min	Bacteroidia_unclassified	UNKN #2	0.248712438	0.552538331	0.768054962	FALSE
Low Control	Bacteroidia_unclassified	Histidine	0.707527553	0.049628261	0.446654347	FALSE
Low 0 Min	Bacteroidia_unclassified	Histidine	0.412393049	0.309958736	0.59319614	FALSE
Low 30 Min	Bacteroidia_unclassified	Histidine	-0.26837252	0.520440978	0.882383759	FALSE
Low 60 Min	Bacteroidia_unclassified	Histidine	-0.590404299	0.123342169	0.493368676	FALSE
High Control	Bacteroidia_unclassified	Histidine	-0.109108945	0.797038574	0.797038574	FALSE
High 0 Min	Bacteroidia_unclassified	Histidine	0.380509717	0.352419362	0.614323347	FALSE
High 30 Min	Bacteroidia_unclassified	Histidine	-0.791039852	0.019384841	0.174463565	FALSE
High 60 Min	Bacteroidia_unclassified	Histidine	-0.523809524	0.196626984	0.793005952	FALSE
Low Control	Prevotellaceae_unclassified	L DOPA	-0.142857143	0.73576486	0.845136372	FALSE
High Control	Prevotellaceae_unclassified	L DOPA	-0.006802878	0.987244996	0.987244996	FALSE
High 0 Min	Prevotellaceae_unclassified	L DOPA	-0.377964473	0.355917684	0.554646423	FALSE
Low Control	Prevotellaceae_unclassified	Epinephrine	0.263624865	0.528127663	0.831969635	FALSE
Low 30 Min	Prevotellaceae_unclassified	Epinephrine	0	1	1	FALSE
High 0 Min	Prevotellaceae_unclassified	Epinephrine	1	2.74E-47	2.74E-46	TRUE
High 30 Min	Prevotellaceae_unclassified	Epinephrine	-0.01574852	0.970476408	0.970476408	FALSE
High 60 Min	Prevotellaceae_unclassified	Epinephrine	-0.166886254	0.692849671	1	FALSE
Low 30 Min	Prevotellaceae_unclassified	Dopac	-0.21821789	0.603645057	0.957825082	FALSE
Low Control	Prevotellaceae_unclassified	Dopamine	-0.412393049	0.309958736	0.831969635	FALSE
Low 30 Min	Prevotellaceae_unclassified	Dopamine	-0.377964473	0.355917684	0.957825082	FALSE
High Control	Prevotellaceae_unclassified	Dopamine	-0.025519672	0.952171386	0.987244996	FALSE
High 0 Min	Prevotellaceae_unclassified	Dopamine	-0.333913548	0.418893883	0.554646423	FALSE
High 30 Min	Prevotellaceae_unclassified	Dopamine	-0.65858556	0.075755136	0.227265407	FALSE
High 60 Min	Prevotellaceae_unclassified	Dopamine	0	1	1	FALSE
Low Control	Prevotellaceae_unclassified	5 HIAA	-0.082973981	0.845136372	0.845136372	FALSE
Low 30 Min	Prevotellaceae_unclassified	5 HIAA	0	1	1	FALSE
High Control	Prevotellaceae_unclassified	5 HIAA	0.320935104	0.438290027	0.65743504	FALSE
High 0 Min	Prevotellaceae_unclassified	5 HIAA	0.24743583	0.554646423	0.554646423	FALSE
High 30 Min	Prevotellaceae_unclassified	5 HIAA	0.05488213	0.897302454	0.970476408	FALSE
High 60 Min	Prevotellaceae_unclassified	5 HIAA	0.583448233	0.12894663	1	FALSE
Low Control	Prevotellaceae_unclassified	HVA	0.340194604	0.409640816	0.831969635	FALSE
Low 30 Min	Prevotellaceae_unclassified	HVA	0.194870941	0.643761807	0.957825082	FALSE
High Control	Prevotellaceae_unclassified	HVA	0.372748114	0.36313644	0.65743504	FALSE
High 0 Min	Prevotellaceae_unclassified	HVA	0.500870323	0.206114397	0.515285992	FALSE
High 30 Min	Prevotellaceae_unclassified	HVA	0.708333333	0.04925231	0.227265407	FALSE
High 60 Min	Prevotellaceae_unclassified	HVA	0.013078881	0.975479894	1	FALSE
Low Control	Prevotellaceae_unclassified	5HT	-0.412393049	0.309958736	0.831969635	FALSE
Low 30 Min	Prevotellaceae_unclassified	5HT	-0.125988158	0.766260066	0.957825082	FALSE
High Control	Prevotellaceae_unclassified	5HT	-0.849805035	0.007544942	0.067904476	FALSE
High 0 Min	Prevotellaceae_unclassified	5HT	0.577350269	0.133974596	0.446581987	FALSE
High 30 Min	Prevotellaceae_unclassified	5HT	-0.681930907	0.062476239	0.227265407	FALSE
High 60 Min	Prevotellaceae_unclassified	5HT	-0.266356802	0.523699418	1	FALSE
Low Control	Prevotellaceae_unclassified	Corticosterone	-0.412393049	0.309958736	0.831969635	FALSE
Low 30 Min	Prevotellaceae_unclassified	Corticosterone	-0.503952631	0.202884449	0.957825082	FALSE
High Control	Prevotellaceae_unclassified	Corticosterone	-0.799070406	0.017346826	0.078060715	FALSE
High 0 Min	Prevotellaceae_unclassified	Corticosterone	0.24743583	0.554646423	0.554646423	FALSE
High 30 Min	Prevotellaceae_unclassified	Corticosterone	0.354604072	0.388751488	0.699752678	FALSE
High 60 Min	Prevotellaceae_unclassified	Corticosterone	0.202938516	0.62980849	1	FALSE
Low Control	Prevotellaceae_unclassified	UNKN #1	0.095238095	0.82250543	0.845136372	FALSE
Low 30 Min	Prevotellaceae_unclassified	UNKN #1	-0.333333333	0.419753086	0.957825082	FALSE
High Control	Prevotellaceae_unclassified	UNKN #1	0.35149982	0.39321139	0.65743504	FALSE
High 0 Min	Prevotellaceae_unclassified	UNKN #1	0.755928946	0.030019745	0.150098726	FALSE
High 30 Min	Prevotellaceae_unclassified	UNKN #1	0.25	0.550415039	0.773417781	FALSE
High 60 Min	Prevotellaceae_unclassified	UNKN #1	0.067115606	0.874535632	1	FALSE
Low 30 Min	Prevotellaceae_unclassified	UNKN #2	0.149071198	0.724604764	0.957825082	FALSE
High Control	Prevotellaceae_unclassified	UNKN #2	0.263624865	0.528127663	0.679021281	FALSE
High 0 Min	Prevotellaceae_unclassified	UNKN #2	-0.425243256	0.29357622	0.554646423	FALSE
High 30 Min	Prevotellaceae_unclassified	UNKN #2	0.219452151	0.601547163	0.773417781	FALSE
Low Control	Prevotellaceae_unclassified	Histidine	0.24743583	0.554646423	0.831969635	FALSE
Low 30 Min	Prevotellaceae_unclassified	Histidine	-0.503952631	0.202884449	0.957825082	FALSE
High Control	Prevotellaceae_unclassified	Histidine	-0.45661166	0.255410932	0.65743504	FALSE
High 0 Min	Prevotellaceae_unclassified	Histidine	0.24743583	0.554646423	0.554646423	FALSE
High 30 Min	Prevotellaceae_unclassified	Histidine	0.381881308	0.350540725	0.699752678	FALSE
High 60 Min	Prevotellaceae_unclassified	Histidine	-0.45661166	0.255410932	1	FALSE
Low Control	Olsenella	L DOPA	-0.422577127	0.296939999	0.890819998	FALSE
Low 0 Min	Olsenella	L DOPA	0.248921944	0.552192641	0.690240801	FALSE
High 0 Min	Olsenella	L DOPA	0.388888889	0.341014653	0.551937238	FALSE
Low Control	Olsenella	Epinephrine	-0.181956336	0.666287364	0.920449353	FALSE
Low 0 Min	Olsenella	Epinephrine	-0.32929278	0.425757176	0.690240801	FALSE
Low 30 Min	Olsenella	Epinephrine	-0.126506024	0.765319772	0.765319772	FALSE
Low 60 Min	Olsenella	Epinephrine	0.246987952	0.555386688	0.988705093	FALSE
High 0 Min	Olsenella	Epinephrine	0.587944736	0.125307869	0.517578125	FALSE
High 60 Min	Olsenella	Epinephrine	0.304400676	0.463525779	0.741641246	FALSE
Low 30 Min	Olsenella	Dopac	-0.248921944	0.552192641	0.765319772	FALSE
Low Control	Olsenella	Dopamine	-0.097590007	0.818177203	0.920449353	FALSE
Low 0 Min	Olsenella	Dopamine	-0.34939759	0.396244333	0.690240801	FALSE
Low 30 Min	Olsenella	Dopamine	-0.323359091	0.434639449	0.765319772	FALSE
Low 60 Min	Olsenella	Dopamine	0.175760804	0.677172567	0.988705093	FALSE
High 0 Min	Olsenella	Dopamine	-0.742345259	0.034924157	0.349241572	FALSE
High 60 Min	Olsenella	Dopamine	0.552407193	0.155658084	0.311316168	FALSE
Low Control	Olsenella	5 HIAA	0.220896312	0.599095529	0.920449353	FALSE
Low 0 Min	Olsenella	5 HIAA	0.325301205	0.431723785	0.690240801	FALSE
Low 30 Min	Olsenella	5 HIAA	0.363643042	0.375893235	0.765319772	FALSE
Low 60 Min	Olsenella	5 HIAA	-0.098795553	0.815960184	0.988705093	FALSE
High 0 Min	Olsenella	5 HIAA	0.424312564	0.29474834	0.551937238	FALSE
High 60 Min	Olsenella	5 HIAA	-0.220962877	0.598982606	0.798643474	FALSE
Low Control	Olsenella	HVA	0.729574178	0.039955498	0.179799739	FALSE
Low 0 Min	Olsenella	HVA	-0.253163604	0.545210409	0.690240801	FALSE
Low 30 Min	Olsenella	HVA	0.135843885	0.748408873	0.765319772	FALSE
Low 60 Min	Olsenella	HVA	-0.006024096	0.988705093	0.988705093	FALSE
High 0 Min	Olsenella	HVA	0.539887461	0.167217222	0.517578125	FALSE
High 60 Min	Olsenella	HVA	-0.721518987	0.043343002	0.281402384	FALSE
Low Control	Olsenella	5HT	0.853912564	0.006965288	0.062687595	FALSE
Low 0 Min	Olsenella	5HT	0.083833838	0.843546492	0.897302454	FALSE
Low 30 Min	Olsenella	5HT	-0.323359091	0.434639449	0.765319772	FALSE
Low 60 Min	Olsenella	5HT	0.22754899	0.587844565	0.988705093	FALSE
High 0 Min	Olsenella	5HT	-0.21821789	0.603645057	0.670716729	FALSE
High 60 Min	Olsenella	5HT	0.662888632	0.073193864	0.281402384	FALSE
Low Control	Olsenella	Corticosterone	0.097590007	0.818177203	0.920449353	FALSE
Low 0 Min	Olsenella	Corticosterone	0.299406565	0.471260529	0.690240801	FALSE
Low 30 Min	Olsenella	Corticosterone	-0.287430303	0.490015485	0.765319772	FALSE
Low 60 Min	Olsenella	Corticosterone	0.299406565	0.471260529	0.988705093	FALSE
High 0 Min	Olsenella	Corticosterone	-0.036369648	0.93186702	0.93186702	FALSE
High 60 Min	Olsenella	Corticosterone	-0.147308585	0.727766104	0.83173269	FALSE
Low Control	Olsenella	UNKN #1	0.042257713	0.920861063	0.920861063	FALSE
Low 0 Min	Olsenella	UNKN #1	-0.05488213	0.897302454	0.897302454	FALSE
Low 30 Min	Olsenella	UNKN #1	-0.760469101	0.02848113	0.284811299	FALSE
High 0 Min	Olsenella	UNKN #1	0.5	0.20703125	0.517578125	FALSE
High 60 Min	Olsenella	UNKN #1	0.06495698	0.878547828	0.878547828	FALSE
Low 0 Min	Olsenella	UNKN #2	0.2534897	0.544674937	0.690240801	FALSE
Low 30 Min	Olsenella	UNKN #2	0.17004606	0.687256563	0.765319772	FALSE
Low 60 Min	Olsenella	UNKN #2	-0.039358015	0.926279896	0.988705093	FALSE
High 0 Min	Olsenella	UNKN #2	0.356277835	0.386356067	0.551937238	FALSE
Low Control	Olsenella	Histidine	0.26837252	0.520440978	0.920449353	FALSE
Low 0 Min	Olsenella	Histidine	-0.371264141	0.365202058	0.690240801	FALSE
Low 30 Min	Olsenella	Histidine	0.179643939	0.670344277	0.765319772	FALSE
Low 60 Min	Olsenella	Histidine	-0.179643939	0.670344277	0.988705093	FALSE
High 0 Min	Olsenella	Histidine	0.242464322	0.562882927	0.670716729	FALSE
High 60 Min	Olsenella	Histidine	-0.61378577	0.105525894	0.281402384	FALSE
Low Control	Desulfovibrio	L DOPA	0.58081787	0.131102285	0.589960281	FALSE
Low 0 Min	Desulfovibrio	L DOPA	-0.35149982	0.39321139	0.702837789	FALSE
High Control	Desulfovibrio	L DOPA	-0.353899164	0.389762273	0.846052524	FALSE
High 0 Min	Desulfovibrio	L DOPA	-0.25	0.550415039	0.889597314	FALSE
Low Control	Desulfovibrio	Epinephrine	0.727310654	0.040890518	0.36801466	FALSE
Low 0 Min	Desulfovibrio	Epinephrine	-0.226037075	0.590395283	0.702837789	FALSE
Low 30 Min	Desulfovibrio	Epinephrine	-0.617423962	0.10289494	0.342983132	FALSE
Low 60 Min	Desulfovibrio	Epinephrine	-0.614457831	0.105037036	0.40712115	FALSE
High 0 Min	Desulfovibrio	Epinephrine	0.661437828	0.074051635	0.325126648	FALSE
High 30 Min	Desulfovibrio	Epinephrine	-0.01574852	0.970476408	0.970476408	FALSE
High 60 Min	Desulfovibrio	Epinephrine	0.243902439	0.560495957	0.742873525	FALSE
Low 30 Min	Desulfovibrio	Dopac	0.472455591	0.237141843	0.372233967	FALSE
Low Control	Desulfovibrio	Dopamine	-0.119762626	0.777583044	0.987035729	FALSE
Low 0 Min	Desulfovibrio	Dopamine	0.733690572	0.03828866	0.221444247	FALSE
Low 30 Min	Desulfovibrio	Dopamine	0.518267489	0.188235824	0.372233967	FALSE
Low 60 Min	Desulfovibrio	Dopamine	0.242428695	0.562942106	0.750589475	FALSE
High Control	Desulfovibrio	Dopamine	-0.248921944	0.552192641	0.846052524	FALSE
High 0 Min	Desulfovibrio	Dopamine	-0.207059111	0.62271812	0.889597314	FALSE
High 30 Min	Desulfovibrio	Dopamine	0.288131182	0.488909992	0.628598562	FALSE
High 60 Min	Desulfovibrio	Dopamine	0.385570154	0.345511059	0.742873525	FALSE
Low Control	Desulfovibrio	5 HIAA	-0.060240964	0.887321161	0.987035729	FALSE
Low 0 Min	Desulfovibrio	5 HIAA	-0.133978278	0.751780707	0.751780707	FALSE
Low 30 Min	Desulfovibrio	5 HIAA	0.745412801	0.033776751	0.168883757	FALSE
Low 60 Min	Desulfovibrio	5 HIAA	-0.555724984	0.152670431	0.40712115	FALSE
High Control	Desulfovibrio	5 HIAA	-0.250435161	0.549698082	0.846052524	FALSE
High 0 Min	Desulfovibrio	5 HIAA	0.463713017	0.247137817	0.617844543	FALSE
High 30 Min	Desulfovibrio	5 HIAA	-0.082323195	0.846339983	0.952132481	FALSE
High 60 Min	Desulfovibrio	5 HIAA	0.253030414	0.545429171	0.742873525	FALSE
Low Control	Desulfovibrio	HVA	-0.104970275	0.804621758	0.987035729	FALSE
Low 0 Min	Desulfovibrio	HVA	0.719338465	0.044288849	0.221444247	FALSE
Low 30 Min	Desulfovibrio	HVA	0.421907963	0.297787173	0.372233967	FALSE
Low 60 Min	Desulfovibrio	HVA	-0.746987952	0.033196663	0.265573304	FALSE
High Control	Desulfovibrio	HVA	0.085048651	0.841301086	0.846052524	FALSE
High 0 Min	Desulfovibrio	HVA	0.013803941	0.974120899	0.974120899	FALSE
High 30 Min	Desulfovibrio	HVA	-0.791666667	0.019220658	0.086492962	FALSE
High 60 Min	Desulfovibrio	HVA	0.024849035	0.953427236	0.953427236	FALSE
Low Control	Desulfovibrio	5HT	0.179643939	0.670344277	0.987035729	FALSE
Low 0 Min	Desulfovibrio	5HT	-0.253673145	0.544373792	0.702837789	FALSE
Low 30 Min	Desulfovibrio	5HT	-0.763762616	0.027396044	0.168883757	FALSE
Low 60 Min	Desulfovibrio	5HT	0.083833838	0.843546492	0.95510619	FALSE
High Control	Desulfovibrio	5HT	-0.577350269	0.133974596	0.846052524	FALSE
High 0 Min	Desulfovibrio	5HT	0.054554473	0.897913138	0.974120899	FALSE
High 30 Min	Desulfovibrio	5HT	0.845594325	0.008170172	0.073531546	FALSE
High 60 Min	Desulfovibrio	5HT	0.240981346	0.565348061	0.742873525	FALSE
Low Control	Desulfovibrio	Corticosterone	-0.467074242	0.243269917	0.72980975	FALSE
Low 0 Min	Desulfovibrio	Corticosterone	0.646866519	0.082993625	0.276645415	FALSE
Low 30 Min	Desulfovibrio	Corticosterone	0.190940654	0.650592821	0.650592821	FALSE
Low 60 Min	Desulfovibrio	Corticosterone	-0.023952525	0.95510619	0.95510619	FALSE
High Control	Desulfovibrio	Corticosterone	-0.412393049	0.309958736	0.846052524	FALSE
High 0 Min	Desulfovibrio	Corticosterone	0.245495127	0.557856585	0.889597314	FALSE
High 30 Min	Desulfovibrio	Corticosterone	0.463713017	0.247137817	0.556060089	FALSE
High 60 Min	Desulfovibrio	Corticosterone	0.542208029	0.165040701	0.742873525	FALSE
Low Control	Desulfovibrio	UNKN #1	0.006914498	0.987035729	0.987035729	FALSE
Low 0 Min	Desulfovibrio	UNKN #1	0.523114374	0.183407721	0.458519302	FALSE
Low 30 Min	Desulfovibrio	UNKN #1	-0.433012702	0.283879872	0.372233967	FALSE
[truncated: 2,007 more rows]
